# Supplementary material for: Extensive epigenomic integration of the glucocorticoid response in primary human monocytes and in vitro derived macrophages
Source: Sci Rep. 2019 Feb 26;9:2772. doi: 10.1038/s41598-019-39395-9 (PMC6391480; doi:10.1038/s41598-019-39395-9)
Supplement: Supplementary file 1 — Dataset 1 [file 41598_2019_39395_MOESM1_ESM.xlsx]

## Sheet: data description
column	description	cell-type_treatment(4h)	unit
chr	chr	.	.
start	transcript end coordinate	.	bp
end	transcript start coordinate	.	bp
strand	either + or -	.	.
gene	Official gene name	.	.
mu_6122.gene	day0_a_DMSO	Monocyte_DMSO(0.1%)	LN(RPKM)
mu_7163.gene	day0_b_DMSO	Monocyte_DMSO(0.1%)	LN(RPKM)
mu_bc27_D0_DMSO.sorted.gene	day0_c_DMSO	Monocyte_DMSO(0.1%)	LN(RPKM)
mu_bc28_D0_DMSO.sorted.gene	dday0_d_DMSO	Monocyte_DMSO(0.1%)	LN(RPKM)
mu_6121.gene	day0_a_TA	Monocyte_TA(1micromolar)	LN(RPKM)
mu_7162.gene	day0_b_TA	Monocyte_TA(1micromolar)	LN(RPKM)
mu_bc27_D0_TA.sorted.gene	day0_c_TA	Monocyte_TA(1micromolar)	LN(RPKM)
mu_bc28_D0_TA.sorted.gene	day0_d_TA	Monocyte_TA(1micromolar)	LN(RPKM)
mu_6124.gene	day6_a_DMSO	Macrophage_DMSO(0.1%)	LN(RPKM)
mu_7165.gene	day6_b_DMSO	Macrophage_DMSO(0.1%)	LN(RPKM)
mu_bc27_D6_DMSO.sorted.gene	day6_c_DMSO	Macrophage_DMSO(0.1%)	LN(RPKM)
mu_bc28_D6_DMSO.sorted.gene	day6_d_DMSO	Macrophage_DMSO(0.1%)	LN(RPKM)
mu_6123.gene	day6_a_TA	Macrophage_TA(1micromolar)	LN(RPKM)
mu_7164.gene	day6_b_TA	Macrophage_TA(1micromolar)	LN(RPKM)
mu_bc27_D6_TA.sorted.gene	day6_c_TA	Macrophage_TA(1micromolar)	LN(RPKM)
mu_bc28_D6_TA.sorted.gene	day6_d_TA	Macrophage_TA(1micromolar)	LN(RPKM)
Mo_DMSO_AverageRPKM	.	.	RPKM
Mo_TA_AverageRPKM	.	.	RPKM
Mf_DMSO_AverageRPKM	.	.	RPKM
Mf_TA_AverageRPKM	.	.	RPKM
feature_id	ensembl_gene_name	.	.
Mo_vs_Mf_baseMean	.	.	mean_normalized_read_count
Mo_vs_Mf_log2FoldChange	.	.	.
Mo_vs_Mf_pvalue	.	.	.
Mo_vs_Mf_padj	.	.	.
Mo-DMSO_vs_TA_baseMean	.	.	mean_normalized_read_count
Mo-DMSO_vs_TA_log2FoldChange	.	.	.
Mo-DMSO_vs_TA_pvalue	.	.	.
Mo-DMSO_vs_TA_padj	.	.	.
Mf-DMSO_vs_TA_baseMean	.	.	mean_normalized_read_count
Mf-DMSO_vs_TA_log2FoldChange	.	.	.
Mf-DMSO_vs_TA_pvalue	.	.	.
Mf-DMSO_vs_TA_padj	.	.	.
chr
start
end
strand
gene
mu_6122.gene
mu_7163.gene
mu_bc27_D0_DMSO.sorted.gene
mu_bc28_D0_DMSO.sorted.gene
mu_6121.gene
mu_7162.gene
mu_bc27_D0_TA.sorted.gene
mu_bc28_D0_TA.sorted.gene
mu_6124.gene
mu_7165.gene
mu_bc27_D6_DMSO.sorted.gene
mu_bc28_D6_DMSO.sorted.gene
mu_6123.gene
mu_7164.gene
mu_bc27_D6_TA.sorted.gene
mu_bc28_D6_TA.sorted.gene
Mo_DMSO_AverageRPKM
Mo_TA_AverageRPKM
Mf_DMSO_AverageRPKM
Mf_TA_AverageRPKM
feature_id
Mo_vs_Mf_baseMean
Mo_vs_Mf_log2FoldChange
Mo_vs_Mf_pvalue
Mo_vs_Mf_padj
Mo-DMSO_vs_TA_baseMean
Mo-DMSO_vs_TA_log2FoldChange
Mo-DMSO_vs_TA_pvalue
Mo-DMSO_vs_TA_padj
Mf-DMSO_vs_TA_baseMean
log2FoldChange
Mf-DMSO_vs_TA_pvalue
Mf-DMSO_vs_TA_padj
chr
start
end
strand
gene
mu_6122.gene
mu_7163.gene
mu_bc27_D0_DMSO.sorted.gene
mu_bc28_D0_DMSO.sorted.gene
mu_6121.gene
mu_7162.gene
mu_bc27_D0_TA.sorted.gene
mu_bc28_D0_TA.sorted.gene
mu_6124.gene
mu_7165.gene
mu_bc27_D6_DMSO.sorted.gene
mu_bc28_D6_DMSO.sorted.gene
mu_6123.gene
mu_7164.gene
mu_bc27_D6_TA.sorted.gene
mu_bc28_D6_TA.sorted.gene
Mo_DMSO_AverageRPKM
Mo_TA_AverageRPKM
Mf_DMSO_AverageRPKM
Mf_TA_AverageRPKM
feature_id
Mo_vs_Mf_baseMean
Mo_vs_Mf_log2FoldChange
Mo_vs_Mf_pvalue
Mo_vs_Mf_padj
Mo-DMSO_vs_TA_baseMean
Mo-DMSO_vs_TA_log2FoldChange
Mo-DMSO_vs_TA_pvalue
Mo-DMSO_vs_TA_padj
Mf-DMSO_vs_TA_baseMean
log2FoldChange
Mf-DMSO_vs_TA_pvalue
Mf-DMSO_vs_TA_padj
chr
start
end
strand
gene
mu_6122.gene
mu_7163.gene
mu_bc27_D0_DMSO.sorted.gene
mu_bc28_D0_DMSO.sorted.gene
mu_6121.gene
mu_7162.gene
mu_bc27_D0_TA.sorted.gene
mu_bc28_D0_TA.sorted.gene
mu_6124.gene
mu_7165.gene
mu_bc27_D6_DMSO.sorted.gene
mu_bc28_D6_DMSO.sorted.gene
mu_6123.gene
mu_7164.gene
mu_bc27_D6_TA.sorted.gene
mu_bc28_D6_TA.sorted.gene
Mo_DMSO_AverageRPKM
Mo_TA_AverageRPKM
Mf_DMSO_AverageRPKM
Mf_TA_AverageRPKM
feature_id
Mo_vs_Mf_baseMean
Mo_vs_Mf_log2FoldChange
Mo_vs_Mf_pvalue
Mo_vs_Mf_padj
Mo-DMSO_vs_TA_baseMean
Mo-DMSO_vs_TA_log2FoldChange
Mo-DMSO_vs_TA_pvalue
Mo-DMSO_vs_TA_padj
Mf-DMSO_vs_TA_baseMean
log2FoldChange
Mf-DMSO_vs_TA_pvalue
Mf-DMSO_vs_TA_padj
chr
start
end
strand
gene
mu_6122.gene
mu_7163.gene
mu_bc27_D0_DMSO.sorted.gene
mu_bc28_D0_DMSO.sorted.gene
mu_6121.gene
mu_7162.gene
mu_bc27_D0_TA.sorted.gene
mu_bc28_D0_TA.sorted.gene
mu_6124.gene
mu_7165.gene
mu_bc27_D6_DMSO.sorted.gene
mu_bc28_D6_DMSO.sorted.gene
mu_6123.gene
mu_7164.gene
mu_bc27_D6_TA.sorted.gene
mu_bc28_D6_TA.sorted.gene
Mo_DMSO_AverageRPKM
Mo_TA_AverageRPKM
Mf_DMSO_AverageRPKM
Mf_TA_AverageRPKM
feature_id
Mo_vs_Mf_baseMean
Mo_vs_Mf_log2FoldChange
Mo_vs_Mf_pvalue
Mo_vs_Mf_padj
Mo-DMSO_vs_TA_baseMean
Mo-DMSO_vs_TA_log2FoldChange
Mo-DMSO_vs_TA_pvalue
Mo-DMSO_vs_TA_padj
Mf-DMSO_vs_TA_baseMean
log2FoldChange
Mf-DMSO_vs_TA_pvalue
Mf-DMSO_vs_TA_padj
chr
start
end
strand
gene
mu_6122.gene
mu_7163.gene
mu_bc27_D0_DMSO.sorted.gene
mu_bc28_D0_DMSO.sorted.gene
mu_6121.gene
mu_7162.gene
mu_bc27_D0_TA.sorted.gene
mu_bc28_D0_TA.sorted.gene
mu_6124.gene
mu_7165.gene
mu_bc27_D6_DMSO.sorted.gene
mu_bc28_D6_DMSO.sorted.gene
mu_6123.gene
mu_7164.gene
mu_bc27_D6_TA.sorted.gene
mu_bc28_D6_TA.sorted.gene
Mo_DMSO_AverageRPKM
Mo_TA_AverageRPKM
Mf_DMSO_AverageRPKM
Mf_TA_AverageRPKM
feature_id
Mo_vs_Mf_baseMean
Mo_vs_Mf_log2FoldChange
Mo_vs_Mf_pvalue
Mo_vs_Mf_padj
Mo-DMSO_vs_TA_baseMean
Mo-DMSO_vs_TA_log2FoldChange
Mo-DMSO_vs_TA_pvalue
Mo-DMSO_vs_TA_padj
Mf-DMSO_vs_TA_baseMean
log2FoldChange
Mf-DMSO_vs_TA_pvalue
Mf-DMSO_vs_TA_padj
chr
start
end
strand
gene
mu_6122.gene
mu_7163.gene
mu_bc27_D0_DMSO.sorted.gene
mu_bc28_D0_DMSO.sorted.gene
mu_6121.gene
mu_7162.gene
mu_bc27_D0_TA.sorted.gene
mu_bc28_D0_TA.sorted.gene
mu_6124.gene
mu_7165.gene
mu_bc27_D6_DMSO.sorted.gene
mu_bc28_D6_DMSO.sorted.gene
mu_6123.gene
mu_7164.gene
mu_bc27_D6_TA.sorted.gene
mu_bc28_D6_TA.sorted.gene
Mo_DMSO_AverageRPKM
Mo_TA_AverageRPKM
Mf_DMSO_AverageRPKM
Mf_TA_AverageRPKM
feature_id
Mo_vs_Mf_baseMean
Mo_vs_Mf_log2FoldChange
Mo_vs_Mf_pvalue
Mo_vs_Mf_padj
Mo-DMSO_vs_TA_baseMean
Mo-DMSO_vs_TA_log2FoldChange
Mo-DMSO_vs_TA_pvalue
Mo-DMSO_vs_TA_padj
Mf-DMSO_vs_TA_baseMean
log2FoldChange
Mf-DMSO_vs_TA_pvalue
Mf-DMSO_vs_TA_padj
chr
start
end
strand
gene
mu_6122.gene
mu_7163.gene
mu_bc27_D0_DMSO.sorted.gene
mu_bc28_D0_DMSO.sorted.gene
mu_6121.gene
mu_7162.gene
mu_bc27_D0_TA.sorted.gene
mu_bc28_D0_TA.sorted.gene
mu_6124.gene
mu_7165.gene
mu_bc27_D6_DMSO.sorted.gene
mu_bc28_D6_DMSO.sorted.gene
mu_6123.gene
mu_7164.gene
mu_bc27_D6_TA.sorted.gene
mu_bc28_D6_TA.sorted.gene
Mo_DMSO_AverageRPKM
Mo_TA_AverageRPKM
Mf_DMSO_AverageRPKM
Mf_TA_AverageRPKM
feature_id
Mo_vs_Mf_baseMean
Mo_vs_Mf_log2FoldChange
Mo_vs_Mf_pvalue
Mo_vs_Mf_padj
Mo-DMSO_vs_TA_baseMean
Mo-DMSO_vs_TA_log2FoldChange
Mo-DMSO_vs_TA_pvalue
Mo-DMSO_vs_TA_padj
Mf-DMSO_vs_TA_baseMean
log2FoldChange
Mf-DMSO_vs_TA_pvalue
Mf-DMSO_vs_TA_padj
chr
start
end
strand
gene
mu_6122.gene
mu_7163.gene
mu_bc27_D0_DMSO.sorted.gene
mu_bc28_D0_DMSO.sorted.gene
mu_6121.gene
mu_7162.gene
mu_bc27_D0_TA.sorted.gene
mu_bc28_D0_TA.sorted.gene
mu_6124.gene
mu_7165.gene
mu_bc27_D6_DMSO.sorted.gene
mu_bc28_D6_DMSO.sorted.gene
mu_6123.gene
mu_7164.gene
mu_bc27_D6_TA.sorted.gene
mu_bc28_D6_TA.sorted.gene
Mo_DMSO_AverageRPKM
Mo_TA_AverageRPKM
Mf_DMSO_AverageRPKM
Mf_TA_AverageRPKM
feature_id
Mo_vs_Mf_baseMean
Mo_vs_Mf_log2FoldChange
Mo_vs_Mf_pvalue
Mo_vs_Mf_padj
Mo-DMSO_vs_TA_baseMean
Mo-DMSO_vs_TA_log2FoldChange
Mo-DMSO_vs_TA_pvalue
Mo-DMSO_vs_TA_padj
Mf-DMSO_vs_TA_baseMean
log2FoldChange
Mf-DMSO_vs_TA_pvalue
Mf-DMSO_vs_TA_padj
chr
start
end
strand
gene
mu_6122.gene
mu_7163.gene
mu_bc27_D0_DMSO.sorted.gene
mu_bc28_D0_DMSO.sorted.gene
mu_6121.gene
mu_7162.gene
mu_bc27_D0_TA.sorted.gene
mu_bc28_D0_TA.sorted.gene
mu_6124.gene
mu_7165.gene
mu_bc27_D6_DMSO.sorted.gene
mu_bc28_D6_DMSO.sorted.gene
mu_6123.gene
mu_7164.gene
mu_bc27_D6_TA.sorted.gene
mu_bc28_D6_TA.sorted.gene
Mo_DMSO_AverageRPKM
Mo_TA_AverageRPKM
Mf_DMSO_AverageRPKM
Mf_TA_AverageRPKM
feature_id
Mo_vs_Mf_baseMean
Mo_vs_Mf_log2FoldChange
Mo_vs_Mf_pvalue
Mo_vs_Mf_padj
Mo-DMSO_vs_TA_baseMean
Mo-DMSO_vs_TA_log2FoldChange
Mo-DMSO_vs_TA_pvalue
Mo-DMSO_vs_TA_padj
Mf-DMSO_vs_TA_baseMean
log2FoldChange
Mf-DMSO_vs_TA_pvalue
Mf-DMSO_vs_TA_padj
chr
start
end
strand
gene
mu_6122.gene
mu_7163.gene
mu_bc27_D0_DMSO.sorted.gene
mu_bc28_D0_DMSO.sorted.gene
mu_6121.gene
mu_7162.gene
mu_bc27_D0_TA.sorted.gene
mu_bc28_D0_TA.sorted.gene
mu_6124.gene
mu_7165.gene
mu_bc27_D6_DMSO.sorted.gene
mu_bc28_D6_DMSO.sorted.gene
mu_6123.gene
mu_7164.gene
mu_bc27_D6_TA.sorted.gene
mu_bc28_D6_TA.sorted.gene
Mo_DMSO_AverageRPKM
Mo_TA_AverageRPKM
Mf_DMSO_AverageRPKM
Mf_TA_AverageRPKM
feature_id
Mo_vs_Mf_baseMean
Mo_vs_Mf_log2FoldChange
Mo_vs_Mf_pvalue
Mo_vs_Mf_padj
Mo-DMSO_vs_TA_baseMean
Mo-DMSO_vs_TA_log2FoldChange
Mo-DMSO_vs_TA_pvalue
Mo-DMSO_vs_TA_padj
Mf-DMSO_vs_TA_baseMean
log2FoldChange
Mf-DMSO_vs_TA_pvalue
Mf-DMSO_vs_TA_padj
chr
start
end
strand
gene
mu_6122.gene
mu_7163.gene
mu_bc27_D0_DMSO.sorted.gene
mu_bc28_D0_DMSO.sorted.gene
mu_6121.gene
mu_7162.gene
mu_bc27_D0_TA.sorted.gene
mu_bc28_D0_TA.sorted.gene
mu_6124.gene
mu_7165.gene
mu_bc27_D6_DMSO.sorted.gene
mu_bc28_D6_DMSO.sorted.gene
mu_6123.gene
mu_7164.gene
mu_bc27_D6_TA.sorted.gene
mu_bc28_D6_TA.sorted.gene
Mo_DMSO_AverageRPKM
Mo_TA_AverageRPKM
Mf_DMSO_AverageRPKM
Mf_TA_AverageRPKM
feature_id
Mo_vs_Mf_baseMean
Mo_vs_Mf_log2FoldChange
Mo_vs_Mf_pvalue
Mo_vs_Mf_padj
Mo-DMSO_vs_TA_baseMean
Mo-DMSO_vs_TA_log2FoldChange
Mo-DMSO_vs_TA_pvalue
Mo-DMSO_vs_TA_padj
Mf-DMSO_vs_TA_baseMean
log2FoldChange
Mf-DMSO_vs_TA_pvalue
Mf-DMSO_vs_TA_padj
chr
start
end
strand
gene
mu_6122.gene
mu_7163.gene
mu_bc27_D0_DMSO.sorted.gene
mu_bc28_D0_DMSO.sorted.gene
mu_6121.gene
mu_7162.gene
mu_bc27_D0_TA.sorted.gene
mu_bc28_D0_TA.sorted.gene
mu_6124.gene
mu_7165.gene
mu_bc27_D6_DMSO.sorted.gene
mu_bc28_D6_DMSO.sorted.gene
mu_6123.gene
mu_7164.gene
mu_bc27_D6_TA.sorted.gene
mu_bc28_D6_TA.sorted.gene
Mo_DMSO_AverageRPKM
Mo_TA_AverageRPKM
Mf_DMSO_AverageRPKM
Mf_TA_AverageRPKM
feature_id
Mo_vs_Mf_baseMean
Mo_vs_Mf_log2FoldChange
Mo_vs_Mf_pvalue
Mo_vs_Mf_padj
Mo-DMSO_vs_TA_baseMean
Mo-DMSO_vs_TA_log2FoldChange
Mo-DMSO_vs_TA_pvalue
Mo-DMSO_vs_TA_padj
Mf-DMSO_vs_TA_baseMean
log2FoldChange
Mf-DMSO_vs_TA_pvalue
Mf-DMSO_vs_TA_padj
chr
start
end
strand
gene
mu_6122.gene
mu_7163.gene
mu_bc27_D0_DMSO.sorted.gene
mu_bc28_D0_DMSO.sorted.gene
mu_6121.gene
mu_7162.gene
mu_bc27_D0_TA.sorted.gene
mu_bc28_D0_TA.sorted.gene
mu_6124.gene
mu_7165.gene
mu_bc27_D6_DMSO.sorted.gene
mu_bc28_D6_DMSO.sorted.gene
mu_6123.gene
mu_7164.gene
mu_bc27_D6_TA.sorted.gene
mu_bc28_D6_TA.sorted.gene
Mo_DMSO_AverageRPKM
Mo_TA_AverageRPKM
Mf_DMSO_AverageRPKM
Mf_TA_AverageRPKM
feature_id
Mo_vs_Mf_baseMean
Mo_vs_Mf_log2FoldChange
Mo_vs_Mf_pvalue
Mo_vs_Mf_padj
Mo-DMSO_vs_TA_baseMean
Mo-DMSO_vs_TA_log2FoldChange
Mo-DMSO_vs_TA_pvalue
Mo-DMSO_vs_TA_padj
Mf-DMSO_vs_TA_baseMean
log2FoldChange
Mf-DMSO_vs_TA_pvalue
Mf-DMSO_vs_TA_padj
chr
start
end
strand
gene
mu_6122.gene
mu_7163.gene
mu_bc27_D0_DMSO.sorted.gene
mu_bc28_D0_DMSO.sorted.gene
mu_6121.gene
mu_7162.gene
mu_bc27_D0_TA.sorted.gene
mu_bc28_D0_TA.sorted.gene
mu_6124.gene
mu_7165.gene
mu_bc27_D6_DMSO.sorted.gene
mu_bc28_D6_DMSO.sorted.gene
mu_6123.gene
mu_7164.gene
mu_bc27_D6_TA.sorted.gene
mu_bc28_D6_TA.sorted.gene
Mo_DMSO_AverageRPKM
Mo_TA_AverageRPKM
Mf_DMSO_AverageRPKM
Mf_TA_AverageRPKM
feature_id
Mo_vs_Mf_baseMean
Mo_vs_Mf_log2FoldChange
Mo_vs_Mf_pvalue
Mo_vs_Mf_padj
Mo-DMSO_vs_TA_baseMean
Mo-DMSO_vs_TA_log2FoldChange
Mo-DMSO_vs_TA_pvalue
Mo-DMSO_vs_TA_padj
Mf-DMSO_vs_TA_baseMean
log2FoldChange
Mf-DMSO_vs_TA_pvalue
Mf-DMSO_vs_TA_padj
chr
start
end
strand
gene
mu_6122.gene
mu_7163.gene
mu_bc27_D0_DMSO.sorted.gene
mu_bc28_D0_DMSO.sorted.gene
mu_6121.gene
mu_7162.gene
mu_bc27_D0_TA.sorted.gene
mu_bc28_D0_TA.sorted.gene
mu_6124.gene
mu_7165.gene
mu_bc27_D6_DMSO.sorted.gene
mu_bc28_D6_DMSO.sorted.gene
mu_6123.gene
mu_7164.gene
mu_bc27_D6_TA.sorted.gene
mu_bc28_D6_TA.sorted.gene
Mo_DMSO_AverageRPKM
Mo_TA_AverageRPKM
Mf_DMSO_AverageRPKM
Mf_TA_AverageRPKM
feature_id
Mo_vs_Mf_baseMean
Mo_vs_Mf_log2FoldChange
Mo_vs_Mf_pvalue
Mo_vs_Mf_padj
Mo-DMSO_vs_TA_baseMean
Mo-DMSO_vs_TA_log2FoldChange
Mo-DMSO_vs_TA_pvalue
Mo-DMSO_vs_TA_padj
Mf-DMSO_vs_TA_baseMean
log2FoldChange
Mf-DMSO_vs_TA_pvalue
Mf-DMSO_vs_TA_padj
chr
start
end
strand
gene
mu_6122.gene
mu_7163.gene
mu_bc27_D0_DMSO.sorted.gene
mu_bc28_D0_DMSO.sorted.gene
mu_6121.gene
mu_7162.gene
mu_bc27_D0_TA.sorted.gene
mu_bc28_D0_TA.sorted.gene
mu_6124.gene
mu_7165.gene
mu_bc27_D6_DMSO.sorted.gene
mu_bc28_D6_DMSO.sorted.gene
mu_6123.gene
mu_7164.gene
mu_bc27_D6_TA.sorted.gene
mu_bc28_D6_TA.sorted.gene
Mo_DMSO_AverageRPKM
Mo_TA_AverageRPKM
Mf_DMSO_AverageRPKM
Mf_TA_AverageRPKM
feature_id
Mo_vs_Mf_baseMean
Mo_vs_Mf_log2FoldChange
Mo_vs_Mf_pvalue
Mo_vs_Mf_padj
Mo-DMSO_vs_TA_baseMean
Mo-DMSO_vs_TA_log2FoldChange
Mo-DMSO_vs_TA_pvalue
Mo-DMSO_vs_TA_padj
Mf-DMSO_vs_TA_baseMean
log2FoldChange
Mf-DMSO_vs_TA_pvalue
Mf-DMSO_vs_TA_padj
chr
start
end
strand
gene
mu_6122.gene
mu_7163.gene
mu_bc27_D0_DMSO.sorted.gene
mu_bc28_D0_DMSO.sorted.gene
mu_6121.gene
mu_7162.gene
mu_bc27_D0_TA.sorted.gene
mu_bc28_D0_TA.sorted.gene
mu_6124.gene
mu_7165.gene
mu_bc27_D6_DMSO.sorted.gene
mu_bc28_D6_DMSO.sorted.gene
mu_6123.gene
mu_7164.gene
mu_bc27_D6_TA.sorted.gene
mu_bc28_D6_TA.sorted.gene
Mo_DMSO_AverageRPKM
Mo_TA_AverageRPKM
Mf_DMSO_AverageRPKM
Mf_TA_AverageRPKM
feature_id
Mo_vs_Mf_baseMean
Mo_vs_Mf_log2FoldChange
Mo_vs_Mf_pvalue
Mo_vs_Mf_padj
Mo-DMSO_vs_TA_baseMean
Mo-DMSO_vs_TA_log2FoldChange
Mo-DMSO_vs_TA_pvalue
Mo-DMSO_vs_TA_padj
Mf-DMSO_vs_TA_baseMean
log2FoldChange
Mf-DMSO_vs_TA_pvalue
Mf-DMSO_vs_TA_padj
chr
start
end
strand
gene
mu_6122.gene
mu_7163.gene
mu_bc27_D0_DMSO.sorted.gene
mu_bc28_D0_DMSO.sorted.gene
mu_6121.gene
mu_7162.gene
mu_bc27_D0_TA.sorted.gene
mu_bc28_D0_TA.sorted.gene
mu_6124.gene
mu_7165.gene
mu_bc27_D6_DMSO.sorted.gene
mu_bc28_D6_DMSO.sorted.gene
mu_6123.gene
mu_7164.gene
mu_bc27_D6_TA.sorted.gene
mu_bc28_D6_TA.sorted.gene
Mo_DMSO_AverageRPKM
Mo_TA_AverageRPKM
Mf_DMSO_AverageRPKM
Mf_TA_AverageRPKM
feature_id
Mo_vs_Mf_baseMean
Mo_vs_Mf_log2FoldChange
Mo_vs_Mf_pvalue
Mo_vs_Mf_padj
Mo-DMSO_vs_TA_baseMean
Mo-DMSO_vs_TA_log2FoldChange
Mo-DMSO_vs_TA_pvalue
Mo-DMSO_vs_TA_padj
Mf-DMSO_vs_TA_baseMean
log2FoldChange
Mf-DMSO_vs_TA_pvalue
Mf-DMSO_vs_TA_padj
chr
start
end
strand
gene
mu_6122.gene
mu_7163.gene
mu_bc27_D0_DMSO.sorted.gene
mu_bc28_D0_DMSO.sorted.gene
mu_6121.gene
mu_7162.gene
mu_bc27_D0_TA.sorted.gene
mu_bc28_D0_TA.sorted.gene
mu_6124.gene
mu_7165.gene
mu_bc27_D6_DMSO.sorted.gene
mu_bc28_D6_DMSO.sorted.gene
mu_6123.gene
mu_7164.gene
mu_bc27_D6_TA.sorted.gene
mu_bc28_D6_TA.sorted.gene
Mo_DMSO_AverageRPKM
Mo_TA_AverageRPKM
Mf_DMSO_AverageRPKM
Mf_TA_AverageRPKM
feature_id
Mo_vs_Mf_baseMean
Mo_vs_Mf_log2FoldChange
Mo_vs_Mf_pvalue
Mo_vs_Mf_padj
Mo-DMSO_vs_TA_baseMean
Mo-DMSO_vs_TA_log2FoldChange
Mo-DMSO_vs_TA_pvalue
Mo-DMSO_vs_TA_padj
Mf-DMSO_vs_TA_baseMean
log2FoldChange
Mf-DMSO_vs_TA_pvalue
Mf-DMSO_vs_TA_padj
chr
start
end
strand
gene
mu_6122.gene
mu_7163.gene
mu_bc27_D0_DMSO.sorted.gene
mu_bc28_D0_DMSO.sorted.gene
mu_6121.gene
mu_7162.gene
mu_bc27_D0_TA.sorted.gene
mu_bc28_D0_TA.sorted.gene
mu_6124.gene
mu_7165.gene
mu_bc27_D6_DMSO.sorted.gene
mu_bc28_D6_DMSO.sorted.gene
mu_6123.gene
mu_7164.gene
mu_bc27_D6_TA.sorted.gene
mu_bc28_D6_TA.sorted.gene
Mo_DMSO_AverageRPKM
Mo_TA_AverageRPKM
Mf_DMSO_AverageRPKM
Mf_TA_AverageRPKM
feature_id
Mo_vs_Mf_baseMean
Mo_vs_Mf_log2FoldChange
Mo_vs_Mf_pvalue
Mo_vs_Mf_padj
Mo-DMSO_vs_TA_baseMean
Mo-DMSO_vs_TA_log2FoldChange
Mo-DMSO_vs_TA_pvalue
Mo-DMSO_vs_TA_padj
Mf-DMSO_vs_TA_baseMean
log2FoldChange
Mf-DMSO_vs_TA_pvalue
Mf-DMSO_vs_TA_padj
chr
start
end
strand
gene
mu_6122.gene
mu_7163.gene
mu_bc27_D0_DMSO.sorted.gene
mu_bc28_D0_DMSO.sorted.gene
mu_6121.gene
mu_7162.gene
mu_bc27_D0_TA.sorted.gene
mu_bc28_D0_TA.sorted.gene
mu_6124.gene
mu_7165.gene
mu_bc27_D6_DMSO.sorted.gene
mu_bc28_D6_DMSO.sorted.gene
mu_6123.gene
mu_7164.gene
mu_bc27_D6_TA.sorted.gene
mu_bc28_D6_TA.sorted.gene
Mo_DMSO_AverageRPKM
Mo_TA_AverageRPKM
Mf_DMSO_AverageRPKM
Mf_TA_AverageRPKM
feature_id
Mo_vs_Mf_baseMean
Mo_vs_Mf_log2FoldChange
Mo_vs_Mf_pvalue
Mo_vs_Mf_padj
Mo-DMSO_vs_TA_baseMean
Mo-DMSO_vs_TA_log2FoldChange
Mo-DMSO_vs_TA_pvalue
Mo-DMSO_vs_TA_padj
Mf-DMSO_vs_TA_baseMean
log2FoldChange
Mf-DMSO_vs_TA_pvalue
Mf-DMSO_vs_TA_padj
chr
start
end
strand
gene
mu_6122.gene
mu_7163.gene
mu_bc27_D0_DMSO.sorted.gene
mu_bc28_D0_DMSO.sorted.gene
mu_6121.gene
mu_7162.gene
mu_bc27_D0_TA.sorted.gene
mu_bc28_D0_TA.sorted.gene
mu_6124.gene
mu_7165.gene
mu_bc27_D6_DMSO.sorted.gene
mu_bc28_D6_DMSO.sorted.gene
mu_6123.gene
mu_7164.gene
mu_bc27_D6_TA.sorted.gene
mu_bc28_D6_TA.sorted.gene
Mo_DMSO_AverageRPKM
Mo_TA_AverageRPKM
Mf_DMSO_AverageRPKM
Mf_TA_AverageRPKM
feature_id
Mo_vs_Mf_baseMean
Mo_vs_Mf_log2FoldChange
Mo_vs_Mf_pvalue
Mo_vs_Mf_padj
Mo-DMSO_vs_TA_baseMean
Mo-DMSO_vs_TA_log2FoldChange
Mo-DMSO_vs_TA_pvalue
Mo-DMSO_vs_TA_padj
Mf-DMSO_vs_TA_baseMean
log2FoldChange
Mf-DMSO_vs_TA_pvalue
Mf-DMSO_vs_TA_padj
chr
start
end
strand
gene
mu_6122.gene
mu_7163.gene
mu_bc27_D0_DMSO.sorted.gene
mu_bc28_D0_DMSO.sorted.gene
mu_6121.gene
mu_7162.gene
mu_bc27_D0_TA.sorted.gene
mu_bc28_D0_TA.sorted.gene
mu_6124.gene
mu_7165.gene
mu_bc27_D6_DMSO.sorted.gene
mu_bc28_D6_DMSO.sorted.gene
mu_6123.gene
mu_7164.gene
mu_bc27_D6_TA.sorted.gene
mu_bc28_D6_TA.sorted.gene
Mo_DMSO_AverageRPKM
Mo_TA_AverageRPKM
Mf_DMSO_AverageRPKM
Mf_TA_AverageRPKM
feature_id
Mo_vs_Mf_baseMean
Mo_vs_Mf_log2FoldChange
Mo_vs_Mf_pvalue
Mo_vs_Mf_padj
Mo-DMSO_vs_TA_baseMean
Mo-DMSO_vs_TA_log2FoldChange
Mo-DMSO_vs_TA_pvalue
Mo-DMSO_vs_TA_padj
Mf-DMSO_vs_TA_baseMean
log2FoldChange
Mf-DMSO_vs_TA_pvalue
Mf-DMSO_vs_TA_padj
chr
start
end
strand
gene
mu_6122.gene
mu_7163.gene
mu_bc27_D0_DMSO.sorted.gene
mu_bc28_D0_DMSO.sorted.gene
mu_6121.gene
mu_7162.gene
mu_bc27_D0_TA.sorted.gene
mu_bc28_D0_TA.sorted.gene
mu_6124.gene
mu_7165.gene
mu_bc27_D6_DMSO.sorted.gene
mu_bc28_D6_DMSO.sorted.gene
mu_6123.gene
mu_7164.gene
mu_bc27_D6_TA.sorted.gene
mu_bc28_D6_TA.sorted.gene
Mo_DMSO_AverageRPKM
Mo_TA_AverageRPKM
Mf_DMSO_AverageRPKM
Mf_TA_AverageRPKM
feature_id
Mo_vs_Mf_baseMean
Mo_vs_Mf_log2FoldChange
Mo_vs_Mf_pvalue
Mo_vs_Mf_padj
Mo-DMSO_vs_TA_baseMean
Mo-DMSO_vs_TA_log2FoldChange
Mo-DMSO_vs_TA_pvalue
Mo-DMSO_vs_TA_padj
Mf-DMSO_vs_TA_baseMean
log2FoldChange
Mf-DMSO_vs_TA_pvalue
Mf-DMSO_vs_TA_padj
chr
start
end
strand
gene
mu_6122.gene
mu_7163.gene
mu_bc27_D0_DMSO.sorted.gene
mu_bc28_D0_DMSO.sorted.gene
mu_6121.gene
mu_7162.gene
mu_bc27_D0_TA.sorted.gene
mu_bc28_D0_TA.sorted.gene
mu_6124.gene
mu_7165.gene
mu_bc27_D6_DMSO.sorted.gene
mu_bc28_D6_DMSO.sorted.gene
mu_6123.gene
mu_7164.gene
mu_bc27_D6_TA.sorted.gene
mu_bc28_D6_TA.sorted.gene
Mo_DMSO_AverageRPKM
Mo_TA_AverageRPKM
Mf_DMSO_AverageRPKM
Mf_TA_AverageRPKM
feature_id
Mo_vs_Mf_baseMean
Mo_vs_Mf_log2FoldChange
Mo_vs_Mf_pvalue
Mo_vs_Mf_padj
Mo-DMSO_vs_TA_baseMean
Mo-DMSO_vs_TA_log2FoldChange
Mo-DMSO_vs_TA_pvalue
Mo-DMSO_vs_TA_padj
Mf-DMSO_vs_TA_baseMean
log2FoldChange
Mf-DMSO_vs_TA_pvalue
Mf-DMSO_vs_TA_padj
chr
start
end
strand
gene
mu_6122.gene
mu_7163.gene
mu_bc27_D0_DMSO.sorted.gene
mu_bc28_D0_DMSO.sorted.gene
mu_6121.gene
mu_7162.gene
mu_bc27_D0_TA.sorted.gene
mu_bc28_D0_TA.sorted.gene
mu_6124.gene
mu_7165.gene
mu_bc27_D6_DMSO.sorted.gene
mu_bc28_D6_DMSO.sorted.gene
mu_6123.gene
mu_7164.gene
mu_bc27_D6_TA.sorted.gene
mu_bc28_D6_TA.sorted.gene
Mo_DMSO_AverageRPKM
Mo_TA_AverageRPKM
Mf_DMSO_AverageRPKM
Mf_TA_AverageRPKM
feature_id
Mo_vs_Mf_baseMean
Mo_vs_Mf_log2FoldChange
Mo_vs_Mf_pvalue
Mo_vs_Mf_padj
Mo-DMSO_vs_TA_baseMean
Mo-DMSO_vs_TA_log2FoldChange
Mo-DMSO_vs_TA_pvalue
Mo-DMSO_vs_TA_padj
Mf-DMSO_vs_TA_baseMean
log2FoldChange
Mf-DMSO_vs_TA_pvalue
Mf-DMSO_vs_TA_padj
chr
start
end
strand
gene
mu_6122.gene
mu_7163.gene
mu_bc27_D0_DMSO.sorted.gene
mu_bc28_D0_DMSO.sorted.gene
mu_6121.gene
mu_7162.gene
mu_bc27_D0_TA.sorted.gene
mu_bc28_D0_TA.sorted.gene
mu_6124.gene
mu_7165.gene
mu_bc27_D6_DMSO.sorted.gene
mu_bc28_D6_DMSO.sorted.gene
mu_6123.gene
mu_7164.gene
mu_bc27_D6_TA.sorted.gene
mu_bc28_D6_TA.sorted.gene
Mo_DMSO_AverageRPKM
Mo_TA_AverageRPKM
Mf_DMSO_AverageRPKM
Mf_TA_AverageRPKM
feature_id
Mo_vs_Mf_baseMean
Mo_vs_Mf_log2FoldChange
Mo_vs_Mf_pvalue
Mo_vs_Mf_padj
Mo-DMSO_vs_TA_baseMean
Mo-DMSO_vs_TA_log2FoldChange
Mo-DMSO_vs_TA_pvalue
Mo-DMSO_vs_TA_padj
Mf-DMSO_vs_TA_baseMean
log2FoldChange
Mf-DMSO_vs_TA_pvalue
Mf-DMSO_vs_TA_padj
chr
start
end
strand
gene
mu_6122.gene
mu_7163.gene
mu_bc27_D0_DMSO.sorted.gene
mu_bc28_D0_DMSO.sorted.gene
mu_6121.gene
mu_7162.gene
mu_bc27_D0_TA.sorted.gene
mu_bc28_D0_TA.sorted.gene
mu_6124.gene
mu_7165.gene
mu_bc27_D6_DMSO.sorted.gene
mu_bc28_D6_DMSO.sorted.gene
mu_6123.gene
mu_7164.gene
mu_bc27_D6_TA.sorted.gene
mu_bc28_D6_TA.sorted.gene
Mo_DMSO_AverageRPKM
Mo_TA_AverageRPKM
Mf_DMSO_AverageRPKM
Mf_TA_AverageRPKM
feature_id
Mo_vs_Mf_baseMean
Mo_vs_Mf_log2FoldChange
Mo_vs_Mf_pvalue
Mo_vs_Mf_padj
Mo-DMSO_vs_TA_baseMean
Mo-DMSO_vs_TA_log2FoldChange
Mo-DMSO_vs_TA_pvalue
Mo-DMSO_vs_TA_padj
Mf-DMSO_vs_TA_baseMean
log2FoldChange
Mf-DMSO_vs_TA_pvalue
Mf-DMSO_vs_TA_padj
chr
start
end
strand
gene
mu_6122.gene
mu_7163.gene
mu_bc27_D0_DMSO.sorted.gene
mu_bc28_D0_DMSO.sorted.gene
mu_6121.gene
mu_7162.gene
mu_bc27_D0_TA.sorted.gene
mu_bc28_D0_TA.sorted.gene
mu_6124.gene
mu_7165.gene
mu_bc27_D6_DMSO.sorted.gene
mu_bc28_D6_DMSO.sorted.gene
mu_6123.gene
mu_7164.gene
mu_bc27_D6_TA.sorted.gene
mu_bc28_D6_TA.sorted.gene
Mo_DMSO_AverageRPKM
Mo_TA_AverageRPKM
Mf_DMSO_AverageRPKM
Mf_TA_AverageRPKM
feature_id
Mo_vs_Mf_baseMean
Mo_vs_Mf_log2FoldChange
Mo_vs_Mf_pvalue
Mo_vs_Mf_padj
Mo-DMSO_vs_TA_baseMean
Mo-DMSO_vs_TA_log2FoldChange
Mo-DMSO_vs_TA_pvalue
Mo-DMSO_vs_TA_padj
Mf-DMSO_vs_TA_baseMean
log2FoldChange
Mf-DMSO_vs_TA_pvalue
Mf-DMSO_vs_TA_padj
chr
start
end
strand
gene
mu_6122.gene
mu_7163.gene
mu_bc27_D0_DMSO.sorted.gene
mu_bc28_D0_DMSO.sorted.gene
mu_6121.gene
mu_7162.gene
mu_bc27_D0_TA.sorted.gene
mu_bc28_D0_TA.sorted.gene
mu_6124.gene
mu_7165.gene
mu_bc27_D6_DMSO.sorted.gene
mu_bc28_D6_DMSO.sorted.gene
mu_6123.gene
mu_7164.gene
mu_bc27_D6_TA.sorted.gene
mu_bc28_D6_TA.sorted.gene
Mo_DMSO_AverageRPKM
Mo_TA_AverageRPKM
Mf_DMSO_AverageRPKM
Mf_TA_AverageRPKM
feature_id
Mo_vs_Mf_baseMean
Mo_vs_Mf_log2FoldChange
Mo_vs_Mf_pvalue
Mo_vs_Mf_padj
Mo-DMSO_vs_TA_baseMean
Mo-DMSO_vs_TA_log2FoldChange
Mo-DMSO_vs_TA_pvalue
Mo-DMSO_vs_TA_padj
Mf-DMSO_vs_TA_baseMean
log2FoldChange
Mf-DMSO_vs_TA_pvalue
Mf-DMSO_vs_TA_padj
chr
start
end
strand
gene
mu_6122.gene
mu_7163.gene
mu_bc27_D0_DMSO.sorted.gene
mu_bc28_D0_DMSO.sorted.gene
mu_6121.gene
mu_7162.gene
mu_bc27_D0_TA.sorted.gene
mu_bc28_D0_TA.sorted.gene
mu_6124.gene
mu_7165.gene
mu_bc27_D6_DMSO.sorted.gene
mu_bc28_D6_DMSO.sorted.gene
mu_6123.gene
mu_7164.gene
mu_bc27_D6_TA.sorted.gene
mu_bc28_D6_TA.sorted.gene
Mo_DMSO_AverageRPKM
Mo_TA_AverageRPKM
Mf_DMSO_AverageRPKM
Mf_TA_AverageRPKM
feature_id
Mo_vs_Mf_baseMean
Mo_vs_Mf_log2FoldChange
Mo_vs_Mf_pvalue
Mo_vs_Mf_padj
Mo-DMSO_vs_TA_baseMean
Mo-DMSO_vs_TA_log2FoldChange
Mo-DMSO_vs_TA_pvalue
Mo-DMSO_vs_TA_padj
Mf-DMSO_vs_TA_baseMean
log2FoldChange
Mf-DMSO_vs_TA_pvalue
Mf-DMSO_vs_TA_padj
chr
start
end
strand
gene
mu_6122.gene
mu_7163.gene
mu_bc27_D0_DMSO.sorted.gene
mu_bc28_D0_DMSO.sorted.gene
mu_6121.gene
mu_7162.gene
mu_bc27_D0_TA.sorted.gene
mu_bc28_D0_TA.sorted.gene
mu_6124.gene
mu_7165.gene
mu_bc27_D6_DMSO.sorted.gene
mu_bc28_D6_DMSO.sorted.gene
mu_6123.gene
mu_7164.gene
mu_bc27_D6_TA.sorted.gene
mu_bc28_D6_TA.sorted.gene
Mo_DMSO_AverageRPKM
Mo_TA_AverageRPKM
Mf_DMSO_AverageRPKM
Mf_TA_AverageRPKM
feature_id
Mo_vs_Mf_baseMean
Mo_vs_Mf_log2FoldChange
Mo_vs_Mf_pvalue
Mo_vs_Mf_padj
Mo-DMSO_vs_TA_baseMean
Mo-DMSO_vs_TA_log2FoldChange
Mo-DMSO_vs_TA_pvalue
Mo-DMSO_vs_TA_padj
Mf-DMSO_vs_TA_baseMean
log2FoldChange
Mf-DMSO_vs_TA_pvalue
Mf-DMSO_vs_TA_padj
chr
start
end
strand
gene
mu_6122.gene
mu_7163.gene
mu_bc27_D0_DMSO.sorted.gene
mu_bc28_D0_DMSO.sorted.gene
mu_6121.gene
mu_7162.gene
mu_bc27_D0_TA.sorted.gene
mu_bc28_D0_TA.sorted.gene
mu_6124.gene
mu_7165.gene
mu_bc27_D6_DMSO.sorted.gene
mu_bc28_D6_DMSO.sorted.gene
mu_6123.gene
mu_7164.gene
mu_bc27_D6_TA.sorted.gene
mu_bc28_D6_TA.sorted.gene
Mo_DMSO_AverageRPKM
Mo_TA_AverageRPKM
Mf_DMSO_AverageRPKM
Mf_TA_AverageRPKM
feature_id
Mo_vs_Mf_baseMean
Mo_vs_Mf_log2FoldChange
Mo_vs_Mf_pvalue
Mo_vs_Mf_padj
Mo-DMSO_vs_TA_baseMean
Mo-DMSO_vs_TA_log2FoldChange
Mo-DMSO_vs_TA_pvalue
Mo-DMSO_vs_TA_padj
Mf-DMSO_vs_TA_baseMean
log2FoldChange
Mf-DMSO_vs_TA_pvalue
Mf-DMSO_vs_TA_padj
chr
start
end
strand
gene
mu_6122.gene
mu_7163.gene
mu_bc27_D0_DMSO.sorted.gene
mu_bc28_D0_DMSO.sorted.gene
mu_6121.gene
mu_7162.gene
mu_bc27_D0_TA.sorted.gene
mu_bc28_D0_TA.sorted.gene
mu_6124.gene
mu_7165.gene
mu_bc27_D6_DMSO.sorted.gene
mu_bc28_D6_DMSO.sorted.gene
mu_6123.gene
mu_7164.gene
mu_bc27_D6_TA.sorted.gene
mu_bc28_D6_TA.sorted.gene
Mo_DMSO_AverageRPKM
Mo_TA_AverageRPKM
Mf_DMSO_AverageRPKM
Mf_TA_AverageRPKM
feature_id
Mo_vs_Mf_baseMean
Mo_vs_Mf_log2FoldChange
Mo_vs_Mf_pvalue
Mo_vs_Mf_padj
Mo-DMSO_vs_TA_baseMean
Mo-DMSO_vs_TA_log2FoldChange
Mo-DMSO_vs_TA_pvalue
Mo-DMSO_vs_TA_padj
Mf-DMSO_vs_TA_baseMean
log2FoldChange
Mf-DMSO_vs_TA_pvalue
Mf-DMSO_vs_TA_padj
chr
start
end
strand
gene
mu_6122.gene
mu_7163.gene
mu_bc27_D0_DMSO.sorted.gene
mu_bc28_D0_DMSO.sorted.gene
mu_6121.gene
mu_7162.gene
mu_bc27_D0_TA.sorted.gene
mu_bc28_D0_TA.sorted.gene
mu_6124.gene
mu_7165.gene
mu_bc27_D6_DMSO.sorted.gene
mu_bc28_D6_DMSO.sorted.gene
mu_6123.gene
mu_7164.gene
mu_bc27_D6_TA.sorted.gene
mu_bc28_D6_TA.sorted.gene
Mo_DMSO_AverageRPKM
Mo_TA_AverageRPKM
Mf_DMSO_AverageRPKM
Mf_TA_AverageRPKM
feature_id
Mo_vs_Mf_baseMean
Mo_vs_Mf_log2FoldChange
Mo_vs_Mf_pvalue
Mo_vs_Mf_padj
Mo-DMSO_vs_TA_baseMean
Mo-DMSO_vs_TA_log2FoldChange
Mo-DMSO_vs_TA_pvalue
Mo-DMSO_vs_TA_padj
Mf-DMSO_vs_TA_baseMean
log2FoldChange
Mf-DMSO_vs_TA_pvalue
Mf-DMSO_vs_TA_padj
chr
start
end
strand
gene
mu_6122.gene
mu_7163.gene
mu_bc27_D0_DMSO.sorted.gene
mu_bc28_D0_DMSO.sorted.gene
mu_6121.gene
mu_7162.gene
mu_bc27_D0_TA.sorted.gene
mu_bc28_D0_TA.sorted.gene
mu_6124.gene
mu_7165.gene
mu_bc27_D6_DMSO.sorted.gene
mu_bc28_D6_DMSO.sorted.gene
mu_6123.gene
mu_7164.gene
mu_bc27_D6_TA.sorted.gene
mu_bc28_D6_TA.sorted.gene
Mo_DMSO_AverageRPKM
Mo_TA_AverageRPKM
Mf_DMSO_AverageRPKM
Mf_TA_AverageRPKM
feature_id
Mo_vs_Mf_baseMean
Mo_vs_Mf_log2FoldChange
Mo_vs_Mf_pvalue
Mo_vs_Mf_padj
Mo-DMSO_vs_TA_baseMean
Mo-DMSO_vs_TA_log2FoldChange
Mo-DMSO_vs_TA_pvalue
Mo-DMSO_vs_TA_padj
Mf-DMSO_vs_TA_baseMean
log2FoldChange
Mf-DMSO_vs_TA_pvalue
Mf-DMSO_vs_TA_padj
chr
start
end
strand
gene
mu_6122.gene
mu_7163.gene
mu_bc27_D0_DMSO.sorted.gene
mu_bc28_D0_DMSO.sorted.gene
mu_6121.gene
mu_7162.gene
mu_bc27_D0_TA.sorted.gene
mu_bc28_D0_TA.sorted.gene
mu_6124.gene
mu_7165.gene
mu_bc27_D6_DMSO.sorted.gene
mu_bc28_D6_DMSO.sorted.gene
mu_6123.gene
mu_7164.gene
mu_bc27_D6_TA.sorted.gene
mu_bc28_D6_TA.sorted.gene
Mo_DMSO_AverageRPKM
Mo_TA_AverageRPKM
Mf_DMSO_AverageRPKM
Mf_TA_AverageRPKM
feature_id
Mo_vs_Mf_baseMean
Mo_vs_Mf_log2FoldChange
Mo_vs_Mf_pvalue
Mo_vs_Mf_padj
Mo-DMSO_vs_TA_baseMean
Mo-DMSO_vs_TA_log2FoldChange
Mo-DMSO_vs_TA_pvalue
Mo-DMSO_vs_TA_padj
Mf-DMSO_vs_TA_baseMean
log2FoldChange
Mf-DMSO_vs_TA_pvalue
Mf-DMSO_vs_TA_padj
chr
start
end
strand
gene
mu_6122.gene
mu_7163.gene
mu_bc27_D0_DMSO.sorted.gene
mu_bc28_D0_DMSO.sorted.gene
mu_6121.gene
mu_7162.gene
mu_bc27_D0_TA.sorted.gene
mu_bc28_D0_TA.sorted.gene
mu_6124.gene
mu_7165.gene
mu_bc27_D6_DMSO.sorted.gene
mu_bc28_D6_DMSO.sorted.gene
mu_6123.gene
mu_7164.gene
mu_bc27_D6_TA.sorted.gene
mu_bc28_D6_TA.sorted.gene
Mo_DMSO_AverageRPKM
Mo_TA_AverageRPKM
Mf_DMSO_AverageRPKM
Mf_TA_AverageRPKM
feature_id
Mo_vs_Mf_baseMean
Mo_vs_Mf_log2FoldChange
Mo_vs_Mf_pvalue
Mo_vs_Mf_padj
Mo-DMSO_vs_TA_baseMean
Mo-DMSO_vs_TA_log2FoldChange
Mo-DMSO_vs_TA_pvalue
Mo-DMSO_vs_TA_padj
Mf-DMSO_vs_TA_baseMean
log2FoldChange
Mf-DMSO_vs_TA_pvalue
Mf-DMSO_vs_TA_padj
chr
start
end
strand
gene
mu_6122.gene
mu_7163.gene
mu_bc27_D0_DMSO.sorted.gene
mu_bc28_D0_DMSO.sorted.gene
mu_6121.gene
mu_7162.gene
mu_bc27_D0_TA.sorted.gene
mu_bc28_D0_TA.sorted.gene
mu_6124.gene
mu_7165.gene
mu_bc27_D6_DMSO.sorted.gene
mu_bc28_D6_DMSO.sorted.gene
mu_6123.gene
mu_7164.gene
mu_bc27_D6_TA.sorted.gene
mu_bc28_D6_TA.sorted.gene
Mo_DMSO_AverageRPKM
Mo_TA_AverageRPKM
Mf_DMSO_AverageRPKM
Mf_TA_AverageRPKM
feature_id
Mo_vs_Mf_baseMean
Mo_vs_Mf_log2FoldChange
Mo_vs_Mf_pvalue
Mo_vs_Mf_padj
Mo-DMSO_vs_TA_baseMean
Mo-DMSO_vs_TA_log2FoldChange
Mo-DMSO_vs_TA_pvalue
Mo-DMSO_vs_TA_padj
Mf-DMSO_vs_TA_baseMean
log2FoldChange
Mf-DMSO_vs_TA_pvalue
Mf-DMSO_vs_TA_padj
chr
start
end
strand
gene
mu_6122.gene
mu_7163.gene
mu_bc27_D0_DMSO.sorted.gene
mu_bc28_D0_DMSO.sorted.gene
mu_6121.gene
mu_7162.gene
mu_bc27_D0_TA.sorted.gene
mu_bc28_D0_TA.sorted.gene
mu_6124.gene
mu_7165.gene
mu_bc27_D6_DMSO.sorted.gene
mu_bc28_D6_DMSO.sorted.gene
mu_6123.gene
mu_7164.gene
mu_bc27_D6_TA.sorted.gene
mu_bc28_D6_TA.sorted.gene
Mo_DMSO_AverageRPKM
Mo_TA_AverageRPKM
Mf_DMSO_AverageRPKM
Mf_TA_AverageRPKM
feature_id
Mo_vs_Mf_baseMean
Mo_vs_Mf_log2FoldChange
Mo_vs_Mf_pvalue
Mo_vs_Mf_padj
Mo-DMSO_vs_TA_baseMean
Mo-DMSO_vs_TA_log2FoldChange
Mo-DMSO_vs_TA_pvalue
Mo-DMSO_vs_TA_padj
Mf-DMSO_vs_TA_baseMean
log2FoldChange
Mf-DMSO_vs_TA_pvalue
Mf-DMSO_vs_TA_padj
chr
start
end
strand
gene
mu_6122.gene
mu_7163.gene
mu_bc27_D0_DMSO.sorted.gene
mu_bc28_D0_DMSO.sorted.gene
mu_6121.gene
mu_7162.gene
mu_bc27_D0_TA.sorted.gene
mu_bc28_D0_TA.sorted.gene
mu_6124.gene
mu_7165.gene
mu_bc27_D6_DMSO.sorted.gene
mu_bc28_D6_DMSO.sorted.gene
mu_6123.gene
mu_7164.gene
mu_bc27_D6_TA.sorted.gene
mu_bc28_D6_TA.sorted.gene
Mo_DMSO_AverageRPKM
Mo_TA_AverageRPKM
Mf_DMSO_AverageRPKM
Mf_TA_AverageRPKM
feature_id
Mo_vs_Mf_baseMean
Mo_vs_Mf_log2FoldChange
Mo_vs_Mf_pvalue
Mo_vs_Mf_padj
Mo-DMSO_vs_TA_baseMean
Mo-DMSO_vs_TA_log2FoldChange
Mo-DMSO_vs_TA_pvalue
Mo-DMSO_vs_TA_padj
Mf-DMSO_vs_TA_baseMean
log2FoldChange
Mf-DMSO_vs_TA_pvalue
Mf-DMSO_vs_TA_padj
chr
start
end
strand
gene
mu_6122.gene
mu_7163.gene
mu_bc27_D0_DMSO.sorted.gene
mu_bc28_D0_DMSO.sorted.gene
mu_6121.gene
mu_7162.gene
mu_bc27_D0_TA.sorted.gene
mu_bc28_D0_TA.sorted.gene
mu_6124.gene
mu_7165.gene
mu_bc27_D6_DMSO.sorted.gene
mu_bc28_D6_DMSO.sorted.gene
mu_6123.gene
mu_7164.gene
mu_bc27_D6_TA.sorted.gene
mu_bc28_D6_TA.sorted.gene
Mo_DMSO_AverageRPKM
Mo_TA_AverageRPKM
Mf_DMSO_AverageRPKM
Mf_TA_AverageRPKM
feature_id
Mo_vs_Mf_baseMean
Mo_vs_Mf_log2FoldChange
Mo_vs_Mf_pvalue
Mo_vs_Mf_padj
Mo-DMSO_vs_TA_baseMean
Mo-DMSO_vs_TA_log2FoldChange
Mo-DMSO_vs_TA_pvalue
Mo-DMSO_vs_TA_padj
Mf-DMSO_vs_TA_baseMean
log2FoldChange
Mf-DMSO_vs_TA_pvalue
Mf-DMSO_vs_TA_padj
chr
start
end
strand
gene
mu_6122.gene
mu_7163.gene
mu_bc27_D0_DMSO.sorted.gene
mu_bc28_D0_DMSO.sorted.gene
mu_6121.gene
mu_7162.gene
mu_bc27_D0_TA.sorted.gene
mu_bc28_D0_TA.sorted.gene
mu_6124.gene
mu_7165.gene
mu_bc27_D6_DMSO.sorted.gene
mu_bc28_D6_DMSO.sorted.gene
mu_6123.gene
mu_7164.gene
mu_bc27_D6_TA.sorted.gene
mu_bc28_D6_TA.sorted.gene
Mo_DMSO_AverageRPKM
Mo_TA_AverageRPKM
Mf_DMSO_AverageRPKM
Mf_TA_AverageRPKM
feature_id
Mo_vs_Mf_baseMean
Mo_vs_Mf_log2FoldChange
Mo_vs_Mf_pvalue
Mo_vs_Mf_padj
Mo-DMSO_vs_TA_baseMean
Mo-DMSO_vs_TA_log2FoldChange
Mo-DMSO_vs_TA_pvalue
Mo-DMSO_vs_TA_padj
Mf-DMSO_vs_TA_baseMean
log2FoldChange
Mf-DMSO_vs_TA_pvalue
Mf-DMSO_vs_TA_padj
chr
start
end
strand
gene
mu_6122.gene
mu_7163.gene
mu_bc27_D0_DMSO.sorted.gene
mu_bc28_D0_DMSO.sorted.gene
mu_6121.gene
mu_7162.gene
mu_bc27_D0_TA.sorted.gene
mu_bc28_D0_TA.sorted.gene
mu_6124.gene
mu_7165.gene
mu_bc27_D6_DMSO.sorted.gene
mu_bc28_D6_DMSO.sorted.gene
mu_6123.gene
mu_7164.gene
mu_bc27_D6_TA.sorted.gene
mu_bc28_D6_TA.sorted.gene
Mo_DMSO_AverageRPKM
Mo_TA_AverageRPKM
Mf_DMSO_AverageRPKM
Mf_TA_AverageRPKM
feature_id
Mo_vs_Mf_baseMean
Mo_vs_Mf_log2FoldChange
Mo_vs_Mf_pvalue
Mo_vs_Mf_padj
Mo-DMSO_vs_TA_baseMean
Mo-DMSO_vs_TA_log2FoldChange
Mo-DMSO_vs_TA_pvalue
Mo-DMSO_vs_TA_padj
Mf-DMSO_vs_TA_baseMean
log2FoldChange
Mf-DMSO_vs_TA_pvalue
Mf-DMSO_vs_TA_padj
chr
start
end
strand
gene
mu_6122.gene
mu_7163.gene
mu_bc27_D0_DMSO.sorted.gene
mu_bc28_D0_DMSO.sorted.gene
mu_6121.gene
mu_7162.gene
mu_bc27_D0_TA.sorted.gene
mu_bc28_D0_TA.sorted.gene
mu_6124.gene
mu_7165.gene
mu_bc27_D6_DMSO.sorted.gene
mu_bc28_D6_DMSO.sorted.gene
mu_6123.gene
mu_7164.gene
mu_bc27_D6_TA.sorted.gene
mu_bc28_D6_TA.sorted.gene
Mo_DMSO_AverageRPKM
Mo_TA_AverageRPKM
Mf_DMSO_AverageRPKM
Mf_TA_AverageRPKM
feature_id
Mo_vs_Mf_baseMean
Mo_vs_Mf_log2FoldChange
Mo_vs_Mf_pvalue
Mo_vs_Mf_padj
Mo-DMSO_vs_TA_baseMean
Mo-DMSO_vs_TA_log2FoldChange
Mo-DMSO_vs_TA_pvalue
Mo-DMSO_vs_TA_padj
Mf-DMSO_vs_TA_baseMean
log2FoldChange
Mf-DMSO_vs_TA_pvalue
Mf-DMSO_vs_TA_padj
chr
start
end
strand
gene
mu_6122.gene
mu_7163.gene
mu_bc27_D0_DMSO.sorted.gene
mu_bc28_D0_DMSO.sorted.gene
mu_6121.gene
mu_7162.gene
mu_bc27_D0_TA.sorted.gene
mu_bc28_D0_TA.sorted.gene
mu_6124.gene
mu_7165.gene
mu_bc27_D6_DMSO.sorted.gene
mu_bc28_D6_DMSO.sorted.gene
mu_6123.gene
mu_7164.gene
mu_bc27_D6_TA.sorted.gene
mu_bc28_D6_TA.sorted.gene
Mo_DMSO_AverageRPKM
Mo_TA_AverageRPKM
Mf_DMSO_AverageRPKM
Mf_TA_AverageRPKM
feature_id
Mo_vs_Mf_baseMean
Mo_vs_Mf_log2FoldChange
Mo_vs_Mf_pvalue
Mo_vs_Mf_padj
Mo-DMSO_vs_TA_baseMean
Mo-DMSO_vs_TA_log2FoldChange
Mo-DMSO_vs_TA_pvalue
Mo-DMSO_vs_TA_padj
Mf-DMSO_vs_TA_baseMean
log2FoldChange
Mf-DMSO_vs_TA_pvalue
Mf-DMSO_vs_TA_padj
chr
start
end
strand
gene
mu_6122.gene
mu_7163.gene
mu_bc27_D0_DMSO.sorted.gene
mu_bc28_D0_DMSO.sorted.gene
mu_6121.gene
mu_7162.gene
mu_bc27_D0_TA.sorted.gene
mu_bc28_D0_TA.sorted.gene
mu_6124.gene
mu_7165.gene
mu_bc27_D6_DMSO.sorted.gene
mu_bc28_D6_DMSO.sorted.gene
mu_6123.gene
mu_7164.gene
mu_bc27_D6_TA.sorted.gene
mu_bc28_D6_TA.sorted.gene
Mo_DMSO_AverageRPKM
Mo_TA_AverageRPKM
Mf_DMSO_AverageRPKM
Mf_TA_AverageRPKM
feature_id
Mo_vs_Mf_baseMean
Mo_vs_Mf_log2FoldChange
Mo_vs_Mf_pvalue
Mo_vs_Mf_padj
Mo-DMSO_vs_TA_baseMean
Mo-DMSO_vs_TA_log2FoldChange
Mo-DMSO_vs_TA_pvalue
Mo-DMSO_vs_TA_padj
Mf-DMSO_vs_TA_baseMean
log2FoldChange
Mf-DMSO_vs_TA_pvalue
Mf-DMSO_vs_TA_padj
chr
start
end
strand
gene
mu_6122.gene
mu_7163.gene
mu_bc27_D0_DMSO.sorted.gene
mu_bc28_D0_DMSO.sorted.gene
mu_6121.gene
mu_7162.gene
mu_bc27_D0_TA.sorted.gene
mu_bc28_D0_TA.sorted.gene
mu_6124.gene
mu_7165.gene
mu_bc27_D6_DMSO.sorted.gene
mu_bc28_D6_DMSO.sorted.gene
mu_6123.gene
mu_7164.gene
mu_bc27_D6_TA.sorted.gene
mu_bc28_D6_TA.sorted.gene
Mo_DMSO_AverageRPKM
Mo_TA_AverageRPKM
Mf_DMSO_AverageRPKM
Mf_TA_AverageRPKM
feature_id
Mo_vs_Mf_baseMean
Mo_vs_Mf_log2FoldChange
Mo_vs_Mf_pvalue
Mo_vs_Mf_padj
Mo-DMSO_vs_TA_baseMean
Mo-DMSO_vs_TA_log2FoldChange
Mo-DMSO_vs_TA_pvalue
Mo-DMSO_vs_TA_padj
Mf-DMSO_vs_TA_baseMean
log2FoldChange
Mf-DMSO_vs_TA_pvalue
Mf-DMSO_vs_TA_padj
chr
start
end
strand
gene
mu_6122.gene
mu_7163.gene
mu_bc27_D0_DMSO.sorted.gene
mu_bc28_D0_DMSO.sorted.gene
mu_6121.gene
mu_7162.gene
mu_bc27_D0_TA.sorted.gene
mu_bc28_D0_TA.sorted.gene
mu_6124.gene
mu_7165.gene
mu_bc27_D6_DMSO.sorted.gene
mu_bc28_D6_DMSO.sorted.gene
mu_6123.gene
mu_7164.gene
mu_bc27_D6_TA.sorted.gene
mu_bc28_D6_TA.sorted.gene
Mo_DMSO_AverageRPKM
Mo_TA_AverageRPKM
Mf_DMSO_AverageRPKM
Mf_TA_AverageRPKM
feature_id
Mo_vs_Mf_baseMean
Mo_vs_Mf_log2FoldChange
Mo_vs_Mf_pvalue
Mo_vs_Mf_padj
Mo-DMSO_vs_TA_baseMean
Mo-DMSO_vs_TA_log2FoldChange
Mo-DMSO_vs_TA_pvalue
Mo-DMSO_vs_TA_padj
Mf-DMSO_vs_TA_baseMean
log2FoldChange
Mf-DMSO_vs_TA_pvalue
Mf-DMSO_vs_TA_padj
chr
start
end
strand
gene
mu_6122.gene
mu_7163.gene
mu_bc27_D0_DMSO.sorted.gene
mu_bc28_D0_DMSO.sorted.gene
mu_6121.gene
mu_7162.gene
mu_bc27_D0_TA.sorted.gene
mu_bc28_D0_TA.sorted.gene
mu_6124.gene
mu_7165.gene
mu_bc27_D6_DMSO.sorted.gene
mu_bc28_D6_DMSO.sorted.gene
mu_6123.gene
mu_7164.gene
mu_bc27_D6_TA.sorted.gene
mu_bc28_D6_TA.sorted.gene
Mo_DMSO_AverageRPKM
Mo_TA_AverageRPKM
Mf_DMSO_AverageRPKM
Mf_TA_AverageRPKM
feature_id
Mo_vs_Mf_baseMean
Mo_vs_Mf_log2FoldChange
Mo_vs_Mf_pvalue
Mo_vs_Mf_padj
Mo-DMSO_vs_TA_baseMean
Mo-DMSO_vs_TA_log2FoldChange
Mo-DMSO_vs_TA_pvalue
Mo-DMSO_vs_TA_padj
Mf-DMSO_vs_TA_baseMean
log2FoldChange
Mf-DMSO_vs_TA_pvalue
Mf-DMSO_vs_TA_padj
chr
start
end
strand
gene
mu_6122.gene
mu_7163.gene
mu_bc27_D0_DMSO.sorted.gene
mu_bc28_D0_DMSO.sorted.gene
mu_6121.gene
mu_7162.gene
mu_bc27_D0_TA.sorted.gene
mu_bc28_D0_TA.sorted.gene
mu_6124.gene
mu_7165.gene
mu_bc27_D6_DMSO.sorted.gene
mu_bc28_D6_DMSO.sorted.gene
mu_6123.gene
mu_7164.gene
mu_bc27_D6_TA.sorted.gene
mu_bc28_D6_TA.sorted.gene
Mo_DMSO_AverageRPKM
Mo_TA_AverageRPKM
Mf_DMSO_AverageRPKM
Mf_TA_AverageRPKM
feature_id
Mo_vs_Mf_baseMean
Mo_vs_Mf_log2FoldChange
Mo_vs_Mf_pvalue
Mo_vs_Mf_padj
Mo-DMSO_vs_TA_baseMean
Mo-DMSO_vs_TA_log2FoldChange
Mo-DMSO_vs_TA_pvalue
Mo-DMSO_vs_TA_padj
Mf-DMSO_vs_TA_baseMean
log2FoldChange
Mf-DMSO_vs_TA_pvalue
Mf-DMSO_vs_TA_padj
chr
start
end
strand
gene
mu_6122.gene
mu_7163.gene
mu_bc27_D0_DMSO.sorted.gene
mu_bc28_D0_DMSO.sorted.gene
mu_6121.gene
mu_7162.gene
mu_bc27_D0_TA.sorted.gene
mu_bc28_D0_TA.sorted.gene
mu_6124.gene
mu_7165.gene
mu_bc27_D6_DMSO.sorted.gene
mu_bc28_D6_DMSO.sorted.gene
mu_6123.gene
mu_7164.gene
mu_bc27_D6_TA.sorted.gene
mu_bc28_D6_TA.sorted.gene
Mo_DMSO_AverageRPKM
Mo_TA_AverageRPKM
[truncated: 433 more rows]

## Sheet: all data
chr	start	end	strand	gene	mu_6122.gene	mu_7163.gene	mu_bc27_D0_DMSO.sorted.gene	mu_bc28_D0_DMSO.sorted.gene	mu_6121.gene	mu_7162.gene	mu_bc27_D0_TA.sorted.gene	mu_bc28_D0_TA.sorted.gene	mu_6124.gene	mu_7165.gene	mu_bc27_D6_DMSO.sorted.gene	mu_bc28_D6_DMSO.sorted.gene	mu_6123.gene	mu_7164.gene	mu_bc27_D6_TA.sorted.gene	mu_bc28_D6_TA.sorted.gene			Mo_DMSO_AverageRPKM	Mo_TA_AverageRPKM	Mf_DMSO_AverageRPKM	Mf_TA_AverageRPKM	feature_id	Mo_vs_Mf_baseMean	Mo_vs_Mf_log2FoldChange	Mo_vs_Mf_pvalue	Mo_vs_Mf_padj	Mo-DMSO_vs_TA_baseMean	Mo-DMSO_vs_TA_log2FoldChange	Mo-DMSO_vs_TA_pvalue	Mo-DMSO_vs_TA_padj	Mf-DMSO_vs_TA_baseMean	Mf-DMSO_vs_TA_log2FoldChange	Mf-DMSO_vs_TA_pvalue	Mf-DMSO_vs_TA_padj
chr1	27938575	27961788	-1	FGR	4.455	4.719	4.921	5.095	5.12	5.615	5.757	5.774	5.649	5.627	5.575	6.062	5.657	5.688	5.761	6.058	124.71	270.192	124.71	270.192	313.784	331.885	ENSG00000000938	6855.15	1.40427	4.52613e-07	3.56966e-06	5259.44	1.08783	0.000160809	0.00461892	12305.1	0.105343	0.581621	0.999996
chr1	23345941	23410182	1	KDM1A	2.955	3.27	3.564	3.454	3.54	3.74	3.956	3.947	2.419	2.572	3.027	2.874	2.469	2.565	3.141	3.027	28.121	45.163	28.121	45.163	15.676	17.152	ENSG00000004487	925.413	-0.838943	0.000450193	0.00189811	1332.91	0.617066	0.0303001	0.250923	821.027	0.12196	0.498432	0.999996
chr1	28052490	28089633	1	FAM76A	1.389	1.212	1.777	1.767	1.836	2.273	2.136	2.298	2.082	2.262	2.466	2.621	1.965	2.054	2.674	2.715	4.786	8.603	4.786	8.603	10.788	11.139	ENSG00000009780	205.829	1.2966	6.831e-05	0.000352381	155.033	0.930778	0.00353637	0.0550479	343.179	-0.0176416	0.927671	0.999996
chr1	209929377	209955668	1	TRAF3IP3	1.193	1.891	1.586	1.446	1.182	2.171	1.802	2.14	1.972	2.023	1.868	2.091	1.168	1.574	1.661	1.455	4.765	6.649	4.765	6.649	7.333	4.399	ENSG00000009790	122.405	0.585799	0.072564	0.151325	102.184	0.44017	0.218586	0.711122	131.589	-0.805519	8.07444e-05	0.0101845
chr1	24069645	24088549	1	TCEB3	3.038	3.154	3.337	3.189	2.453	2.69	2.907	2.835	2.328	2.296	2.685	2.708	2.597	2.309	2.701	2.854	24.186	15.431	24.186	15.431	12.466	13.944	ENSG00000011007	1272.98	-0.898829	2.3969e-05	0.000134947	1192.48	-0.593553	0.00422185	0.0629395	1112.83	0.15231	0.361092	0.999996
chr1	149900543	149908791	-1	MTMR11	2.722	2.69	3.01	2.989	4.185	4.145	4.326	4.379	0.409	0.361	-0.781	0.546	2.272	2.086	2.149	2.532	17.533	71.086	17.533	71.086	1.281	9.73	ENSG00000014914	214.635	-3.72329	3.52424e-33	4.7504e-31	903.172	2.01455	1.7251e-27	1.35161e-24	163.596	2.22708	3.57493e-22	1.01907e-18
chr1	25226002	25291612	-1	RUNX3	2.505	2.508	2.481	2.776	2.09	1.602	1.682	1.805	1.438	0.773	1.329	1.06	0.934	0.236	0.944	0.832	13.137	6.129	13.137	6.129	3.262	2.17	ENSG00000020633	478.083	-2.05272	1.90409e-13	3.92893e-12	499.551	-0.977039	0.000249184	0.00661816	183.852	-0.384982	0.108932	0.999996
chr1	94350761	94374966	-1	GCLM	2.199	1.944	2.544	2.571	1.386	1.019	1.883	1.248	1.53	2.295	2.196	2.04	1.212	1.764	2.297	2.413	10.457	4.208	10.457	4.208	7.808	7.58	ENSG00000023909	347.919	-0.390664	0.255639	0.400871	254.032	-0.969555	0.00455112	0.0662378	321.175	-0.192638	0.4335	0.999996
chr1	160709037	160724611	1	SLAMF7	5.109	3.872	4.18	4.807	2.777	3.046	2.852	3.348	4.986	5.025	4.433	4.901	4.42	4.793	4.277	4.389	100.367	20.727	100.367	20.727	129.332	89.13	ENSG00000026751	3325.52	0.340888	0.40529	0.558781	1522.01	-2.03831	7.95305e-08	5.90326e-06	3784.01	-0.368485	0.10258	0.999996
chr1	7979907	8000926	-1	TNFRSF9	1.124	1.003	1.153	1.581	0.111	-0.584	0.091	-0.058	-2.473	0.861	1.452	0.769	-3.217	0.501	1.238	0.666	3.459	0.928	3.459	0.928	2.221	1.772	ENSG00000049249	74.7543	-0.585759	0.382494	0.536402	50.0306	-1.70225	9.82101e-07	5.43159e-05	61.1014	-0.072724	0.728153	0.999996
chr1	27113963	27124889	1	PIGV	0.852	1.127	0.889	1.592	1.684	1.348	1.7	1.549	1.297	1.665	1.324	1.57	1.38	1.641	1.761	1.466	3.196	4.857	3.196	4.857	4.38	4.823	ENSG00000060642	98.8793	0.63303	0.0479225	0.108069	92.7744	0.759888	0.0111163	0.128503	157.774	0.231332	0.20526	0.999996
chr1	16174359	16266955	1	SPEN	3.921	3.569	4.16	4.236	3.607	2.905	3.844	3.537	2.355	1.958	2.753	2.482	2.231	1.791	2.513	2.257	54.804	34.068	54.804	34.068	11.326	9.302	ENSG00000065526	3027.88	-2.33943	8.56999e-14	1.84157e-12	3465.52	-0.731954	0.0310122	0.253819	1059.36	-0.204572	0.388448	0.999996
chr1	94333373	94345474	-1	DNTTIP2	4.114	4.552	4.863	4.979	2.737	3.756	4.505	4.253	2.7	3.211	4.213	3.784	2.811	3.257	3.85	3.747	107.741	54.766	107.741	54.766	37.826	33.012	ENSG00000067334	2327.99	-1.54872	0.000142558	0.000681692	2229.18	-0.944717	0.0209408	0.195711	1323.86	-0.050561	0.843604	0.999996
chr1	6051526	6161253	1	KCNAB2	3.53	3.441	3.37	3.402	4.395	4.06	4.416	4.158	4.79	4.769	4.676	4.906	4.882	4.741	4.799	4.845	31.126	71.461	31.126	71.461	120.226	123.795	ENSG00000069424	2401.32	2.15906	6.9606e-20	2.88976e-18	1270.37	1.19567	4.20509e-08	3.29469e-06	4668.35	-0.0040881	0.984439	0.999996
chr1	186640923	186649559	-1	PTGS2	3.611	3.546	2.902	2.557	0.918	1.385	1.499	0.796	-0.236	-0.188	0.081	0.106	-0.206	-0.715	-0.253	0.135	25.703	3.299	25.703	3.299	0.953	0.805	ENSG00000073756	676.889	-4.61853	2.64762e-39	5.49593e-37	638.342	-2.64456	8.3969e-14	1.48027e-11	51.4667	-0.314658	0.18646	0.999996
chr1	178062864	178448644	1	RASAL2	3.022	2.9	2.539	2.591	2.299	1.884	1.886	1.688	3.163	2.784	2.798	3.072	2.611	2.481	2.72	3.069	16.186	7.141	16.186	7.141	19.464	15.576	ENSG00000075391	1810.02	0.342716	0.141022	0.255224	1020.1	-1.02687	1.73529e-05	0.000703241	2126.85	-0.312722	0.092668	0.999996
chr1	208195587	208417665	-1	PLXNA2	0.638	-0.453	0.117	-0.281	1.124	1.396	1.271	1.147	-0.742	-0.237	-1.293	-1.147	-0.156	-0.077	-0.526	-0.63	1.102	3.458	1.102	3.458	0.464	0.725	ENSG00000076356	60.0631	-1.20969	0.00170377	0.00621124	132.37	1.31601	5.84171e-07	3.43793e-05	52.4378	0.367906	0.13959	0.999996
chr1	64058947	64125916	1	PGM1	0.273	-0.158	0.564	0.897	0.766	0.898	1.328	1.339	1.859	2.574	2.63	2.946	2.025	2.705	2.858	2.914	1.595	3.049	1.595	3.049	13.116	14.602	ENSG00000079739	262.053	3.06296	9.6144e-16	2.55212e-14	69.3103	0.86073	0.0185988	0.181021	580.207	0.102994	0.657913	0.999996
chr1	40810522	40888998	1	SMAP2	3.242	2.823	2.917	2.973	4.873	5.085	5.092	4.998	3.001	2.69	2.392	2.424	4.189	3.509	3.246	3.284	20.125	150.885	20.125	150.885	14.272	37.954	ENSG00000084070	486.625	-0.286316	0.265943	0.412573	2039.66	2.85012	3.40655e-38	4.36751e-35	940.142	0.916433	0.000190419	0.0208772
chr1	63833261	63904233	1	ALG6	0.754	0.493	0.809	0.93	1.576	1.066	1.694	1.343	1.7	1.858	2.13	1.892	1.559	1.618	1.911	1.855	2.136	4.254	2.136	4.254	6.734	5.741	ENSG00000088035	132.184	1.75094	1.3015e-08	1.34611e-07	71.4564	0.746602	0.019229	0.185363	223.481	-0.1748	0.436193	0.999996
chr1	192544857	192549161	1	RGS1	4.907	5.343	5.454	5.759	5.198	5.673	6.046	6.387	3.898	4.226	4.447	4.4	4.231	5.359	5.081	5.229	223.918	372.31	223.918	372.31	71.192	157.306	ENSG00000090104	2643.53	-1.69872	8.77707e-09	9.36251e-08	4623.4	0.6276	0.0718744	0.41005	2412.83	0.895996	9.24465e-05	0.0114577
chr1	53068044	53074723	1	GPX7	1.019	1.963	2.234	2.365	1.829	2.813	3.006	2.999	-1.932	-0.348	-1.486	0.334	-1.857	-0.577	-0.398	-0.228	7.472	15.797	7.472	15.797	0.618	0.546	ENSG00000116157	67.7448	-3.43486	2.85845e-09	3.31115e-08	170.521	0.940341	0.0199952	0.189894	11.2707	-0.0592908	0.80419	0.999996
chr1	54519260	54578192	1	TCEANC2	0.991	0.19	0.447	0.825	0.961	1.141	1.492	1.151	1.142	1.06	1.395	0.93	1.068	1.277	1.323	1.201	1.938	3.34	1.938	3.34	3.148	3.394	ENSG00000116205	118.442	0.467357	0.0635654	0.135878	104.085	0.481485	0.0401087	0.296464	172.962	0.134175	0.445906	0.999996
chr1	6281253	6296032	-1	ICMT	1.192	2.246	2.144	2.286	2.031	2.953	2.438	2.825	3.017	3.556	3.512	3.529	3.368	3.673	3.729	3.656	7.782	13.783	7.782	13.783	30.778	37.198	ENSG00000116237	917.207	2.04158	1.3e-09	1.58459e-08	414.549	0.710158	0.0214806	0.198259	1811.4	0.0864303	0.699362	0.999996
chr1	8064464	8086368	-1	ERRFI1	0.708	1.659	2.304	1.449	-0.314	0.978	1.128	0.619	-0.393	-0.22	-0.153	-0.055	-0.867	-0.595	-0.701	-0.491	5.392	2.084	5.392	2.084	0.82	0.519	ENSG00000116285	119.538	-2.71271	1.15554e-08	1.20536e-07	124.773	-1.13716	0.0167637	0.169226	30.4381	-0.332959	0.164167	0.999996
chr1	33282368	33324476	1	S100PBP	2.302	1.962	2.618	1.799	2.788	2.321	2.686	2.259	2.671	2.283	1.877	1.893	2.584	2.201	2.03	2.479	9.217	12.677	9.217	12.677	9.361	10.459	ENSG00000116497	256.463	0.219279	0.462836	0.612492	270.245	0.646776	0.0390018	0.291645	356.204	0.193243	0.305716	0.999996
chr1	33402046	33430286	-1	RNF19B	3.784	3.562	4.099	3.848	3.238	3.191	3.496	3.418	1.958	1.504	2.004	1.875	1.678	1.312	1.884	1.855	46.627	28.328	46.627	28.328	6.384	5.51	ENSG00000116514	1043.78	-2.88754	1.26877e-32	1.60593e-30	1285.72	-0.701313	0.000148834	0.00438206	271.775	-0.168271	0.419872	0.999996
chr1	228870824	228882416	1	RHOU	2.955	3.125	2.578	2.412	0.974	0.611	2.202	1.41	1.137	2.066	1.932	0.893	0.804	1.709	1.483	0.812	16.581	4.409	16.581	4.409	5.091	3.604	ENSG00000116574	524.176	-2.18988	5.99817e-16	1.63399e-14	475.66	-1.66426	8.14534e-06	0.000368185	207.137	-0.162552	0.434898	0.999996
chr1	155916630	155976861	-1	ARHGEF2	4.659	4.366	4.444	4.286	4.248	3.891	4.012	3.855	4.384	4.678	3.988	4.532	4.396	4.562	4.081	4.528	85.559	55.378	85.559	55.378	83.703	82.196	ENSG00000116584	3070.16	0.00520094	0.982669	0.989581	2185.67	-0.608835	0.00892513	0.109686	3526.08	-0.080888	0.660516	0.999996
chr1	156433519	156470620	-1	MEF2D	3.053	3.257	3.455	3.149	2.69	2.346	2.678	2.393	2.281	2.26	1.495	1.527	1.785	1.8	0.983	0.938	25.539	12.676	25.539	12.676	7.11	4.312	ENSG00000116604	590.296	-1.69758	3.94685e-09	4.46966e-08	602.225	-0.851886	0.0043294	0.0642793	277.617	-0.353811	0.151121	0.999996
chr1	12079523	12092102	1	MIIP	1.912	1.658	1.357	1.214	2.488	2.431	1.912	2.023	2.155	2.67	2.734	2.438	2.185	2.398	2.746	2.314	4.819	9.439	4.819	9.439	12.485	11.402	ENSG00000116691	173.08	1.34931	0.000113561	0.000557148	129.003	0.949703	0.00900335	0.110221	287.282	-0.0678085	0.727541	0.999996
chr1	68150744	68154021	1	GADD45A	0.815	0.803	0.967	0.971	0.752	1.35	1.708	1.699	0.951	0.78	0.363	0.544	2.091	1.231	0.845	1.278	2.441	4.241	2.441	4.241	1.983	4.361	ENSG00000116717	43.9873	-0.343396	0.338423	0.49167	55.6332	0.587815	0.123134	0.546043	74.1747	0.600022	0.0210326	0.740193
chr1	192778169	192781403	1	RGS2	3.98	4.25	5.206	4.904	3.663	4.557	6.396	5.596	3.158	2.691	3.232	2.924	4.303	3.683	4.395	3.357	110.231	250.889	110.231	250.889	20.568	55.888	ENSG00000116741	1144.16	-2.36003	2.11297e-10	2.8799e-09	2710.67	0.857972	0.0954783	0.475806	827.047	0.937236	0.000193241	0.0210249
chr1	200938520	200992828	-1	KIF21B	1.039	1.153	1.846	1.625	2.401	2.261	2.504	2.313	0.273	0.101	1.175	0.388	0.532	0.339	1.2	0.654	4.354	10.746	4.354	10.746	1.783	2.088	ENSG00000116852	328.717	-1.18596	0.000337658	0.00146634	718.014	1.32209	2.83244e-08	2.32244e-06	263.381	0.214068	0.37115	0.999996
chr1	236958610	237067281	1	MTR	1.848	2.106	2.306	2.506	2.492	2.741	2.566	2.684	2.811	3.074	3.342	3.295	2.941	3.115	3.415	3.212	9.216	13.817	9.216	13.817	23.387	24.197	ENSG00000116984	1183.41	1.28144	8.02197e-06	4.98563e-05	733.819	0.520806	0.0420385	0.304506	2033.27	0.0626095	0.741724	0.999996
chr1	40361098	40367928	-1	MYCL	0.534	0.141	0.866	1.166	1.03	1.251	1.498	1.609	0.622	0.52	-0.912	0.586	0.382	0.149	-0.229	0.064	2.112	3.942	2.112	3.942	1.436	1.122	ENSG00000116990	73.1646	-0.421231	0.415632	0.568388	107.636	0.858018	0.0139314	0.149638	65.0008	-0.197443	0.448245	0.999996
chr1	241695434	241758944	1	KMO	4.415	4.251	3.938	5.244	3.248	3.009	3.174	4.006	3.314	3.648	3.595	3.949	3.242	3.594	3.63	3.859	98.477	31.216	98.477	31.216	38.568	36.797	ENSG00000117009	1332.65	-1.26345	0.00330579	0.0111616	1082.31	-1.38379	0.00188981	0.0340818	864.928	-0.0995797	0.661375	0.999996
chr1	157090983	157108266	-1	ETV3	3.452	3.223	3.803	3.839	2.673	2.41	3.163	3.079	1.789	1.7	2.303	2.21	1.442	1.412	1.994	1.916	37.01	17.759	37.01	17.759	7.646	5.621	ENSG00000117036	1509.01	-2.22405	4.18445e-11	6.29426e-10	1599.35	-0.992567	0.00210041	0.0371669	536.384	-0.305367	0.185817	0.999996
chr1	160577890	160617085	-1	SLAMF1	0.303	0.931	-1.082	0.054	2.957	3.157	3.508	3.651	-3.816	-1.987	-1.412	-2.208	1.071	1.995	1.255	1.429	1.322	28.678	1.322	28.678	0.128	4.489	ENSG00000117090	20.8594	-3.4586	7.70561e-06	4.80628e-05	443.582	3.74502	4.34285e-16	1.00405e-13	77.1386	2.54169	8.61907e-23	3.07119e-19
chr1	86115106	86174116	-1	ZNHIT6	1.239	1.567	1.503	1.683	0.727	1.019	1.1	1.322	1.297	1.054	2.137	1.845	1.399	0.969	1.896	1.838	4.532	2.899	4.532	2.899	5.334	4.91	ENSG00000117174	247.085	0.0622302	0.847112	0.907533	173.657	-0.588525	0.00978767	0.117243	288.706	-0.0619627	0.795117	0.999996
chr1	145438469	145442635	1	TXNIP	5.289	5.232	5.647	5.773	6.037	6.275	6.598	6.725	5.053	4.699	4.771	4.781	6.376	5.641	5.559	5.646	247.683	629.241	247.683	629.241	125.94	353.198	ENSG00000117289	7221.22	-0.927698	0.00120312	0.00457803	13995.9	1.121	0.00211707	0.0373681	11140.1	1.03788	1.20339e-05	0.0020419
chr1	23884409	23886285	-1	ID3	1.699	3.01	2.652	2.309	0.659	2.015	1.885	1.583	1.763	2.179	1.645	1.57	0.714	1.52	1.692	1.004	12.503	5.226	12.503	5.226	6.165	3.695	ENSG00000117318	123.716	-0.868921	0.0439291	0.100816	101.136	-0.988198	0.0208333	0.195354	82.865	-0.476862	0.0519727	0.999996
chr1	45976708	45988719	-1	PRDX1	5.892	5.966	5.496	5.981	4.602	5.556	4.911	5.319	6.294	7.25	6.901	6.939	6.204	7.275	6.963	6.798	348.053	174.617	348.053	174.617	994.124	973.387	ENSG00000117450	7672.77	1.46637	4.58224e-06	2.98363e-05	2610.12	-0.948409	0.00311563	0.0501595	13099.4	-0.0291173	0.90385	0.999996
chr1	169433147	169455241	-1	SLC19A2	0.76	1.098	1.945	1.889	1.267	1.094	2.451	2.225	0.634	1.11	1.784	1.127	1.337	1.692	1.958	1.94	4.687	6.849	4.687	6.849	3.491	5.823	ENSG00000117479	227.381	-0.461939	0.249143	0.393376	277.69	0.427771	0.298457	0.811323	305.695	0.59658	0.00746986	0.364616
chr1	171454651	171562650	1	PRRC2C	5.297	5.081	4.402	4.394	4.31	4.539	4.213	3.94	3.997	3.64	3.653	3.407	4.043	3.382	3.573	3.279	130.896	71.793	130.896	71.793	40.336	37.165	ENSG00000117523	5955.23	-1.62818	3.94409e-10	5.14591e-09	6206.85	-0.737881	0.00240805	0.0416653	3221.34	-0.141343	0.524187	0.999996
chr1	94994781	95007356	-1	F3	1.93	2.24	1.34	1.439	0.821	0.807	0.568	0.866	2.498	2.882	2.768	3.075	0.727	1.537	2.003	1.865	6.083	2.165	6.083	2.165	16.908	5.15	ENSG00000117525	332.249	1.42985	0.00015318	0.000725133	101.358	-1.47401	4.63411e-05	0.00165455	367.143	-1.14456	5.31557e-06	0.00099688
chr1	101455179	101491644	-1	DPH5	0.87	1.273	0.615	0.724	1.362	1.536	1.507	1.406	1.97	1.709	2.209	2.215	1.73	1.967	2.272	2.36	2.469	4.288	2.469	4.288	7.743	8.273	ENSG00000117543	67.676	1.72971	1.79784e-06	1.25655e-05	36.5066	0.728837	0.0238915	0.212313	121.789	-0.0243059	0.914446	0.999996
chr1	24829387	24867530	1	RCAN3	1.317	1.049	1.466	1.691	1.95	2.069	2.082	1.826	2.925	2.244	2.226	2.719	2.95	2.434	2.321	2.642	4.087	7.298	4.087	7.298	13.129	13.692	ENSG00000117602	256.538	1.88031	7.4693e-08	6.7736e-07	151.419	1.03692	0.00344372	0.0540738	492.825	0.0659942	0.725459	0.999996
chr1	212899495	212965124	-1	NSL1	1.58	1.659	1.859	1.946	2.29	2.587	2.516	2.59	2.519	3.057	3.015	2.816	2.547	3.377	3.124	3.086	5.885	12.221	5.885	12.221	17.704	21.68	ENSG00000117697	246.411	1.48619	5.26106e-06	3.38738e-05	165.067	0.896276	0.00400543	0.0602866	459.682	0.139282	0.544704	0.999996
chr1	200708686	200829832	1	CAMSAP2	3.322	3.08	3.509	3.541	2.143	2.093	3.04	2.615	1.6	1.436	2.339	2.371	1.789	1.363	2.356	2.256	29.364	12.809	29.364	12.809	7.562	7.502	ENSG00000118200	1616.74	-1.92052	1.82907e-10	2.51777e-09	1603.64	-1.08127	0.00153701	0.0290569	755.589	-0.0801793	0.729103	0.999996
chr1	114447763	114456708	1	DCLRE1B	0.432	0.035	0.613	0.581	0.918	0.347	1.15	1.074	1.211	1.162	1.613	1.607	1.397	1.306	1.559	1.529	1.553	2.502	1.553	2.502	4.142	4.277	ENSG00000118655	171.846	1.32319	3.195e-07	2.59374e-06	109.211	0.619049	0.0297077	0.247617	299.676	0.0783364	0.62691	0.999996
chr1	31838472	31849697	-1	FABP3	2.64	3.875	2.595	3.16	1.581	2.606	1.496	1.655	3.636	4.594	4.475	4.995	3.916	4.89	4.814	4.98	24.803	7.028	24.803	7.028	93.126	112.993	ENSG00000121769	471.396	1.82878	0.000112043	0.000551002	111.366	-1.49127	0.00136271	0.0264714	956.258	0.176131	0.474917	0.999996
chr1	145456236	145470388	-1	POLR3GL	0.936	0.893	1.298	1.779	1.228	1.958	2.416	2.792	2.142	2.134	3.051	3.003	2.648	2.395	3.212	3.122	3.647	9.509	3.647	9.509	14.564	18.165	ENSG00000121851	135.435	1.89537	6.61032e-07	5.0671e-06	88.1317	1.20772	0.00197443	0.0352473	284.831	0.239645	0.308561	0.999996
chr1	112025970	112106584	-1	ADORA3	-0.847	-1.232	0.538	-0.218	3.888	4.141	4.757	4.447	1.391	1.794	2.896	0.978	2.704	3.126	4.193	2.9	0.809	78.402	0.809	78.402	7.704	30.545	ENSG00000121933	79.0548	3.69656	2.74958e-10	3.67994e-09	530.117	6.29342	3.15977e-83	2.22811e-79	423.423	0.80588	0.00176022	0.132044
chr1	160765864	160798051	1	LY9	0.654	1.385	1.507	2.179	0.307	0.329	-0.275	1.237	2.606	2.375	2.509	2.697	2.187	2.121	2.586	2.671	4.818	1.738	4.818	1.738	12.861	11.249	ENSG00000122224	203.362	1.37103	0.00068516	0.00275845	70.4018	-0.942599	0.0414163	0.302014	326.352	-0.181029	0.315645	0.999996
chr1	209848765	209849733	1	G0S2	2.459	3.928	2.529	2.635	0.677	2.486	2.337	2.106	1.36	1.359	2.786	1.641	0.053	-0.379	1.31	0.003	22.255	8.139	22.255	8.139	7.296	1.612	ENSG00000123689	173.473	-1.7377	NA	NA	158.024	-1.14894	0.0234361	0.209455	55.3119	-0.915908	NA	NA
chr1	156374042	156400493	-1	C1orf61	1.456	1.557	-0.246	-0.395	-0.438	0.543	-0.722	-0.914	-1.746	-1.612	-1.052	-1.256	-2.154	-1.404	-1.267	-1.405	2.622	0.813	2.622	0.813	0.251	0.222	ENSG00000125462	24.7232	-5.71208	3.66603e-09	4.16299e-08	24.777	-1.34229	0.0218976	0.200664	0.308628	-0.0285656	0.698413	NA
chr1	41972036	42501596	-1	HIVEP3	2.919	2.31	1.506	1.482	1.509	0.423	0.005	0.071	0.309	0.46	0.912	0.49	-0.718	0.292	-0.021	-0.278	9.38	2.032	9.38	2.032	1.767	0.89	ENSG00000127124	948.978	-2.84322	1.67249e-08	1.69519e-07	880.375	-1.62196	0.00179375	0.0326838	185.191	-0.940543	2.11769e-05	0.0032808
chr1	28586038	28609002	1	SESN2	1.039	1.586	1.568	1.256	0.788	0.82	1.038	0.728	0.619	1.054	0.778	0.779	0.462	0.676	0.617	0.832	4.007	2.342	4.007	2.342	2.272	1.926	ENSG00000130766	173.722	-0.852979	0.00534751	0.0168801	154.316	-0.730937	0.0083699	0.104938	134.641	-0.196639	0.340419	0.999996
chr1	28199055	28213196	1	THEMIS2	3.832	3.673	4.33	4.117	4.322	4.245	4.746	4.611	3.526	3.925	4.003	4.099	3.427	3.677	4.089	4.063	55.741	90.235	55.741	90.235	49.943	47.066	ENSG00000130775	1675.89	-0.389395	0.0723441	0.150987	2105.4	0.609449	0.0038576	0.0590703	1690.69	-0.0356722	0.784624	0.999996
chr1	145516252	145523730	1	PEX11B	1.561	1.405	1.701	1.976	2.307	2.44	2.062	2.309	2.033	2.556	2.249	2.416	2.307	2.415	2.478	2.562	5.386	9.866	5.386	9.866	10.304	11.533	ENSG00000131779	175.087	0.815346	0.00338142	0.0113873	143.96	0.65465	0.0161197	0.164379	284.123	0.174656	0.306697	0.999996
chr1	204391756	204463852	-1	PIK3C2B	-0.979	-0.309	-1.932	-2.07	-0.319	-0.674	-1.961	-1.798	1.295	1.631	0.582	0.643	0.757	1.018	-0.036	0.143	0.345	0.385	0.345	0.385	3.114	1.754	ENSG00000133056	100.016	3.15569	3.57913e-09	4.06876e-08	17.7983	0.175798	0.760243	0.988321	172.424	-0.512593	0.0358645	0.999996
chr1	203181955	203242769	-1	CHIT1	1.482	1.147	0.32	0.572	0.01	0.33	-0.629	-1.471	6.573	6.99	5.311	7.096	6.762	7.233	5.535	7.039	2.676	0.791	2.676	0.791	803.193	910.808	ENSG00000133063	7707.6	7.85274	2.12595e-54	9.00624e-52	31.3074	-1.28339	0.00630359	0.08499	19116.9	0.0692031	0.790292	0.999996
chr1	23037332	23241818	1	EPHB2	-0.048	-0.091	1.656	1.393	1.289	1.372	2.198	2.296	0.968	1.793	2.961	1.946	0.535	1.632	2.93	1.99	2.784	6.632	2.784	6.632	8.743	8.222	ENSG00000133216	311.019	1.87105	0.000558958	0.00230078	212.999	1.24612	0.00438887	0.0646773	553.836	-0.0555525	0.828899	0.999996
chr1	115590632	115632121	-1	TSPAN2	-0.807	0.009	0.47	-0.269	0.743	1.565	3.646	1.558	-1.838	-2.038	-1.035	-2.115	0.554	-0.502	-0.767	-1.641	0.954	12.491	0.954	12.491	0.191	0.75	ENSG00000134198	18.6957	-2.24291	0.000651989	0.00264129	235.671	2.41413	NA	NA	15.0514	0.572343	0.0209228	0.740193
chr1	108113782	108507766	-1	VAV3	3.964	3.664	3.679	3.503	2.764	3.218	3.366	2.943	2.256	2.493	3.346	2.367	2.125	2.388	3.13	2.401	41.142	22.204	41.142	22.204	15.181	13.301	ENSG00000134215	1214.79	-1.20938	0.00213546	0.00757741	1201.87	-0.649592	0.0111047	0.128503	798.806	-0.104333	0.687408	0.999996
chr1	109852192	109940573	-1	SORT1	3.514	2.695	2.206	3.048	4.219	3.55	3.028	2.94	4.416	4.124	3.94	4.702	4.538	4.203	4.155	4.498	19.644	35.613	19.644	35.613	76.598	78.511	ENSG00000134243	3511.41	2.24113	1.42716e-09	1.7292e-08	1500.51	0.80587	0.03837	0.288758	6989.35	0.0277642	0.90282	0.999996
chr1	120454176	120612240	-1	NOTCH2	4.719	4.334	4.995	4.894	4.382	3.853	4.426	4.422	4.218	3.653	3.521	3.816	4.121	3.529	3.518	3.528	117.435	73.541	117.435	73.541	46.455	40.886	ENSG00000134250	10286.8	-1.15718	0.00016452	0.000774227	10058.4	-0.637557	0.0318582	0.258068	7132.69	-0.128355	0.56118	0.999996
chr1	201592411	201796102	1	NAV1	1.34	1.624	1.24	0.983	2.539	2.012	1.613	1.617	1.006	0.537	0.978	0.607	1.673	0.503	1.266	0.867	3.757	7.555	3.757	7.555	2.235	3.228	ENSG00000134369	322.104	-0.423538	0.217192	0.35534	529.989	1.07863	0.00279484	0.0468339	367.87	0.215858	0.372512	0.999996
chr1	33789224	33896653	-1	PHC2	3.362	3.336	3.909	3.668	4.289	4.692	5.252	4.89	3.116	3.137	3.709	3.444	4.009	4.013	4.334	4.165	36.514	126.53	36.514	126.53	29.441	62.804	ENSG00000134686	1096.21	-0.285606	0.269204	0.416125	2356.11	1.68989	4.33157e-09	4.15565e-07	1877.2	1.03257	6.77556e-11	3.86288e-08
chr1	52870236	52886511	1	PRPF38A	3.041	3.422	2.878	2.999	2.426	2.891	2.808	2.633	2.366	2.473	2.428	2.453	2.453	2.442	2.378	2.31	22.359	14.959	22.359	14.959	11.374	10.999	ENSG00000134748	528.183	-0.858329	0.000159026	0.000749898	502.929	-0.49586	0.0355632	0.274821	427.207	-0.0934979	0.5564	0.999996
chr1	231499497	231560790	-1	EGLN1	1.313	1.288	1.881	2.052	2.345	2.324	2.977	2.898	2.428	2.57	2.759	2.804	2.501	2.695	2.778	2.799	5.423	14.615	5.423	14.615	14.185	14.88	ENSG00000135766	460.382	1.21264	0.000606394	0.00247493	434.912	1.21563	0.00201853	0.0358531	764.659	0.00964569	0.958568	0.999996
chr1	182350839	182361341	-1	GLUL	5.979	6.104	5.654	6.11	6.069	6.385	6.129	6.538	6.491	6.009	6.205	6.104	7.759	7.326	7.376	7.244	394.807	544.097	394.807	544.097	502.517	1715.55	ENSG00000135821	12443.9	0.210652	0.425745	0.578454	12025.5	0.456508	0.0960981	0.477259	33381.7	1.38511	3.29749e-12	2.61106e-09
chr1	182542769	182558391	-1	RNASEL	0.874	0.825	1.046	1.316	0.95	1.264	1.654	1.9	1.807	2.157	2.489	2.514	1.68	2.275	2.528	2.436	2.813	4.511	2.813	4.511	9.789	9.766	ENSG00000135828	411.846	1.72024	4.28444e-11	6.43068e-10	213.394	0.619242	0.0333915	0.266077	747.817	0.00526207	0.979216	0.999996
chr1	184759858	184943682	-1	FAM129A	3.803	3.512	2.772	3.457	2.797	2.55	2.587	2.739	2.165	2.319	2.748	2.823	1.975	2.159	2.75	2.637	31.526	14.499	31.526	14.499	12.835	11.375	ENSG00000135842	2140.6	-1.18268	0.000602559	0.0024617	1898.66	-1.01576	0.000836848	0.0181203	1458.37	-0.105003	0.625468	0.999996
chr1	221051699	221058401	1	HLX	2.59	2.42	2.634	2.61	1.332	1.433	1.721	2.22	1.97	1.369	1.584	1.805	1.784	1.504	1.787	1.794	13.03	5.697	13.03	5.697	5.517	5.612	ENSG00000136630	273.439	-1.28944	3.71029e-06	2.45672e-05	241.638	-1.16692	4.25439e-06	0.000205478	175.259	-0.154823	0.470721	0.999996
chr1	206940947	206945839	-1	IL10	0.516	-0.067	2.027	0.897	2.106	1.816	2.932	1.534	2.071	2.302	3.28	2.159	1.571	1.779	3.203	2.35	3.165	9.447	3.165	9.447	13.302	11.464	ENSG00000136634	136.001	1.72391	0.00191617	0.00688165	93.9232	1.04676	0.0325627	0.261671	231.236	-0.108749	0.676094	0.999996
chr1	215740735	215795149	1	KCTD3	0.797	0.59	0.928	0.909	1.329	1.599	1.619	1.186	1.705	1.917	2.336	2.389	2.072	2.263	2.388	2.395	2.259	4.263	2.259	4.263	8.391	9.86	ENSG00000136636	273.82	2.00365	1.40136e-10	1.95332e-09	130.716	0.759219	0.0265062	0.228413	559.214	0.181455	0.349122	0.999996
chr1	206680879	206762616	1	RASSF5	4.276	4.48	4.158	4.535	2.962	3.039	3.196	3.507	2.634	2.676	2.468	2.703	1.232	1.772	1.629	2.023	79.371	24.513	79.371	24.513	13.803	5.494	ENSG00000136653	2606.87	-2.55513	5.99196e-24	3.62627e-22	2535.08	-1.63009	5.69945e-12	7.95835e-10	616.873	-1.11398	4.15982e-08	1.31755e-05
chr1	94027347	94312706	-1	BCAR3	3.294	2.695	2.963	2.867	1.843	2.08	1.841	1.613	2.498	2.332	2.497	2.668	1.337	1.406	1.889	2.185	19.682	6.412	19.682	6.412	12.259	5.852	ENSG00000137936	602.047	-0.564993	0.029523	0.0726369	404.65	-1.68954	1.42451e-14	2.79027e-12	434.211	-0.735306	0.000841258	0.0726694
chr1	27681675	27693383	-1	MAP3K6	-1.31	-0.237	-1.212	-1.405	1.214	2.466	0.841	1.728	1.072	1.171	1.032	0.915	2.343	1.349	1.451	1.221	0.4	5.777	0.4	5.777	2.863	5.482	ENSG00000142733	60.8872	3.58176	7.8063e-15	1.88422e-13	80.1541	3.59482	8.41735e-17	2.15836e-14	167.5	0.361492	0.150112	0.999996
chr1	32042116	32053288	1	TINAGL1	1.163	2.972	2.1	2.43	-0.577	-0.007	-0.119	0.647	-1.502	-3.201	-1.313	-2.329	-3.675	-2.927	-1.654	-2.951	10.567	1.087	10.567	1.087	0.157	0.08	ENSG00000142910	137.867	-7.13515	3.45706e-25	2.34515e-23	130.322	-2.68364	3.28393e-08	2.64647e-06	1.09277	-0.0799616	0.497321	NA
chr1	120162045	120190396	-1	ZNF697	2.96	3.15	2.99	2.899	1.843	1.846	1.854	1.872	2.193	2.398	2.182	2.494	1.272	1.804	1.595	1.725	20.181	6.388	20.181	6.388	10.237	5.048	ENSG00000143067	1257.96	-1.03979	3.58782e-05	0.000194709	966.561	-1.6092	1.89809e-12	2.84775e-10	725.154	-0.858763	7.06855e-06	0.00129164
chr1	112016414	112021134	1	C1orf162	2.886	2.702	2.84	2.947	4.235	4.284	4.654	4.318	3.786	4.065	4.008	3.687	3.955	4.111	4.386	4.193	17.26	80.458	17.26	80.458	49.35	64.96	ENSG00000143110	537.869	1.2248	1.30029e-06	9.36875e-06	776.379	2.11716	9.79309e-23	4.60373e-20	1034.41	0.32022	0.096891	0.999996
chr1	169074935	169101960	1	ATP1B1	2.475	1.594	1.584	1.904	0.262	-1.022	-0.158	-0.724	4.406	4.532	4.632	4.902	4.154	4.516	4.394	4.427	7.103	0.749	7.103	0.749	103.072	79.993	ENSG00000143153	1656.42	3.94452	1.57729e-28	1.48825e-26	94.631	-2.43056	1.56115e-08	1.32816e-06	3235.48	-0.346525	0.0452383	0.999996
chr1	165600098	165631033	1	MGST3	2.47	2.635	2.834	3.282	3.362	3.512	3.755	3.955	5.55	5.75	5.929	6.026	5.325	6.111	6.213	6.019	17.362	39.343	17.362	39.343	340.544	391.887	ENSG00000143198	1349.72	4.04872	1.57366e-37	2.87391e-35	217.005	1.17043	1.31841e-05	0.000551737	3171.02	0.117814	0.605027	0.999996
chr1	161070346	161087901	-1	PFDN2	3.754	3.849	3.776	3.861	2.937	3.094	3.719	3.621	3.162	3.653	3.843	3.938	3.27	3.269	3.492	3.523	45.223	29.891	45.223	29.891	40.065	29.846	ENSG00000143256	314.819	-0.224189	0.454398	0.604718	229.398	-0.766829	0.0223392	0.203127	298.983	-0.364983	0.0316877	0.960946
chr1	182567758	182573543	-1	RGS16	2.77	3.257	2.224	2.521	-0.501	-0.223	-0.515	0.056	-14.479	-1.651	-0.052	-0.83	-2.914	-2.084	-1.015	-1.906	15.907	0.765	15.907	0.765	0.394	0.172	ENSG00000143333	323.437	-4.85313	1.03745e-07	9.19919e-07	287.359	-3.83627	2.53364e-22	1.05094e-19	11.6001	-0.213834	0.308379	0.999996
chr1	183605220	183897665	1	RGL1	2.337	1.021	2.818	3.309	3.205	2.551	3.579	4.062	1.604	2.582	3.074	2.115	2.64	2.967	3.822	2.698	14.309	32.861	14.309	32.861	12.036	23.51	ENSG00000143344	948.648	-0.232439	0.672717	0.785127	1485.12	0.954807	0.0466635	0.322796	1501.65	0.524522	0.0427924	0.999996
chr1	151584541	151671567	1	SNX27	2.65	2.328	3.335	3.26	3.422	2.956	4.18	3.605	2.686	2.297	3.259	3.401	3.048	2.364	3.457	3.468	19.642	38.007	19.642	38.007	20.163	23.881	ENSG00000143376	1256.76	0.194423	0.535386	0.676129	1597.64	0.991957	0.00389393	0.059433	1736.56	0.199924	0.3504	0.999996
chr1	150547032	150552066	-1	MCL1	5.616	5.743	6.05	5.962	5.544	6.115	6.58	6.362	3.843	3.831	4.413	4.319	4.704	4.498	4.736	4.764	349.928	502.385	349.928	502.385	62.634	107.894	ENSG00000143384	10501.1	-2.44298	9.89088e-18	3.19308e-16	18820.3	0.471691	0.158043	0.617588	5126.7	0.658564	0.00037843	0.0374566
chr1	151264273	151300191	-1	PI4KB	3.705	3.686	3.623	3.323	3.264	2.906	3.293	2.79	2.972	2.973	2.738	2.837	2.738	2.518	2.746	2.705	36.453	21.923	36.453	21.923	17.911	14.605	ENSG00000143393	1047.26	-0.822168	2.59901e-05	0.000145133	935.675	-0.696902	0.000344101	0.00865037	848.455	-0.148478	0.320555	0.999996
chr1	151170425	151222012	1	PIP5K1A	4.158	3.817	3.479	3.342	3.977	3.411	2.914	2.782	3.293	3.004	2.885	2.781	3.208	3.101	2.86	2.7	42.545	29.573	42.545	29.573	20.288	19.835	ENSG00000143398	1007.56	-1.01742	2.25137e-07	1.88824e-06	941.833	-0.694391	0.00132704	0.0259933	770.109	-0.0557644	0.685672	0.999996
chr1	206643791	206670223	1	IKBKE	3.312	2.703	0.836	1.736	2.486	1.88	0.85	1.179	2.729	3.294	3.148	2.961	2.704	3.114	2.784	2.869	12.591	6.042	12.591	6.042	21.224	17.821	ENSG00000143466	495.665	1.17107	0.0103626	0.0297727	193.313	-0.834954	0.065202	0.389637	691.322	-0.433858	0.0280187	0.903507
chr1	214454445	214510474	1	SMYD2	0.477	1.314	1.472	1.408	1.948	1.506	2.097	2.111	2.446	2.572	2.701	2.942	2.581	2.787	2.823	2.951	3.446	6.984	3.446	6.984	14.627	16.353	ENSG00000143499	221.422	1.93094	4.86917e-13	9.43112e-12	132.871	1.18014	1.30087e-06	6.92307e-05	437.328	0.133413	0.400779	0.999996
chr1	223967601	224033674	-1	TP53BP2	3.482	3.223	3.764	3.506	3.704	3.567	4.078	3.568	3.547	3.196	3.174	2.874	3.912	3.664	3.476	3.317	33.536	42.639	33.536	42.639	25.206	37.247	ENSG00000143514	1263.7	-0.499125	0.118011	0.22201	1369.79	0.149032	0.671974	0.976089	1526.58	0.472872	0.011678	0.499838
chr1	154298029	154323783	1	ATP8B2	1.367	1.998	1.091	1.356	1.239	1.248	0.88	0.905	0.119	0.252	0.142	0.53	-0.565	-0.131	-0.302	0.118	4.541	2.955	4.541	2.955	1.317	0.827	ENSG00000143515	178.5	-2.03291	1.98786e-08	1.98289e-07	193.051	-0.808592	0.0121792	0.136864	71.1295	-0.286598	0.233559	0.999996
chr1	231041989	231114621	-1	TTC13	2.201	1.75	1.737	1.675	2.521	2.287	2.556	2.408	2.356	2.528	2.783	2.651	2.46	2.756	2.527	2.768	6.455	11.574	6.455	11.574	13.356	13.978	ENSG00000143643	257.741	1.31269	4.14056e-06	2.71323e-05	178.402	0.810897	0.00059716	0.0140129	444.932	0.0589007	0.751794	0.999996
chr1	243287730	243418650	-1	CEP170	5.355	5.609	5.259	5.389	4.388	5.05	4.879	4.583	4.669	4.344	4.481	4.327	4.836	4.42	4.367	4.169	223.992	116.484	223.992	116.484	86.947	88.194	ENSG00000143702	3501.37	-1.5246	7.92132e-07	5.97712e-06	3475.74	-0.817824	0.0225906	0.204621	2128.94	0.0162819	0.934029	0.999996
chr1	224544552	224567161	1	CNIH4	3.191	3.295	3.356	3.78	3.149	3.24	4.224	4.177	3.322	3.842	4.273	4.461	3.944	4.309	4.678	4.609	30.967	45.588	30.967	45.588	58.198	83.519	ENSG00000143771	667.456	0.687363	0.0193517	0.0508097	573.991	0.613389	0.0591553	0.369144	1198.31	0.464865	0.0167206	0.651145
chr1	226819391	226927024	-1	ITPKB	1.431	1.296	1.822	1.992	1.943	1.709	2.282	2.618	3.766	3.651	3.693	3.975	3.541	3.404	3.417	3.534	5.339	9.003	5.339	9.003	43.809	32.346	ENSG00000143772	1928.15	3.08935	1.73338e-30	1.79908e-28	465.705	0.702379	0.0204208	0.19251	3609.88	-0.332942	0.0864728	0.999996
chr1	227057885	227083806	1	PSEN2	0.953	-0.341	-0.652	0.567	2.232	1.203	1.275	1.361	3.624	3.52	3.878	3.869	3.355	3.496	3.898	3.801	1.397	5.033	1.397	5.033	41.893	38.943	ENSG00000143801	578.33	4.89379	1.74116e-27	1.49351e-25	61.8106	1.36217	0.00295375	0.0487213	1315.18	-0.0198447	0.907438	0.999996
chr1	204100190	204121307	-1	ETNK2	-0.03	0.095	-0.727	-0.26	-1.029	-1.446	-0.933	-0.459	1.477	1.343	0.577	1.701	0.852	1.788	0.465	1.587	0.831	0.404	0.831	0.404	3.868	3.702	ENSG00000143845	58.5671	2.42542	3.82558e-07	3.05664e-06	10.5528	-1.07266	0.0261938	NA	113.709	-0.056753	0.827267	0.999996
chr1	202116141	202130716	-1	PTPN7	3.015	3.599	2.825	2.723	2.061	2.635	2.234	1.978	3.05	3.9	3.543	3.423	2.674	3.667	3.205	3.143	22.267	9.594	22.267	9.594	33.949	25.379	ENSG00000143851	891.882	0.483035	0.179069	0.306238	457.72	-1.1202	0.0013976	0.0269636	1115.89	-0.21963	0.341414	0.999996
chr1	145477085	145501669	1	LIX1L	0.779	0.6	1.567	1.381	2.172	1.23	1.941	1.983	1.352	1.364	1.801	1.692	1.422	1.619	1.811	1.809	3.195	6.609	3.195	6.609	4.817	5.356	ENSG00000152022	238.245	0.585441	0.0804261	0.164285	255.18	0.951081	0.0080058	0.101261	360.394	0.160368	0.300717	0.999996
chr1	85391268	85462796	-1	MCOLN2	2.534	1.197	2.077	2.264	1.018	0.386	1.191	1.547	-0.931	1.019	0.507	1.033	-1.408	0.968	0.133	0.446	8.384	3.058	8.384	3.058	1.909	1.396	ENSG00000153898	129.563	-2.03973	0.000333228	0.00144983	131.347	-1.00536	0.0219212	0.20075	53.1636	-0.0543555	0.825742	0.999996
chr1	87380331	87602334	1	HS2ST1	2.433	1.871	2.004	1.943	3.331	3.18	2.912	3.125	2.724	2.824	3.062	3.113	3.297	2.838	3	3.47	8.076	23.302	8.076	23.302	18.999	24.099	ENSG00000153936	876.626	1.24888	0.000111466	0.000548814	859.016	1.42685	4.85466e-08	3.76183e-06	1626.06	0.227776	0.322157	0.999996
chr1	222988406	223179337	1	DISP1	1.211	0.684	1.047	1	1.88	1.379	1.59	1.017	1.425	1.054	1.428	0.951	1.694	1.328	1.858	1.318	2.728	4.551	2.728	4.551	3.447	4.842	ENSG00000154309	164.814	0.339994	0.315417	0.466973	166.215	0.650023	0.0435279	0.310822	263.209	0.387034	0.077705	0.999996
chr1	52608046	52812358	1	ZFYVE9	0.459	0.473	1.682	1.042	1.663	2.008	2.633	1.532	-0.275	-0.477	0.565	0.015	0.165	-0.24	0.911	0.427	2.85	7.82	2.85	7.82	1.039	1.497	ENSG00000157077	121.124	-1.36984	0.000316654	0.0013841	281.358	1.25669	0.000976613	0.0203144	93.8052	0.327809	0.170826	0.999996
chr1	26286258	26324648	-1	PAFAH2	0.321	0.225	0.98	1.211	1.544	1.298	1.548	1.459	2.347	2.359	2.697	3.025	2.37	3.165	2.655	2.699	2.164	4.339	2.164	4.339	14.127	15.875	ENSG00000158006	311.323	2.57955	7.38783e-14	1.59746e-12	105.084	0.74455	0.0335112	0.266409	643.266	0.0484107	0.788506	0.999996
chr1	28296855	28415207	-1	EYA3	2.955	3.245	3.117	3.306	2.815	2.658	2.816	2.755	2.279	2.269	2.355	2.531	2.226	2.075	2.362	2.407	23.696	15.854	23.696	15.854	10.641	9.739	ENSG00000158161	1020.87	-1.1532	7.24521e-09	7.82091e-08	1049.61	-0.473608	0.0175189	0.173017	745.048	-0.00817589	0.958568	0.999996
chr1	158149737	158154686	1	CD1D	-1.476	0.368	-1.733	0.278	-1.584	1.082	1.266	1.589	0.89	0.574	0.13	1.022	0.914	0.475	0.352	0.896	0.793	2.901	0.793	2.901	2.033	1.994	ENSG00000158473	49.4206	1.22638	0.0465125	0.105601	55.2344	1.16042	0.0375279	0.284393	83.2261	-0.00760109	0.976122	0.999996
chr1	158259576	158263420	1	CD1C	1.131	1.616	0.357	1.386	-1.06	0.483	0.606	0.602	-0.22	0.391	-0.111	1.157	0.539	0.475	0.238	1.11	3.391	1.407	3.391	1.407	1.589	1.907	ENSG00000158481	50.4204	-1.13729	0.0308846	0.0754415	42.1959	-1.09378	0.0191021	0.184518	40.1652	0.15391	0.554048	0.999996
chr1	204372515	204380919	-1	PPP1R15B	3.591	4.043	4.38	4.503	3.094	3.181	4.042	3.814	2.874	3.083	3.668	3.532	2.638	3.065	3.355	3.36	65.863	37.122	65.863	37.122	28.239	23.227	ENSG00000158615	3904.24	-1.26342	2.51834e-05	0.000141159	3742.48	-0.779437	0.0159513	0.163295	2461.4	-0.217265	0.265443	0.999996
chr1	159796540	159807039	1	SLAMF8	3.237	0.955	0.873	0.115	3.222	1.799	1.932	1.92	3.345	3.55	3.814	3.983	3.755	3.829	4.275	4.166	7.898	11.214	7.898	11.214	40.575	56.293	ENSG00000158714	640.542	1.95017	0.00652357	0.0200648	247.637	0.29448	NA	NA	1408.99	0.33717	0.0424287	0.999996
chr1	205626979	205649587	-1	SLC45A3	-0.847	0.52	0.577	0.407	1.125	0.861	1.192	1.256	1.501	2.171	1.767	1.92	0.808	2.091	1.839	1.721	1.349	3.064	1.349	3.064	6.484	5.556	ENSG00000158715	192.855	2.20793	1.50937e-07	1.30494e-06	94.9241	1.04962	0.00475352	0.0686875	349.41	-0.148129	0.552837	0.999996
chr1	20959948	20978004	1	PINK1	1.186	1.109	2.477	2.122	1.641	2.369	3.09	2.762	2.874	3.223	2.932	3.251	2.837	3.225	3.23	3.146	6.642	13.424	6.642	13.424	21.86	22.693	ENSG00000158828	287.035	1.7982	9.2148e-06	5.65585e-05	176.295	0.978774	0.0193579	0.186224	539.999	0.0456623	0.774286	0.999996
chr1	17312453	17338423	-1	ATP13A2	1.684	1.043	2.05	1.509	2.441	2.238	1.996	1.833	2.617	3.019	2.808	2.914	2.577	2.664	2.546	2.839	5.13	8.62	5.13	8.62	17.303	14.345	ENSG00000159363	340.701	1.82671	9.06674e-15	2.17079e-13	167.909	0.643446	0.0100713	0.119433	603.586	-0.115937	0.493483	0.999996
chr1	203274619	203278730	1	BTG2	5.479	5.866	5.481	5.681	3.971	3.92	3.995	3.971	3.307	3.432	3.319	3.54	2.504	2.639	2.502	2.537	281.461	52.721	281.461	52.721	30.101	12.774	ENSG00000159388	6439.45	-3.2854	8.00098e-34	1.13756e-31	6009.52	-2.33383	3.20917e-20	1.16049e-17	999.283	-1.00005	2.94974e-07	7.50761e-05
chr1	33722146	33766320	1	ZNF362	-0.032	-1.168	1.347	-0.478	1.693	1.433	0.562	0.256	1.893	1.329	0.619	0.94	1.354	1.525	0.75	1.011	1.437	3.169	1.437	3.169	3.71	3.335	ENSG00000160094	36.5162	1.77996	0.00141606	0.00527826	28.2023	1.21651	0.0175725	0.173315	70.0403	0.0298261	0.907663	0.999996
chr1	154377669	154441926	1	IL6R	4.376	4.91	4.526	4.691	4.132	4.245	4.047	4.185	3.751	4.046	3.634	3.827	3.027	3.716	3.503	3.669	104.169	63.764	104.169	63.764	45.907	33.558	ENSG00000160712	5145.13	-1.25719	8.31004e-07	6.24999e-06	4943.05	-0.789444	0.00188722	0.0340787	3057.36	-0.401078	0.0386624	0.999996
chr1	156564279	156571288	-1	GPATCH4	3.025	3.253	2.461	3.115	2.277	2.603	2.138	2.44	1.849	1.556	3.05	2.628	1.92	1.609	2.742	2.617	20.189	10.805	20.189	10.805	11.517	10.261	ENSG00000160818	357.021	-0.660633	0.151582	0.269673	289.785	-0.828021	0.0300034	0.249051	305.776	-0.0852012	0.742497	0.999996
chr1	53192126	53293014	1	ZYG11B	1.302	1.235	1.839	1.963	2.179	1.999	2.529	2.443	2.493	2.509	2.863	2.983	2.555	2.638	2.971	3.09	5.134	10.072	5.134	10.072	15.416	17.09	ENSG00000162378	1025.7	1.67052	5.64234e-08	5.22408e-07	634.307	0.916462	0.005465	0.0765372	1907.86	0.0814653	0.650668	0.999996
chr1	28995244	29045865	1	GMEB1	2.465	2.485	2.878	2.934	1.986	2.029	2.663	2.413	1.228	1.365	1.713	1.66	1.327	1.236	1.704	1.569	15.094	10.105	15.094	10.105	4.536	4.38	ENSG00000162419	538.932	-1.60094	8.16145e-16	2.19166e-14	603.21	-0.47677	0.0236301	0.210256	296.598	-0.155817	0.325689	0.999996
chr1	65613232	65697828	1	AK4	2.753	2.484	2.656	2.987	2.033	1.431	1.265	1.776	1.897	3.107	2.114	3.169	1.623	2.903	1.965	2.944	15.443	5.32	15.443	5.32	15.277	12.359	ENSG00000162433	570.199	0.0587185	0.889968	0.93331	323.242	-1.3814	0.00038472	0.00951878	603.067	-0.194857	0.454159	0.999996
chr1	65298912	65432187	-1	JAK1	4.574	4.823	5.215	5.221	5.072	5.496	5.651	5.71	3.561	3.596	4.049	4.087	3.956	3.767	4.241	4.322	147.671	247.486	147.671	247.486	47.148	60.094	ENSG00000162434	7258.53	-1.63085	2.96809e-08	2.86299e-07	12611.1	0.650086	0.040766	0.29942	4686.19	0.290766	0.117116	0.999996
chr1	10057264	10076078	1	RBP7	0.279	0.797	2.062	1.355	0.956	1.865	2.731	2.187	1.116	0.747	2.044	1.954	2.293	1.177	2.591	1.954	3.821	8.331	3.821	8.331	4.987	8.39	ENSG00000162444	31.9029	0.304606	0.531824	0.673188	39.1447	0.923264	0.0387204	0.29062	57.5269	0.453272	0.0806553	0.999996
chr1	13909960	13944452	1	PDPN	2.632	2.398	0.774	0.374	0.772	0.78	-1.072	-1.103	0.399	0.666	0.708	-0.867	0.129	0.736	0.567	-0.925	7.132	1.255	7.132	1.255	1.472	1.346	ENSG00000162493	81.0869	-1.66561	0.0101191	0.0291456	68.1329	-1.2297	0.0293748	0.245714	42.3733	-0.0407407	0.872156	0.999996
chr1	31342314	31381608	-1	SDC3	0.493	-0.434	-0.744	-0.121	0.67	-1.468	-0.966	0.233	0.996	0.953	1.833	0.71	1.911	1.179	1.929	1.831	0.911	0.957	0.911	0.957	3.398	5.787	ENSG00000162512	113.819	1.41732	0.00396353	0.0130489	50.9963	-0.0401572	0.941806	0.996251	291.526	0.618766	0.012335	0.521694
chr1	3406484	3528059	-1	MEGF6	-1.22	-1.882	-1.605	-2.67	0.318	-0.758	-2.089	-1.293	1.502	0.277	-0.083	0.164	1.146	0.93	-1.273	-0.457	0.179	0.56	0.179	0.56	1.978	1.649	ENSG00000162591	46.2234	3.36963	1.04373e-06	7.69105e-06	11.9334	1.10238	0.0371545	0.282658	95.3357	-0.0749646	0.748773	0.999996
chr1	78409740	78444794	-1	FUBP1	4.653	4.927	4.696	4.95	4.032	4.409	4.232	4.383	3.539	3.678	3.885	3.671	3.465	3.545	3.743	3.457	123.471	71.894	123.471	71.894	40.511	35.154	ENSG00000162613	2308.45	-1.84655	6.56208e-14	1.43084e-12	2428.49	-0.83894	0.000627731	0.0143716	1130.59	-0.10149	0.5867	0.999996
chr1	78444859	78483648	1	DNAJB4	2.64	2.914	2.417	2.839	1.362	1.518	2.036	2.162	1.7	2.091	2.489	2.58	1.882	2.037	2.723	2.538	15.197	6.204	15.197	6.204	9.707	10.533	ENSG00000162616	235.876	-0.561562	0.0980676	0.192227	176.68	-1.03145	0.00709652	0.0928407	211.451	-0.113932	0.636655	0.999996
chr1	90460671	90501090	1	ZNF326	2.821	2.728	2.784	2.641	1.891	2.238	2.517	2.269	1.634	1.34	1.727	0.892	1.766	1.393	1.062	0.925	15.587	9.519	15.587	9.519	4.254	3.823	ENSG00000162664	301.754	-1.88991	5.6615e-11	8.31127e-10	329.492	-0.713515	0.00757959	0.0973542	146.852	-0.0541185	0.829583	0.999996
chr1	160175127	160185166	1	PEA15	4.857	4.317	4.835	5.128	4.08	3.685	4.361	4.457	3.85	3.413	4.668	4.592	3.769	3.236	4.6	4.649	124.59	65.929	124.59	65.929	70.683	68.216	ENSG00000162734	3517.8	-0.889112	0.0169602	0.04548	3067.11	-0.838977	0.00220982	0.0386664	2790.97	-0.0533051	0.834495	0.999996
chr1	161952982	161993644	-1	OLFML2B	-1.444	-0.479	-0.244	-0.438	0.235	0.584	1.343	1.72	1.179	1.595	2.497	1.658	2.734	2.529	2.773	2.124	0.57	3.12	0.57	3.12	6.397	13.084	ENSG00000162745	150.211	3.76216	2.03483e-13	4.17912e-12	60.0982	2.00608	6.1634e-05	0.00212006	442.23	0.472	0.059761	0.999996
chr1	212738676	212794119	1	ATF3	4.657	4.438	4.876	5.462	2.071	1.846	2.874	3.216	4.763	4.514	5.479	5.637	3.346	3.546	4.962	4.644	139.219	14.231	139.219	14.231	182.215	77.517	ENSG00000162772	4394.02	0.353724	0.367683	0.521678	1842.21	-2.86707	7.23884e-13	1.14707e-10	4109.52	-0.664985	0.0104657	0.463897
chr1	231762561	232177018	1	DISC1	1.279	0.414	0.692	0.628	2.067	1.374	0.93	1.466	1.822	1.019	1.043	0.923	1.886	0.94	1.406	0.991	2.245	4.681	2.245	4.681	3.579	3.983	ENSG00000162946	95.9004	1.9205	1.54442e-05	9.03582e-05	79.1958	1.53462	0.00083734	0.0181203	199.581	0.169685	0.480326	0.999996
chr1	227085237	227175246	1	ADCK3	1.178	0.661	1.205	1.473	2.048	2.094	1.533	1.824	2.393	2.226	1.886	2.21	2.248	2.27	2.017	2.086	3.222	6.678	3.222	6.678	8.982	8.683	ENSG00000163050	233.457	1.65	2.81854e-09	3.27222e-08	164.194	1.17221	3.02143e-05	0.00113934	410.516	-0.0713682	0.738929	0.999996
chr1	116519119	116612675	1	SLC22A15	0.664	0.753	1.198	1.235	2.405	2.419	2.76	2.343	2.025	1.516	0.795	1.515	2.574	2.2	1.309	1.747	2.706	12.135	2.706	12.135	4.726	7.899	ENSG00000163393	195.678	0.907577	0.0184981	0.0488591	307.118	1.89242	1.74274e-08	1.47172e-06	393.36	0.406944	0.106069	0.999996
chr1	206516200	206637783	1	SRGAP2	3.083	2.841	4.053	3.967	4.345	3.569	4.63	4.626	2.725	3.096	3.166	3.293	4.145	3.79	3.788	3.909	37.367	79.362	37.367	79.362	22.014	50.361	ENSG00000163486	724.762	-0.774879	0.0392104	0.0916898	1275.49	0.967866	0.0186986	0.181616	1034.43	0.987404	7.61988e-07	0.000172391
chr1	158801107	158819296	1	MNDA	1.979	2.314	2.564	3.07	2.948	4.17	4.707	4.88	4.499	4.9	5.402	5.707	4.17	4.931	5.47	5.722	12.974	81.578	12.974	81.578	186.842	186.586	ENSG00000163563	2373.54	3.7742	3.36687e-23	1.88891e-21	954.69	2.16074	1.07821e-06	5.89382e-05	5198.8	0.00146692	0.995372	0.999996
chr1	158969758	159024945	1	IFI16	3.617	3.049	4.269	4.006	3.362	3.878	4.638	4.633	3.284	3.777	3.926	3.818	3.758	4.129	3.99	4.04	46.19	70.883	46.19	70.883	41.67	53.988	ENSG00000163565	1522.13	-0.290108	0.418785	0.571541	1836.26	0.518847	0.198845	0.687226	1850.15	0.332361	0.0476866	0.999996
chr1	43282795	43310660	1	ERMAP	1.686	1.464	1.122	1.028	2.281	1.621	2.107	1.871	1.645	1.239	1.504	1.186	1.64	1.049	1.477	1.299	3.898	7.395	3.898	7.395	4.103	4.016	ENSG00000164010	169.895	0.0225721	0.940628	0.965321	211.406	0.860702	0.00314403	0.050444	204.562	0.0100959	0.963373	0.999996
chr1	228674762	228683467	1	RNF187	3.084	2.517	3.289	3.485	3.503	3.599	3.943	4.247	4.102	4.495	4.733	4.927	4.381	4.645	5.056	5.049	23.431	47.835	23.431	47.835	100.445	124.261	ENSG00000168159	672.997	1.98028	2.5987e-10	3.49151e-09	348.307	0.914319	0.00339671	0.0534045	1403.15	0.224538	0.277767	0.999996
chr1	40420802	40435638	1	MFSD2A	2.843	3.34	2.068	2.433	1.782	1.945	0.406	1.24	2.787	3.328	2.48	3.174	1.263	2.476	2.103	2.294	16.18	4.474	16.18	4.474	19.996	8.386	ENSG00000168389	521.763	0.212049	0.643922	0.762677	260.036	-1.6454	0.000383276	0.00949971	473.966	-0.761224	0.00251473	0.173992
chr1	31882412	31907525	1	SERINC2	1.121	1.388	1.747	0.646	2.137	2.24	2.105	1.842	1.994	2.585	1.518	2.393	1.857	2.371	1.513	2.348	3.682	8.097	3.682	8.097	9.034	8.035	ENSG00000168528	189.746	1.23805	0.00505097	0.0160712	157.238	1.05255	0.00330088	0.0521886	298.942	-0.107446	0.674194	0.999996
chr1	110527308	110566357	1	AHCYL1	3.362	3.38	3.489	3.565	2.966	2.68	3.377	3.13	3.637	3.687	3.823	4.133	3.467	3.355	3.832	3.957	31.601	21.547	31.601	21.547	46.515	39.8	ENSG00000168710	2170.64	0.544647	0.0277667	0.0690773	1286.95	-0.528092	0.0441146	0.312633	2851.37	-0.152624	0.450567	0.999996
chr1	19230775	19283180	-1	IFFO2	0.465	0.53	0.59	0.009	1.578	1.469	0.984	0.722	0.554	0.433	0.628	0.243	0.336	0.405	0.987	0.926	1.526	3.483	1.526	3.483	1.608	2.027	ENSG00000169991	86.5827	0.0578851	0.871022	0.921684	136.89	1.29591	0.000276286	0.00721567	115.967	0.246728	0.22241	0.999996
chr1	90098631	90235462	1	LRRC8C	4.057	4.274	3.324	3.272	3.043	3.312	2.533	2.343	1.542	1.386	1.377	0.668	1.37	1.219	1.158	0.977	45.967	17.86	45.967	17.86	3.647	3.292	ENSG00000171488	1722.6	-3.49144	1.83368e-37	3.30987e-35	1966.86	-1.16149	2.99851e-06	0.000148379	320.664	-0.0441929	0.836678	0.999996
chr1	9711790	9789172	1	PIK3CD	2.487	2.656	2.74	2.168	2.618	2.553	2.613	2.237	1.968	2.448	1.653	2.295	1.168	1.653	1.197	1.772	12.632	12.395	12.632	12.395	8.471	4.408	ENSG00000171608	664.13	-0.628753	0.0390089	0.0913112	656.99	-0.189719	0.460543	0.912054	473.692	-0.668357	0.00280179	0.181927
chr1	9352939	9429591	1	SPSB1	1.449	0.161	1.519	1.477	0.135	-0.572	0.385	0.504	3.335	3.743	3.161	3.627	2.407	3.27	2.553	2.839	3.597	1.208	3.597	1.208	32.886	16.848	ENSG00000171621	679.632	3.17313	9.03311e-18	2.93902e-16	73.343	-1.55347	5.33972e-05	0.00187328	1106.1	-0.677328	0.00377975	0.226356
chr1	41445007	41478235	1	CTPS1	3.351	3.439	3.183	3.085	3.216	2.839	2.291	2.659	1.582	1.607	2.402	2.254	1.466	1.699	2.589	2.009	26.426	16.558	26.426	16.558	7.611	7.644	ENSG00000171793	404.159	-1.62452	1.81957e-05	0.000104977	414.449	-0.812912	0.000449787	0.0109557	215.964	-0.0942844	0.711967	0.999996
chr1	121107124	121129949	1	SRGAP2C	2.5	2.07	2.812	2.881	3.091	2.521	3.146	3.399	2.109	1.755	2.111	2.401	3.321	2.92	2.755	3.026	13.65	21.915	13.65	21.915	8.33	20.651	ENSG00000171943	42.4051	-0.791498	0.121481	0.226771	56.7045	0.392403	0.40487	0.884378	58.8418	0.764193	0.00213827	0.155494
chr1	22979255	22988031	1	C1QB	0.569	0.285	-0.066	0.874	1.969	1.991	1.388	2.556	4.079	4.386	4.976	4.891	4.45	4.651	5.382	5.297	1.607	7.847	1.607	7.847	104.407	151.922	ENSG00000173369	716.888	5.82562	4.96374e-55	2.20629e-52	59.1049	1.96325	2.85953e-06	0.000142501	2033.98	0.415093	0.0573132	0.999996
chr1	26437664	26452034	1	PDIK1L	0.245	-0.182	0.773	0.729	0.882	0.608	1.362	1.346	1.132	1.345	1.9	1.96	1.194	1.45	1.885	2.027	1.588	3.001	1.588	3.001	5.184	5.438	ENSG00000175087	190.199	1.6153	6.11419e-05	0.000317534	114.117	0.786362	0.0378072	0.286049	336.666	-0.00874741	0.971275	0.999996
chr1	32799433	32801980	-1	MARCKSL1	4.754	4.697	4.631	4.178	4.193	3.71	3.768	3.531	0.263	-0.121	0.934	-0.82	-0.597	-0.759	-0.092	-1.23	98.414	46.152	98.414	46.152	1.292	0.555	ENSG00000175130	1314.74	-6.17907	3.55226e-43	9.45357e-41	1650.69	-0.995209	0.0039407	0.0598877	27.5676	-0.496118	0.0542577	0.999996
chr1	111214310	111217655	-1	KCNA3	1.799	1.035	2.006	1.729	0.697	0.184	0.889	0.955	1	0.717	-0.595	-0.907	0.597	0.347	-2.645	-1.788	5.485	2.06	5.485	2.06	1.431	0.868	ENSG00000177272	186.446	-1.77206	0.0021178	0.00752246	174.115	-1.31201	4.28638e-05	0.00155401	79.8225	-0.152671	0.487127	0.999996
chr1	230457392	230561475	-1	PGBD5	-0.904	0.964	1.826	-0.379	-1.627	-0.031	0.698	-1.059	1.507	2.176	1.674	1.636	0.771	1.52	1.323	1.105	2.481	0.88	2.481	0.88	5.95	3.379	ENSG00000177614	195.668	1.3194	0.0361367	0.0857973	65.1721	-0.890531	0.113096	0.521751	262.935	-0.591224	0.0118755	0.505259
chr1	11796141	11814859	1	AGTRAP	2.711	2.861	3.237	2.963	3.614	3.825	3.492	3.701	3.061	3.309	2.842	3.295	3.017	3.306	3.211	3.471	19.339	39.09	19.339	39.09	23.222	26.188	ENSG00000177674	302.906	0.324643	0.244736	0.388129	361.898	1.01494	8.92459e-05	0.00283476	424.327	0.132016	0.529048	0.999996
chr1	9908334	9970394	-1	CTNNBIP1	1.046	0.612	1.424	1.032	1.93	1.349	1.733	2.173	1.604	2.116	2.339	2.269	1.563	2.077	2.408	2.28	2.913	6.299	2.913	6.299	8.332	8.414	ENSG00000178585	112.579	1.40136	6.63957e-06	4.18919e-05	84.4498	1.04878	0.000268964	0.00708569	194.187	0.00887778	0.962814	0.999996
chr1	9160364	9189229	-1	GPR157	2.115	1.635	2.489	2.155	1.334	0.725	0.965	1.158	1.46	2.176	1.123	1.248	0.944	1.486	1.121	1.167	8.528	2.919	8.528	2.919	4.921	3.318	ENSG00000180758	360.489	-1.73643	1.96324e-08	1.96296e-07	324.605	-1.39722	7.47449e-05	0.00245661	186.732	-0.110257	0.516948	0.999996
chr1	53099016	53135355	1	FAM159A	0.508	0.444	1.247	1.248	1.34	1.796	2.175	2.153	-2.559	-3.509	-4.616	-2.222	-3.568	-2.538	-2.476	-5.039	2.546	6.818	2.546	6.818	0.056	0.049	ENSG00000182183	13.8869	-4.27093	7.47228e-09	8.04927e-08	46.0605	1.44807	3.14977e-06	0.00015424	1.12613	-0.0231063	0.872334	NA
chr1	76540404	77100286	1	ST6GALNAC3	-2.186	-1.008	-0.662	0.804	0.628	0.566	1.473	1.418	-2.267	-1.786	0.148	-0.772	-0.28	-1.392	0.894	0.157	0.807	3.033	0.807	3.033	0.473	1.154	ENSG00000184005	31.9572	-0.100841	0.88707	0.931543	70.4522	1.46877	0.00375855	0.0576788	60.4716	0.421322	0.0896281	0.999996
chr1	110452864	110473614	1	CSF1	4.82	5.227	4.258	4.898	2.378	2.187	1.67	2.051	3.168	4.297	4.443	3.663	1.842	3.333	3.593	3.224	128.77	8.199	128.77	8.199	55.336	23.958	ENSG00000184371	3505.78	-1.2839	0.00283415	0.00973384	2311.93	-3.24808	1.89743e-13	3.30363e-11	1687.32	-0.713374	0.00548725	0.290743
chr1	66258197	66840259	1	PDE4B	3.775	3.933	3.525	3.482	2.199	2.544	2.639	2.145	0.215	-0.463	0.643	-0.184	-0.391	-0.656	0.295	0.203	40.294	11.073	40.294	11.073	1.151	0.94	ENSG00000184588	757.912	-5.45037	4.26046e-43	1.11948e-40	817.641	-1.76605	1.82854e-09	1.89617e-07	31.7771	-0.245619	0.344209	0.999996
chr1	27648651	27662891	1	TMEM222	2.48	2.707	2.433	2.412	1.973	2.205	1.997	2.04	2.165	2.353	2.082	2.042	1.714	2.286	2.208	2.157	12.376	7.834	12.376	7.834	8.745	8.285	ENSG00000186501	231.07	-0.817934	0.00212579	0.00754828	213.022	-0.560184	0.0428928	0.308421	197.111	-0.0108381	0.94707	0.999996
chr1	1146706	1149518	-1	TNFRSF4	1.877	2.141	1.65	2.266	-0.005	0.206	-1.243	1.304	-1.756	0.618	0.113	-0.433	-1.797	0.167	-0.011	-1.415	7.476	1.549	7.476	1.549	0.949	0.644	ENSG00000186827	72.7777	-3.03962	7.72154e-08	6.98482e-07	68.0366	-1.84128	0.00014252	0.00423346	13.3302	-0.230012	0.32134	0.999996
chr1	1138888	1142071	-1	TNFRSF18	2.678	3.166	1.981	2.908	0.944	1.773	0.134	1.326	-1.497	1.31	-0.52	0.563	-1.176	1.002	-0.234	0.202	15.968	3.344	15.968	3.344	1.57	1.261	ENSG00000186891	107.99	-3.18836	3.52922e-07	2.83622e-06	103.763	-1.86153	2.08612e-05	0.00082875	20.2061	-0.0853386	0.713472	0.999996
chr1	223282748	223316624	-1	TLR5	-0.854	0.543	1.77	1.416	2.647	1.93	2.523	2.362	1.97	1.732	1.584	1.33	1.959	1.651	1.756	1.581	3.035	11.024	3.035	11.024	5.372	5.74	ENSG00000187554	132.78	0.454864	0.426382	0.579092	197.669	1.24276	0.0121737	0.136864	192.163	0.0864737	0.700939	0.999996
chr1	955503	991496	1	AGRN	2.197	0.902	0.973	1.254	1.396	0.26	0.324	1.068	2.3	2.301	1.725	1.721	2.29	1.357	1.623	1.425	4.405	2.408	4.405	2.408	7.792	5.749	ENSG00000188157	435.574	1.39538	3.03224e-06	2.02977e-05	158.547	-0.800844	0.024697	0.216741	638.245	-0.437896	0.0246908	0.829996
chr1	38275239	38325292	-1	MTF1	4.284	3.474	3.573	3.626	2.398	2.659	2.482	2.513	2.344	2.157	1.289	1.712	2.18	1.371	1.691	1.114	44.526	12.403	44.526	12.403	7.061	5.316	ENSG00000188786	1544.49	-2.36011	2.41763e-18	8.49158e-17	1538.55	-1.32058	4.59127e-05	0.00164342	509.457	-0.345176	0.137169	0.999996
chr1	36805225	36851497	-1	STK40	3.809	3.828	4.407	3.957	3.074	3.51	3.854	3.37	3.161	2.933	3.327	3.295	2.857	2.734	3.034	3.065	56.374	32.852	56.374	32.852	24.316	18.766	ENSG00000196182	1427.12	-0.95311	2.30654e-05	0.000130235	1382.06	-0.517282	0.0288489	0.242032	1037.33	-0.280179	0.0629382	0.999996
chr1	143913615	144094424	1	SRGAP2B	3.542	3.556	3.699	4.008	4.539	3.849	4.604	4.563	3.227	3.219	3.135	3.098	4.495	3.971	3.811	3.746	41.284	84.117	41.284	84.117	23.85	57.573	ENSG00000196369	145.485	-0.911429	0.0395245	0.0922891	242.307	0.764952	0.090881	0.46371	205.449	1.0052	6.29242e-06	0.00116475
chr1	38268616	38273857	-1	YRDC	2.583	3.077	3.121	3.262	1.647	1.946	2.221	2.549	1.639	2.129	2.844	2.736	1.528	2.345	2.918	2.733	20.936	8.556	20.936	8.556	11.546	12.235	ENSG00000196449	375.752	-0.940953	0.00700895	0.0213367	302.209	-1.23497	1.16668e-05	0.000500113	309.65	0.05714	0.820926	0.999996
chr1	206136916	206155151	1	FAM72A	1.164	0.545	0.435	1.213	1.843	2.035	1.833	2.079	1.401	1.864	1.057	1.095	2.636	2.155	1.486	1.596	2.46	7.058	2.46	7.058	4.096	7.989	ENSG00000196550	14.7273	0.319692	0.596009	0.725987	18.5941	0.996126	0.0167546	0.169226	31.6631	0.476509	0.0637445	0.999996
chr1	89990395	90063423	1	LRRC8B	2.403	2.688	2.77	2.953	2.048	1.699	2.643	2.183	1.325	1.31	1.481	1.593	2.155	2.22	2.051	2.202	15.227	9.039	15.227	9.039	4.197	8.67	ENSG00000197147	796.707	-1.77753	4.12292e-15	1.02865e-13	838.797	-0.780178	0.00726304	0.0943192	644.952	0.922323	9.6499e-09	3.82056e-06
chr1	112223252	112298446	-1	FAM212B	0.747	0.277	0.655	0.381	1.733	1.746	1.893	1.371	1.408	1.029	0.367	0.827	1.26	1.095	0.575	0.566	1.705	5.494	1.705	5.494	2.655	2.514	ENSG00000197852	128.866	0.294341	0.333547	0.486185	221.525	1.70464	7.35096e-15	1.48101e-12	188.287	0.188161	0.447558	0.999996
chr1	38272651	38275126	1	C1orf122	3.981	4.767	3.667	3.844	2.791	3.744	2.673	3.334	3.875	4.248	3.875	3.557	3.329	4.351	3.805	3.643	64.286	25.283	64.286	25.283	50.371	47.17	ENSG00000197982	476.43	-0.640944	0.0465785	0.105704	358.078	-1.13403	0.00111098	0.0223193	429.506	-0.0442633	0.83693	0.999996
chr1	162365056	162381928	-1	SH2D1B	0.476	-1.114	-0.585	0.13	0.505	0.593	1.108	2.255	-2.408	-6.674	-6.145	-6.251	-2.923	-6.167	-6.352	-6.462	0.908	4.009	0.908	4.009	0.023	0.014	ENSG00000198574	12.7457	-3.99405	1.70459e-05	9.89597e-05	60.2116	1.62653	0.00158588	0.0296627	0.883707	-0.0193498	0.803766	NA
chr1	167599330	167675486	1	RCSD1	1.692	-0.047	1.308	0.905	2.509	1.291	2.113	1.836	1.816	1.455	1.67	2.216	1.689	1.085	1.998	1.92	3.14	7.622	3.14	7.622	6.231	5.644	ENSG00000198771	182.762	1.01237	0.0250291	0.0632753	172.359	1.03002	0.0150775	0.157743	275.891	-0.0889476	0.721528	0.999996
chr1	212965170	212989968	1	TATDN3	2.628	1.854	2.195	2.183	3.129	2.458	2.613	2.477	2.51	3.088	2.464	2.64	2.743	3.485	2.857	2.739	9.525	15.024	9.525	15.024	15.006	20.266	ENSG00000203705	169.165	0.694336	0.0656565	0.139413	156.417	0.751486	0.0449375	0.316086	274.068	0.23515	0.234231	0.999996
chr1	149754245	149783928	-1	HIST2H2BF	3.817	4.318	4.077	4.148	2.757	3.75	3.527	3.917	3.248	3.957	4.32	3.395	3.302	4.164	4.464	3.824	60.716	35.65	60.716	35.65	45.776	56.072	ENSG00000203814	247.403	-0.418837	0.258541	0.404398	197.317	-0.664792	0.0495199	0.334153	274.841	0.161073	0.52855	0.999996
chr1	197473878	197744826	-1	DENND1B	4.468	4.359	4.451	4.312	3.594	3.393	3.977	3.761	3.267	3.289	3.393	3.469	2.615	3.08	2.901	3.227	81.465	40.638	81.465	40.638	28.741	19.716	ENSG00000213047	2835.94	-1.43618	4.82282e-09	5.36233e-08	2729.69	-0.898098	0.00196906	0.0352407	1495.26	-0.447266	0.0421109	0.999996
chr1	36771988	36790484	1	SH3D21	0.21	1.348	1.347	1.197	-0.237	1.02	0.435	0.43	0.901	1.807	0.276	0.846	0.489	0.995	0.126	0.496	3.06	1.661	3.06	1.661	3.052	1.778	ENSG00000214193	94.693	-0.0801288	0.863969	0.917682	63.705	-0.859836	0.0341092	0.269169	87.2993	-0.397635	0.125958	0.999996
chr1	995114	1004735	1	RP11-465B22.3	3.697	3.879	3.789	3.918	2.805	2.67	2.575	2.907	1.174	1.471	0.814	0.91	1.159	0.78	0.93	0.175	45.825	15.606	45.825	15.606	3.083	2.274	ENSG00000217801	228.839	-3.87659	3.10249e-27	2.59683e-25	247.378	-1.53886	3.60408e-09	3.5054e-07	27.9305	-0.267282	0.304614	0.999996
chr1	145096220	145116922	1	SEC22B	3.995	4.103	4.386	4.628	3.396	3.591	4.021	4.162	3.711	3.975	4.266	4.496	3.43	3.941	4.316	4.446	74.409	46.551	74.409	46.551	63.773	60.658	ENSG00000223380	1981.79	-0.246539	0.375533	0.529357	1515.8	-0.646255	0.0264372	0.228312	2088.01	-0.0445369	0.837891	0.999996
chr1	94057756	94071130	1	RP5-1033H22.2	2.987	1.97	0.728	2.158	1.506	0.043	-0.717	-0.963	1.59	1.741	-0.503	-0.62	0.311	-0.571	-1.266	-0.073	9.435	1.605	9.435	1.605	2.938	0.785	ENSG00000224093	30.9751	-1.38829	0.105185	0.203014	24.7152	-1.14721	0.0489479	0.33236	12.5724	-0.312473	0.130845	0.999996
chr1	33772967	33791644	1	RP11-415J8.3	1.794	1.361	1.101	0.42	2.868	2.656	2.37	1.647	0.655	0.404	-0.223	-0.164	1.467	1.048	0.447	-0.076	3.611	11.939	3.611	11.939	1.268	2.42	ENSG00000225313	21.1034	-1.46439	0.0113545	0.0322211	60.503	1.44042	0.00180462	0.0327549	20.4865	0.405148	0.106515	0.999996
chr1	243299200	243303890	1	RP11-261C10.5	1.455	1.786	1.141	0.983	0.408	-0.741	-0.121	0.34	1.264	0.962	0.034	0.005	0.452	1.374	0.461	0.549	4.014	1.067	4.014	1.067	2.05	2.211	ENSG00000227230	16.9301	-1.32739	0.0714595	0.149561	12.9739	-1.59017	0.00304525	0.0494002	11.5838	0.0333539	0.887528	0.999996
chr1	1655951	1668690	1	RP1-283E3.4	0.663	-0.209	-0.821	-0.554	2.261	1.605	0.45	-0.694	1.367	0.576	-0.718	-0.444	1.281	0.915	-0.409	-0.898	0.941	4.162	0.941	4.162	1.708	1.792	ENSG00000227775	17.3604	0.67791	0.349972	0.504145	24.9691	1.2123	0.0259271	0.224877	26.7847	0.0111602	0.962124	0.999996
chr1	762988	794826	1	LINC01128	1.893	1.446	1.515	1.824	1.641	1.239	0.858	0.757	1.269	1.289	0.455	1.349	1.31	1.383	1.089	1.074	5.41	3.277	5.41	3.277	3.155	3.398	ENSG00000228794	107.282	-0.86137	0.00204564	0.0072861	97.7148	-0.639469	0.030733	0.252967	93.1437	0.0691857	0.762138	0.999996
chr1	198776622	198906558	-1	MIR181A1HG	2.09	1.986	1.513	1.018	3.198	3.481	2.139	1.924	0.632	0.874	0.1	-0.471	1.453	1.304	-0.224	-0.163	5.672	18.085	5.672	18.085	1.502	2.402	ENSG00000229989	130.549	-1.91091	0.000229891	0.00103764	362.799	1.2604	0.00831105	0.104562	78.435	0.209244	0.404871	0.999996
chr1	144339738	144521058	1	AL592284.1	1.47	1.122	0.707	0.701	1.873	1.652	1.561	2.008	0.287	0.073	1.01	-0.058	1.128	0.69	0.66	0.504	2.867	5.987	2.867	5.987	1.524	2.168	ENSG00000231360	26.7074	-1.0649	0.0344547	0.0825078	48.8936	0.942598	0.0127735	0.141623	24.5039	0.285373	0.270862	0.999996
chr1	90048800	90098453	-1	RP5-1007M22.2	2.479	2.164	1.355	1.509	1.528	1.454	0.25	-0.02	-0.646	0.261	-2.043	-4.632	0.792	0.055	-2.184	-2.325	7.262	2.789	7.262	2.789	0.49	0.869	ENSG00000231999	33.2398	-3.88825	2.71917e-08	2.64129e-07	37.6834	-1.07896	0.0279903	0.236659	6.7908	0.165156	0.359478	NA
chr1	197715881	197716581	-1	FAM204BP	2.8	2.212	0.951	0.799	1.235	0.811	-0.049	0.002	0.941	0.204	-1.364	-2.508	0.721	-0.872	-1.53	-1.755	7.599	1.911	7.599	1.911	1.031	0.716	ENSG00000233040	41.8899	-2.56334	0.00174903	0.00635504	39.6367	-1.35812	0.0130998	0.144319	10.614	-0.0853388	0.662771	0.999996
chr1	104096437	104122156	1	AMY2B	1.012	0.323	0.963	0.989	1.934	1.513	2.086	2.306	1.997	1.343	1.481	1.59	2.392	1.842	2.058	2.105	2.361	7.39	2.361	7.39	5.126	8.323	ENSG00000240038	57.1203	1.05313	0.0115708	0.0327186	57.4157	1.17364	0.00447205	0.0653548	118.599	0.539703	0.00790048	0.379143
chr1	111196182	111199662	-1	RP11-284N8.3	1.289	0.749	1.796	1.636	-0.305	-0.556	1.208	1.182	0.505	0.371	-0.546	-1.535	0.025	0.082	-2.408	-2.456	4.227	1.98	4.227	1.98	0.975	0.571	ENSG00000259834	144.196	-1.9395	0.000496635	0.00207119	145.824	-0.948805	0.0362785	0.278818	55.271	-0.173027	0.438775	0.999996
chr1	24865292	24882515	-1	RP4-594I10.3	-0.314	-0.31	0.549	0.738	1.479	0.72	1.7	1.251	1.76	1.817	1.472	1.936	1.779	1.614	1.726	1.916	1.322	3.855	1.322	3.855	5.815	5.841	ENSG00000264443	74.2199	2.10943	5.08571e-08	4.75751e-07	46.955	1.36374	0.000463118	0.011203	144.307	0.00545008	0.979994	0.999996
chr1	121133256	121134581	1	RP11-343N15.5	1.493	1.368	2.811	2.317	2.058	1.488	3.363	3.243	1.463	1.502	1.794	1.643	2.385	2.473	2.191	2.339	8.793	16.696	8.793	16.696	5.002	10.513	ENSG00000269996	126.54	-0.77056	0.0528357	0.117063	199.961	0.720781	0.123446	0.546473	174.394	0.894099	1.91337e-05	0.00307211
chr2	202047604	202094129	1	CASP10	2.294	1.688	2.329	2.297	2.573	2.087	2.749	2.709	1.997	2.079	1.911	2.14	1.699	1.964	2.163	1.939	8.888	12.957	8.888	12.957	7.658	7.065	ENSG00000003400	354.672	0.0768784	0.776733	0.861617	386.323	0.609804	0.0465934	0.322744	420.118	-0.0633096	0.684864	0.999996
chr2	188328957	188430487	-1	TFPI	3.158	3.668	4.509	4.092	4.115	4.633	5.735	4.977	2.212	2.709	2.942	3.082	3.728	3.94	3.891	4.286	53.36	154.73	53.36	154.73	16.237	53.673	ENSG00000003436	895.926	-1.69018	1.00746e-06	7.46621e-06	2372.52	1.36088	0.000622178	0.0142995	1108.56	1.47894	1.20555e-13	1.10958e-10
chr2	37195526	37311485	-1	HEATR5B	1.32	0.73	1.688	1.858	2.278	2.2	2.349	2.376	2.274	2.258	2.484	2.683	2.55	2.36	2.666	2.739	4.411	10.008	4.411	10.008	11.483	13.319	ENSG00000008869	757.494	1.45408	7.85724e-07	5.93093e-06	577.612	1.139	2.45935e-05	0.000945075	1442.51	0.220763	0.214761	0.999996
chr2	65283500	65314138	1	CEP68	2.192	1.731	1.805	1.674	2.686	1.935	3.006	2.373	2.035	1.58	0.875	0.938	1.961	1.5	0.792	0.719	6.506	13.139	6.506	13.139	4.367	3.963	ENSG00000011523	400.994	-0.649204	0.161602	0.283034	662.277	0.97421	0.00405944	0.0608398	367.034	-0.026833	0.917167	0.999996
chr2	39476407	39664453	-1	MAP4K3	5.355	4.802	4.158	4.151	4.578	4.501	3.619	3.671	4.584	4.277	3.477	3.476	4.722	4.7	3.783	3.662	115.265	66.031	115.265	66.031	58.685	76.365	ENSG00000011566	1889.38	-0.713103	0.00204102	0.00727091	1662.14	-0.634729	0.0170543	0.170701	1755.97	0.100273	0.492217	0.999996
chr2	99061317	99210853	1	INPP4A	2.435	1.87	1.95	1.819	3.054	2.476	2.399	2.312	2.873	2.721	2.292	2.629	2.624	2.549	2.313	2.639	7.778	13.56	7.778	13.56	14.164	12.679	ENSG00000040933	686.222	0.860226	0.000495418	0.00206711	539.054	0.609701	0.0116226	0.132414	1039.92	-0.031691	0.855488	0.999996
chr2	85569211	85581743	-1	RETSAT	1.221	0.674	1.518	0.976	2.033	1.522	1.592	1.496	2.415	2.427	2.68	2.343	2.506	2.556	2.732	2.338	3.143	5.4	3.143	5.4	11.882	12.72	ENSG00000042445	284.602	2.19466	1.86068e-16	5.37191e-15	116.74	0.690487	0.0157692	0.162687	569.202	0.0646272	0.687036	0.999996
chr2	203130439	203168389	1	NOP58	4.207	4.499	4.204	4.463	3.487	3.87	3.529	3.929	2.662	3.022	3.869	3.599	2.978	3.025	3.831	3.665	77.737	41.42	77.737	41.42	29.844	31.365	ENSG00000055044	1310.43	-1.26397	0.00100169	0.00388655	1239.35	-0.839991	0.00628735	0.0848522	896.718	0.011344	0.964438	0.999996
chr2	70124820	70170077	1	MXD1	4.185	4.278	4.204	3.979	2.883	3.756	3.816	3.248	1.834	1.815	2.162	1.875	1.762	1.394	1.978	2.002	64.569	32.966	64.569	32.966	6.906	6.125	ENSG00000059728	2168.79	-3.07054	9.12962e-38	1.73865e-35	2602.91	-0.827541	0.00318706	0.0508452	497.268	-0.182062	0.388933	0.999996
chr2	190649107	190742355	1	PMS1	1.548	1.685	1.32	1.454	2.297	2.449	1.808	1.737	1.543	2.133	2.113	1.984	2.607	2.868	2.556	2.274	4.531	8.327	4.531	8.327	7.168	13.45	ENSG00000064933	154.077	1.05954	0.000585664	0.00239787	134.172	1.02454	8.09963e-05	0.00262596	332.288	0.637409	0.00098111	0.081301
chr2	188207856	188313187	-1	CALCRL	2.708	2.377	3.661	3.336	2.475	1.81	3.635	3.009	0.248	0.078	0.307	-0.287	0.775	0.822	0.72	0.356	23.204	19.05	23.204	19.05	1.118	1.983	ENSG00000064989	476.383	-4.62261	4.0904e-23	2.28864e-21	739.808	-0.184022	0.711569	0.982716	69.1802	0.935325	5.12099e-05	0.0069164
chr2	239969864	240323348	-1	HDAC4	2.522	1.832	0.737	1.521	3.505	2.353	1.497	1.722	2.097	2.128	2.23	1.973	2.802	1.75	1.689	1.545	6.344	13.477	6.344	13.477	8.261	8.087	ENSG00000068024	265.538	0.676841	0.0284945	0.0704825	351.292	1.36039	0.000787279	0.0172407	451.167	0.322154	0.1246	0.999996
chr2	47143296	47303276	1	TTC7A	2.229	2.058	2.929	2.457	3.852	4.339	4.102	3.876	2.863	2.679	2.599	2.948	3.153	2.769	2.832	3.052	11.88	58.133	11.88	58.133	16.159	19.385	ENSG00000068724	588.342	0.704353	0.0361806	0.0858791	1135.45	2.08188	2.99096e-10	3.63634e-08	931.517	0.169278	0.361559	0.999996
chr2	106361354	106510730	1	NCK2	1.923	2.333	3.098	2.798	2.073	2.787	3.329	2.869	1.633	2.219	2.061	1.962	2.228	2.391	2.557	2.537	13.934	17.437	13.934	17.437	7.325	11.443	ENSG00000071051	297.579	-0.968539	0.0328287	0.0793038	395.61	0.29352	0.529385	0.942534	317.27	0.621054	0.00282087	0.181927
chr2	99235569	99347589	-1	MGAT4A	2.384	2.348	2.554	2.661	3.384	3.401	4.069	3.776	3.497	3.095	3.873	3.234	3.317	3.051	4.094	3.61	12.125	40.429	12.125	40.429	32.167	36.432	ENSG00000071073	1110.98	1.37752	0.000277431	0.00123001	1287.06	1.77097	1.476e-07	1.0305e-05	2049	0.119338	0.641016	0.999996
chr2	172378757	172414643	1	CYBRD1	0.983	0.574	1.514	1.554	2.349	1.943	2.672	2.701	2.818	3.144	3.103	3.268	2.817	3.013	3.15	3.39	3.432	11.709	3.432	11.709	22.129	22.527	ENSG00000071967	615.096	2.65474	1.14015e-10	1.61551e-09	340.502	1.6208	0.000159791	0.00461212	1321.79	0.12053	0.512045	0.999996
chr2	169921299	169952677	1	DHRS9	4.362	4.648	5.08	4.771	2.757	4.004	4.057	3.815	4.361	4.05	4.06	4.265	4.235	4.161	4.004	4.188	115.461	43.46	115.461	43.46	66.265	63.494	ENSG00000073737	1816.04	-0.67962	0.0308481	0.0753968	1324.69	-1.3077	0.000595	0.0139855	1636.98	-0.0204045	0.903415	0.999996
chr2	234263153	234380750	1	DGKD	3.461	3.251	3.404	3.004	3.855	3.939	3.929	3.642	1.925	1.073	1.31	0.54	2.132	1.56	2.044	1.199	26.99	46.921	26.99	46.921	3.803	6.06	ENSG00000077044	532.137	-2.66321	2.28115e-22	1.17499e-20	1126.2	0.826857	0.000179575	0.00502687	220.833	0.469866	0.0490523	0.999996
chr2	70056774	70108528	1	GMCL1	0.549	1.293	1.037	1.075	2.082	1.335	1.763	1.616	1.644	1.606	1.64	1.665	1.986	1.79	1.393	1.821	2.782	5.672	2.782	5.672	5.153	5.872	ENSG00000087338	184.835	1.00201	0.00281784	0.00968103	147.35	0.729924	0.0493604	0.333355	287.28	-0.0309968	0.871134	0.999996
chr2	113531492	113542167	-1	IL1A	2.351	4.387	3.225	3.784	-0.21	0.311	1.198	1.333	-14.28	-2.246	-2.676	-1.518	-4.78	-1.954	-2.884	-1.907	40.031	2.321	40.031	2.321	0.098	0.088	ENSG00000115008	673.41	-8.16404	2.68386e-34	3.9794e-32	616.171	-3.24876	2.96592e-11	3.98366e-09	3.64008	-0.0104968	0.95586	NA
chr2	232318242	232348352	-1	NCL	5.363	5.129	5.496	5.379	3.867	4.534	4.837	4.915	4.293	3.993	5.293	5.063	4.222	3.684	5.088	5.117	210.811	100.876	210.811	100.876	121.193	109.26	ENSG00000115053	4039.68	-0.65316	0.111516	0.212528	3316.59	-0.825651	0.00567379	0.0786799	3509.82	-0.0589063	0.821003	0.999996
chr2	98272431	98280570	-1	ACTR1B	2.022	1.864	1.992	2.251	2.516	2.764	2.497	2.888	2.947	3.238	3.192	3.449	3.023	3.275	3.279	3.421	7.709	14.593	7.709	14.593	25.1	26.054	ENSG00000115073	511.219	1.70013	1.5081e-13	3.14624e-12	297.671	0.858003	0.00060399	0.0140795	958.607	0.0893664	0.556956	0.999996
chr2	121974163	122042783	-1	TFCP2L1	-2.813	-3.698	-3.223	-8.341	1.418	0.503	0.677	-0.814	0.721	0.05	0.028	-1.225	2.494	1.547	1.538	0.818	0.031	2.049	0.031	2.049	1.108	5.936	ENSG00000115112	82.5251	4.97624	3.93666e-13	7.75305e-12	113.574	4.16325	1.49666e-15	3.15035e-13	548.938	0.800368	0.00154391	0.117113
chr2	24300303	24308731	-1	TP53I3	1.319	0.52	1.401	1.53	1.858	1.792	1.855	1.937	2.477	2.703	2.708	3.035	2.767	2.777	2.866	3.128	3.525	6.438	3.525	6.438	15.665	18.103	ENSG00000115129	178.661	2.11511	2.17636e-10	2.96436e-09	75.2416	0.653998	0.0384358	0.289098	359.419	0.106463	0.577197	0.999996
chr2	158271131	158345473	-1	CYTIP	5.15	5.671	5.333	5.327	3.865	5.052	4.66	4.887	3.153	3.248	2.534	2.809	4.244	4.432	3.456	3.597	219.009	110.631	219.009	110.631	19.596	55.513	ENSG00000115165	2759.55	-3.47398	1.46405e-32	1.83076e-30	3376.88	-0.799213	0.043978	0.31214	1017.54	1.15664	1.65239e-07	4.28209e-05
chr2	158592958	158732374	-1	ACVR1	3.53	3.403	4.325	4.244	2.827	2.706	3.689	3.213	1.626	1.491	2.068	1.936	1.797	1.47	1.871	1.826	52.382	24.195	52.382	24.195	6.095	5.774	ENSG00000115170	1205.48	-3.1945	3.49244e-21	1.61821e-19	1370.47	-1.03276	0.00666658	0.0883635	263.232	-0.0737379	0.731538	0.999996
chr2	163175350	163228105	1	GCA	2.383	2.373	2.449	2.805	2.803	3.58	3.455	3.722	3.419	3.346	3.166	3.306	3.562	3.473	3.154	3.567	12.422	31.36	12.422	31.36	27.495	31.583	ENSG00000115271	351.686	0.888667	0.00561897	0.0176111	363.371	1.08799	0.00738292	0.0955242	586.972	0.205051	0.159836	0.999996
chr2	74732170	74735707	-1	PCGF1	2.602	2.506	2.31	2.34	3.011	3.189	2.695	2.943	2.857	3.051	2.809	2.297	3.223	3.031	2.64	2.716	11.554	19.597	11.554	19.597	16.276	18.746	ENSG00000115289	129.415	0.434004	0.0784864	0.161054	117.492	0.523183	0.0398095	0.295336	192.633	0.213127	0.22992	0.999996
chr2	191745553	191830278	1	GLS	5.019	5.07	5.049	5.165	4.39	4.168	4.562	4.36	4.197	4.571	4.625	4.649	3.814	4.464	4.812	4.42	160.428	79.862	160.428	79.862	92.448	84.606	ENSG00000115419	3432.91	-0.920755	0.000551064	0.00227353	2988.82	-0.854173	0.00303216	0.049373	2673.87	-0.102995	0.619588	0.999996
chr2	60983365	61029220	1	PAPOLG	2.504	2.178	2.713	2.757	2.836	2.415	2.997	2.808	1.885	1.458	2.05	1.918	2.716	2.013	2.199	2.145	12.98	16.215	12.98	16.215	6.368	10.049	ENSG00000115421	573.527	-0.957585	0.000554752	0.00228619	722.344	0.22783	0.480725	0.921885	579.07	0.493377	0.0143918	0.582747
chr2	216861052	216947678	-1	PECR	-1.15	-1.043	-1.521	-0.966	0.617	-0.097	-0.382	-0.192	1.308	1.744	1.41	1.696	1.216	1.484	1.761	1.586	0.316	1.067	0.316	1.067	4.743	4.624	ENSG00000115425	43.5766	4.64832	4.05064e-18	1.37841e-16	6.4602	1.44295	0.00658574	NA	98.284	-0.0209266	0.929392	0.999996
chr2	86066267	86116137	-1	ST3GAL5	3.463	2.271	2.225	3.234	2.198	1.697	1.436	1.956	3.903	4.101	4.131	4.315	3.129	3.84	3.85	3.936	19.069	6.437	19.069	6.437	61.777	41.901	ENSG00000115525	984.103	1.87719	5.6938e-06	3.63444e-05	235.014	-1.37837	0.00146083	0.027954	1515.67	-0.450898	0.0501221	0.999996
chr2	102608306	102645006	1	IL1R2	4.703	4.225	4.038	4.147	4.635	5.302	6.15	5.438	0.65	1.799	2.693	-0.303	1.659	2.197	3.116	0.515	74.703	250.778	74.703	250.778	5.872	9.628	ENSG00000115590	744.393	-3.43561	1.04669e-07	9.27319e-07	2575.73	1.47829	0.000334362	0.00843562	176.131	0.204112	0.374863	0.999996
chr2	102681004	102796334	1	IL1R1	3.202	4.083	5.091	4.797	3.701	4.097	5.568	4.859	1.653	2.05	2.134	1.979	2.465	2.603	3.071	2.634	91.942	122.935	91.942	122.935	7.173	15.193	ENSG00000115594	2242.45	-3.4912	1.95504e-14	4.52427e-13	4178.65	0.303314	0.53762	0.944684	642.6	0.95625	1.13251e-07	3.18654e-05
chr2	102803433	102856462	1	IL1RL2	1.811	1.777	1.845	1.89	0.419	0.955	1.436	1.001	-1.254	-1.244	-1.243	-1.094	-1.354	-1.835	-1.924	-1.544	6.246	2.761	6.246	2.761	0.299	0.194	ENSG00000115598	85.153	-4.58892	1.12086e-31	1.2784e-29	105.666	-0.963486	0.00240536	0.0416653	7.03516	-0.0741657	0.76649	NA
chr2	102927962	102968497	1	IL1RL1	0.53	1.12	1.51	1.539	2.12	2.436	3.884	2.844	-2.469	-2.366	-2.391	-3.035	-1.024	-1.38	-1.113	-2.18	3.488	21.399	3.488	21.399	0.079	0.262	ENSG00000115602	65.9648	-6.25473	7.60924e-23	4.16762e-21	372.152	2.0584	2.45656e-06	0.000124175	5.14704	0.458677	0.0299134	NA
chr2	102927989	103015218	1	IL18R1	0.591	0.743	1.092	0.89	1.592	2.314	3.712	2.396	-5.346	-3.746	-2.103	-2.558	-1.328	-2.296	-1.525	-2.592	2.331	16.74	2.331	16.74	0.056	0.164	ENSG00000115604	53.0114	-5.51397	4.96767e-20	2.08743e-18	358.117	2.17825	6.81765e-06	0.000314214	4.70828	0.290554	0.155919	NA
chr2	8818975	8824583	1	ID2	5.31	5.741	5.106	5.394	4.708	4.645	4.71	4.912	5.338	5.363	5.218	5.025	4.735	5.424	5.11	5.468	224.789	115.508	224.789	115.508	189.637	185.899	ENSG00000115738	2656.06	-0.207743	0.42993	0.582158	1896.1	-0.852259	0.0036006	0.0557401	2993.98	0.0597555	0.790486	0.999996
chr2	172290727	172341562	1	DCAF17	1.953	1.977	1.639	1.755	2.429	2.083	2.04	2.159	1.817	1.528	2.039	1.705	1.673	1.539	2.056	1.761	6.304	8.934	6.304	8.934	5.988	5.907	ENSG00000115827	236.012	0.0323662	0.893642	0.93584	240.67	0.444586	0.0343046	0.269826	294.129	0.0907146	0.643944	0.999996
chr2	20400558	20425194	-1	SDC1	-1.374	-4.259	-3.737	-1.156	-1.522	-1.48	-2.299	-2.029	1.212	1.748	1.13	1.563	1.537	1.949	1.731	2.278	0.151	0.169	0.151	0.169	4.244	6.771	ENSG00000115884	91.5868	5.98121	5.45476e-25	3.6763e-23	3.14731	0.608829	0.299917	NA	272.547	0.474091	0.0310531	0.952921
chr2	198669426	199437305	1	PLCL1	1.016	0.711	1.924	1.998	0.739	0.099	1.095	1.03	1.495	0.512	1.279	1.607	1.959	1.152	2.075	1.891	4.758	2.247	4.758	2.247	3.679	6.214	ENSG00000115896	288.89	-0.186403	0.654212	0.771023	202.603	-0.855501	0.0242736	0.214422	414.141	0.457492	0.0583385	0.999996
chr2	65215611	65250999	1	SLC1A4	3.06	3.439	3.388	3.917	2.768	2.908	2.426	3.092	4.071	3.818	4.245	4.225	3.755	3.663	4.192	4.031	33.097	16.9	33.097	16.9	60.59	51.076	ENSG00000115902	3111.19	0.785492	0.0065314	0.0200798	1474.87	-0.948307	0.00310537	0.0500515	4303.7	-0.213781	0.224643	0.999996
chr2	143635067	143799890	1	KYNU	6.072	5.898	6.025	6.377	4.447	4.502	5.075	5.556	4.298	4.764	4.474	5.34	3.61	4.673	4.346	4.979	450.123	148.653	450.123	148.653	121.821	91.646	ENSG00000115919	6434.98	-1.75564	7.57265e-07	5.73279e-06	5788.01	-1.4123	8.69014e-05	0.00277278	2999.95	-0.227892	0.370475	0.999996
chr2	68384976	68403370	1	PNO1	3.257	3.605	2.873	3.128	2.254	3.038	2.476	2.713	1.765	1.971	2.591	2.466	2.18	1.931	2.606	2.468	25.825	14.346	25.825	14.346	9.54	10.276	ENSG00000115946	410.872	-1.04507	0.00618902	0.0191749	384.239	-0.704698	0.0243112	0.214422	313.074	0.0120128	0.962643	0.999996
chr2	68592305	68624585	1	PLEK	5.363	5.207	5.197	5.686	3.786	3.848	4.227	4.762	5.01	5.858	5.929	6.292	4.46	5.752	5.781	5.945	217.941	69.146	217.941	69.146	354.065	276.966	ENSG00000115956	12073.7	0.6803	0.0511858	0.114053	5244.13	-1.56905	6.42181e-07	3.74243e-05	15618.5	-0.206974	0.415325	0.999996
chr2	70484518	70508323	1	PCYOX1	1.06	0.105	0.764	0.573	1.767	0.265	1.141	1.041	2.617	2.669	2.688	2.825	2.591	2.722	2.827	2.886	1.98	3.281	1.98	3.281	14.928	15.849	ENSG00000116005	557.14	3.37291	4.03536e-29	3.93267e-27	116.293	0.751651	0.0453147	0.317631	1199.48	-0.00615451	0.966365	0.999996
chr2	178092323	178257425	-1	NFE2L2	5.067	4.879	4.913	5.058	4.069	3.766	4.375	4.161	4.096	3.966	3.758	3.834	3.662	3.436	3.42	3.333	145.931	61.339	145.931	61.339	50.52	32.163	ENSG00000116044	2851.16	-1.61019	6.74957e-14	1.46772e-12	2680.52	-1.12784	0.000108092	0.00335777	1352.29	-0.618483	5.79552e-07	0.000137673
chr2	216809213	216898819	-1	MREG	3.144	2.617	2.793	3.133	1.756	0.886	0.183	1.788	4.879	5.195	5.225	5.724	4.581	5.233	5.179	5.436	19.055	3.851	19.055	3.851	201.087	173.114	ENSG00000118242	1841.83	3.44525	1.475e-23	8.64915e-22	156.168	-1.92962	7.48489e-06	0.000340514	3625.86	-0.190977	0.425069	0.999996
chr2	206546714	206662857	1	NRP2	3.992	3.641	2.914	3.142	2.983	2.37	0.636	1.432	4.448	4.637	3.883	4.008	4.119	4.523	3.712	3.809	33.482	9.134	33.482	9.134	73.121	59.929	ENSG00000118257	1825.2	1.64779	4.11171e-08	3.89908e-07	480.315	-1.52368	0.00106793	0.0216705	2857.12	-0.3397	0.102967	0.999996
chr2	207938861	208031991	-1	KLF7	1.962	1.607	1.454	2.055	3.724	3.653	3.699	3.538	2.057	1.794	1.665	1.577	2.971	2.246	2.039	1.858	6.049	38.728	6.049	38.728	5.992	10.767	ENSG00000118263	337.154	-0.0947464	0.744268	0.839152	1189.8	2.57933	1.12278e-17	3.16691e-15	571.917	0.668367	0.00524091	0.284026
chr2	20760208	20850849	-1	HS1BP3	1.938	2.226	2.602	2.536	2.739	2.775	2.761	2.895	2.988	2.896	2.897	3.112	3.356	2.929	3.219	3.357	10.588	16.356	10.588	16.356	19.646	25.282	ENSG00000118960	471.006	0.733948	0.000976255	0.00379781	405.58	0.689875	0.00147353	0.0281207	752.944	0.173977	0.336046	0.999996
chr2	25455845	25565459	-1	DNMT3A	2.087	2.354	1.981	2.115	1.85	1.6	2.177	1.779	1.863	1.72	2.341	2.335	1.248	1.316	1.794	1.935	8.536	6.516	8.536	6.516	8.19	5.04	ENSG00000119772	396.009	0.0632118	0.82843	0.89528	293.844	-0.39265	0.165566	0.632743	383.964	-0.541483	0.0150263	0.604999
chr2	33808725	33824449	-1	FAM98A	3.597	3.38	3.064	3.117	2.349	2.441	1.962	2.54	3.783	3.203	3.62	4.162	3.337	2.826	3.936	4.06	27.473	10.443	27.473	10.443	42.547	38.566	ENSG00000119812	404.765	0.346921	0.260638	0.406899	247.729	-0.706291	0.000217953	0.00592251	508.488	-0.0954298	0.695544	0.999996
chr2	60678302	60780702	-1	BCL11A	0.813	-0.947	0.746	0.374	-1.406	-0.031	-0.654	-1.188	1.458	2.192	1.13	2.473	-0.178	1.217	-1.472	1.628	1.551	0.509	1.551	0.509	7.053	2.385	ENSG00000119866	91.8845	0.900144	0.127381	0.235499	35.0791	-1.31954	0.0124009	0.138802	93.7456	-0.622551	0.0139996	0.570103
chr2	136871919	136875735	-1	CXCR4	4.08	4.684	5.985	5.817	5.573	6.038	6.598	6.67	3.459	2.594	2.763	2.723	3.721	2.864	3.546	3.361	225.343	551.338	225.343	551.338	19.07	30.596	ENSG00000121966	2921.86	-3.34936	4.69244e-11	6.9875e-10	8217.53	1.10017	0.0131249	0.144319	748.64	0.378069	0.140937	0.999996
chr2	148602086	148688393	1	ACVR2A	3.542	3.449	3.173	3.429	2.353	2.03	1.939	2.146	1.758	1.498	1.863	1.858	0.995	1.121	1.505	1.452	30.192	8.413	30.192	8.413	5.786	3.638	ENSG00000121989	719.065	-2.38439	2.43655e-26	1.85267e-24	677.565	-1.69863	3.85522e-12	5.49193e-10	217.659	-0.632278	0.000310767	0.0316383
chr2	152214106	152236560	1	TNFAIP6	3.206	3.437	2.937	3.057	0.938	2.369	1.63	1.825	-1.435	-0.78	-0.212	-1.317	-2.489	-0.683	-0.362	-2.56	23.991	6.14	23.991	6.14	0.443	0.34	ENSG00000123610	223.85	-5.76179	9.0169e-45	2.71265e-42	243.351	-1.64678	1.27966e-05	0.000537115	8.39575	-0.0593103	0.795538	NA
chr2	113587328	113594480	-1	IL1B	6.68	7.315	5.923	5.957	3.52	3.547	3.294	3.408	-0.072	0.571	1.063	-0.029	0.005	0.58	0.198	-0.473	765.343	31.429	765.343	31.429	1.642	1.158	ENSG00000125538	6908.38	-8.68858	4.79078e-61	3.01355e-58	6213.39	-3.98806	1.61611e-22	7.05371e-20	26.6375	-0.238528	0.358795	0.999996
chr2	219135115	219211516	1	PNKD	1.83	2.731	2.422	2.252	1.974	1.765	1.731	1.773	3.003	3.338	3.04	3.169	2.756	3.212	2.92	3.146	10.593	6.146	10.593	6.146	23.262	20.6	ENSG00000127838	337.257	0.921277	0.00110386	0.00423491	143.881	-1.15363	2.57185e-05	0.000980291	491.419	-0.160068	0.423466	0.999996
chr2	74699113	74710535	-1	CCDC142	1.965	1.697	1.813	1.695	3.18	2.491	2.189	1.953	1.857	1.571	1.246	1.154	1.937	1.691	1.219	1.244	6.044	13.035	6.044	13.035	4.468	4.807	ENSG00000135637	128.112	-0.604726	0.0816284	0.166203	187.054	0.74292	0.0417629	0.303443	119.026	-0.0287435	0.909836	0.999996
chr2	225629807	225907162	-1	DOCK10	5.916	5.862	5.78	5.241	5.334	5.305	5.271	4.651	4.18	3.807	4.57	4.141	3.722	3.607	4.314	3.875	308.821	177.084	308.821	177.084	67.473	50.304	ENSG00000135905	10785.9	-1.88175	1.74764e-08	1.76276e-07	11708.4	-0.710729	0.0276628	0.23472	4565.6	-0.362697	0.128107	0.999996
chr2	219575568	219620139	1	TTLL4	2.726	2.857	2.503	2.703	2.801	2.384	2.15	2.05	3.559	2.885	2.41	3.032	3.068	2.347	2.345	2.726	14.963	10.92	14.963	10.92	21.234	14.42	ENSG00000135912	640.491	0.465629	0.134097	0.245248	378.791	-0.635678	0.0213027	0.197263	736.819	-0.402223	0.103017	0.999996
chr2	219646472	219680016	1	CYP27A1	1.656	2.362	2.818	3.161	0.493	1.986	1.37	2.281	6.049	6.388	5.914	6.461	5.809	6.403	6.017	6.384	14.055	5.663	14.055	5.663	507.41	485.184	ENSG00000135929	6954.38	5.00964	8.73645e-34	1.23368e-31	237.204	-1.05457	0.022437	0.20365	15393.1	-0.0822423	0.6958	0.999996
chr2	97779233	97930258	1	ANKRD36	0.363	0.319	0.275	0.69	1.232	1.409	0.822	0.928	2.866	2.508	1.606	1.625	2.676	2.723	1.458	1.472	1.531	3.082	1.531	3.082	9.982	9.604	ENSG00000135976	197.522	2.64173	7.02535e-10	8.86518e-09	63.1765	0.768699	0.0104031	0.121958	407.149	-0.0196854	0.939707	0.999996
chr2	161993419	162092732	1	TANK	4.853	4.939	4.731	5.112	4.139	4.435	4.593	4.578	4.405	4.592	4.184	4.549	4.286	4.561	4.207	4.344	136.855	85.85	136.855	85.85	85.197	78.168	ENSG00000136560	1475.18	-0.610028	0.0130129	0.036224	1249.46	-0.669177	0.0180089	0.176712	1350.52	-0.0489544	0.773045	0.999996
chr2	113864791	113891593	1	IL1RN	7.273	7.692	7.489	7.874	5.507	5.76	5.75	6.102	6.067	6.302	6.801	6.709	5.248	5.881	6.366	6.405	2013.2	331.413	2013.2	331.413	674.265	433.954	ENSG00000136689	24724.2	-1.59741	7.85557e-08	7.09291e-07	18896.6	-2.42882	1.60379e-17	4.34965e-15	11897.4	-0.453307	0.0413524	0.999996
chr2	127805603	127864931	-1	BIN1	2.423	2.329	2.187	2.391	3.418	3.995	3.916	4.41	2.168	2.035	2.6	3.031	3.531	3.298	3.693	4.175	10.352	54.339	10.352	54.339	12.65	41.619	ENSG00000136717	357.336	0.149528	0.660554	0.775921	895.886	2.18252	5.7544e-13	9.32807e-11	976.39	1.25975	9.0113e-08	2.67579e-05
chr2	127413509	127454246	1	GYPC	1.227	1.008	1.231	1.419	1.787	1.847	1.877	2.107	2.932	3.323	4.096	3.26	3.001	3.399	4.1	3.519	3.429	6.772	3.429	6.772	33.177	36.047	ENSG00000136732	273.649	3.06408	9.12696e-18	2.96491e-16	71.4931	0.885918	0.000576398	0.0136163	609.619	0.0977497	0.688987	0.999996
chr2	44395108	44471523	1	PPM1B	3.209	2.703	3.621	3.833	3.585	3.366	4.357	4.047	2.893	2.616	3.109	3.326	3.544	2.882	3.628	3.653	30.838	50.085	30.838	50.085	20.5	32.183	ENSG00000138032	819.009	-0.621229	0.0904738	0.180228	1171.72	0.646089	0.132016	0.563335	929.644	0.434539	0.0363951	0.999996
chr2	38294116	38337044	-1	CYP1B1	5.109	5.247	4.718	5.312	3.315	3.403	3.722	3.498	3.442	4.074	3.113	3.751	3.164	3.859	3.15	3.763	167.659	33.007	167.659	33.007	38.791	34.388	ENSG00000138061	5212.58	-1.9061	5.87129e-09	6.43146e-08	4394.67	-1.91739	2.95919e-07	1.89798e-05	2316.48	-0.17957	0.47726	0.999996
chr2	191894302	192016322	-1	STAT4	1.682	1.442	2.194	2.053	0.897	0.669	1.677	1.531	0.329	0.912	1.726	0.89	-0.179	1.168	1.828	1.216	6.597	3.595	6.597	3.595	2.984	3.412	ENSG00000138378	158.371	-1.08863	0.0214334	0.0553997	143.704	-0.817465	0.0353141	0.274047	123.322	0.0652726	0.800904	0.999996
chr2	203776937	203851786	1	CARF	0.626	0.71	0.539	1.005	1.089	1.103	1.264	0.899	1.546	1.197	1.005	1.45	1.499	1.126	1.244	1.61	2.088	2.996	2.088	2.996	3.75	4.01	ENSG00000138380	84.7475	0.994857	0.00532425	0.0168169	62.783	0.605223	0.044565	0.314722	132.353	-0.0483021	0.845324	0.999996
chr2	209100951	209130798	-1	IDH1	1.073	1.17	1.87	2.001	2.105	2.151	2.875	3.074	4.349	4.835	5.69	5.698	4.397	5.051	5.964	5.81	5.01	14.045	5.01	14.045	199.453	240.147	ENSG00000138413	3333.06	5.21874	5.74489e-32	6.85358e-30	262.496	1.30382	0.000720591	0.0160917	8429.65	0.155255	0.549589	0.999996
chr2	203499901	203634480	1	FAM117B	-0.891	-0.519	0.03	-0.168	1.098	1.055	1.592	1.494	-0.53	-0.516	-0.923	-1.104	1.042	0.997	0.001	0.443	0.72	3.811	0.72	3.811	0.478	2.026	ENSG00000138439	53.1925	-0.479981	0.224595	0.364059	159.978	2.08046	1.11613e-09	1.25926e-07	134.193	1.1036	2.0161e-05	0.0031765
chr2	20646835	20649200	1	RHOB	2.21	2.432	3.283	3.285	3.521	3.712	4.65	4.606	1.751	1.519	2.427	1.864	2.766	2.911	2.96	2.804	18.475	69.879	18.475	69.879	7.028	17.529	ENSG00000143878	450.92	-1.3916	0.000156243	0.000738284	1358.8	1.67671	1.25445e-05	0.000529685	521.857	1.08223	3.452e-07	8.48299e-05
chr2	42396490	42559688	1	EML4	4.302	4.879	4.25	5.029	3.358	3.727	3.278	3.785	3.618	3.642	4.018	4.237	3.465	3.571	3.817	4.075	107.103	35.226	107.103	35.226	50.088	42.983	ENSG00000143924	5340.87	-1.01284	0.00374831	0.0124572	4126.54	-1.48817	7.42618e-06	0.000338936	3823.04	-0.1783	0.413506	0.999996
chr2	47387221	47403740	-1	CALM2	5.151	5.691	5.537	5.821	4.996	6.972	7.327	6.883	6.518	7.048	7.274	7.145	6.704	7.441	7.32	7.306	265.152	927.779	265.152	927.779	1134.88	1380.24	ENSG00000143933	9052.32	2.02284	7.97276e-08	7.19246e-07	6963.39	1.49465	0.00105902	0.0215208	18762.1	0.171053	0.484542	0.999996
chr2	113403434	113421404	1	SLC20A1	3.438	3.822	3.696	3.927	4.176	3.829	4.018	4.145	3.756	3.998	4.016	4.469	4.354	4.524	4.38	4.84	41.989	57.49	41.989	57.49	60.042	94.116	ENSG00000144136	2094.19	0.640835	0.0405907	0.094354	1678.39	0.427971	0.0884956	0.458477	3911.63	0.534304	0.0127982	0.534936
chr2	176788620	176867567	-1	KIAA1715	1.691	1.406	1.841	1.83	2.52	3.096	3.144	3.099	3.72	4.168	3.474	3.668	3.937	4.157	3.492	3.81	5.512	19.985	5.512	19.985	44.356	48.313	ENSG00000144320	766.707	2.65534	1.73925e-11	2.7879e-10	412.573	1.52931	0.000741275	0.0164832	1587.97	0.0350783	0.873855	0.999996
chr2	198351305	198381461	-1	HSPD1	4.672	4.996	4.418	4.939	4.005	4.448	4.139	4.57	4.09	4.442	5.433	5.419	4.146	4.63	5.5	5.422	119.392	74.93	119.392	74.93	149.87	159.291	ENSG00000144381	3419.34	0.403263	0.347416	0.501297	2008.67	-0.72686	0.0261807	0.226658	4628.76	0.0245063	0.924887	0.999996
chr2	220040947	220050201	1	FAM134A	3.091	3.339	3.407	3.451	3.791	3.895	3.679	3.782	3.385	3.36	3.3	3.782	3.442	3.615	3.561	3.782	27.984	44.251	27.984	44.251	32.345	36.899	ENSG00000144567	1271.65	0.175005	0.512077	0.655029	1329.29	0.611321	0.0126871	0.140887	1681.54	0.135233	0.388926	0.999996
chr2	219262979	219270664	1	CTDSP1	3.146	3.585	3.585	3.036	3.667	3.913	3.707	3.58	3.145	2.988	2.647	2.757	3.25	2.915	2.801	2.924	29.054	41.46	29.054	41.46	18.242	19.837	ENSG00000144579	626.221	-0.503465	0.123173	0.229225	821.229	0.607684	0.0374774	0.284163	656.695	0.109058	0.66103	0.999996
chr2	9628615	9695921	-1	ADAM17	4.14	4.406	4.511	4.784	4.13	4.399	4.724	5.04	3.1	2.963	3.657	3.724	3.506	3.512	4.128	4.213	88.893	102.718	88.893	102.718	30.442	49.124	ENSG00000151694	2954.69	-1.50301	6.6887e-07	5.11962e-06	4097.31	0.18579	0.547175	0.947972	2355.84	0.520441	0.0217654	0.7548
chr2	43449541	43453748	-1	ZFP36L2	2.815	2.369	3.169	3.138	3.592	2.965	4.472	3.932	2.798	2.736	3.546	3.415	2.552	2.033	3.072	3.079	18.56	48.591	18.56	48.591	24.248	15.954	ENSG00000152518	1222.27	0.31281	0.31015	0.461148	1679.28	1.20257	0.00105301	0.0214294	1331.53	-0.417881	0.07489	0.999996
chr2	71035775	71047732	-1	CLEC4F	1.278	1.645	1.703	2.021	-2.62	-2.189	-2.315	-1.713	-3.393	-9.076	-3.513	-8.759	-9.612	-8.66	-8.992	-9.046	5.453	0.115	5.453	0.115	0.015	0	ENSG00000152672	100.779	-7.58116	4.69128e-27	3.86435e-25	89.313	-4.72652	1.33545e-33	1.44875e-30	0.400663	-0.0600869	0.412782	NA
chr2	112656056	112787138	1	MERTK	1.061	1.014	2.64	0.953	2.271	1.343	3.353	1.812	2.641	2.709	3.86	2.095	4.073	3.626	4.29	3.365	5.564	12.064	5.564	12.064	21.168	49.567	ENSG00000153208	616.6	1.85498	0.00110216	0.00423064	340.254	0.799872	0.108622	0.510124	2040.97	0.673474	0.00968347	0.43539
chr2	157180944	157198860	-1	NR4A2	1.224	1.755	2.699	2.32	1.166	0.377	1.634	0.66	-1.386	-2.018	-1.788	-2.401	-1.656	-1.946	-2.564	-2.231	8.556	2.933	8.556	2.933	0.16	0.129	ENSG00000153234	213.78	-6.17674	3.67028e-31	4.05254e-29	237.493	-1.47806	0.000901654	0.0191487	4.92255	-0.105273	0.625284	NA
chr2	229715242	230136001	-1	PID1	5.659	5.829	4.99	4.583	4.146	4.657	4.844	3.917	0.698	1.001	0.223	-0.357	0.595	1.149	0.558	-0.312	218.019	86.45	218.019	86.45	1.671	1.862	ENSG00000153823	2578.14	-6.40932	4.70567e-53	1.87847e-50	3309.33	-0.912948	0.00956031	0.11514	74.1341	0.170207	0.51016	0.999996
chr2	178977151	179003738	1	RBM45	0.96	0.713	0.789	1.538	1.341	1.476	1.555	1.724	1.967	2.2	2.417	2.478	1.869	2.181	2.334	2.31	2.877	4.637	2.877	4.637	9.83	8.937	ENSG00000155636	143.641	1.71277	3.45729e-07	2.78346e-06	76.8914	0.681764	0.0355951	0.274916	258.259	-0.0247172	0.897243	0.999996
chr2	96808905	96811179	-1	DUSP2	3.639	4.148	3.988	4.213	2.639	2.778	2.667	3.176	3.1	4.093	3.33	4.242	2.352	4.048	3.411	3.882	55.743	17.115	55.743	17.115	44.927	36.664	ENSG00000158050	1183.6	-0.294829	0.446008	0.597549	739.653	-1.62268	7.00362e-09	6.5412e-07	1126.37	-0.1608	0.536207	0.999996
chr2	99953816	100017789	1	EIF5B	3.359	3.18	3.496	3.444	2.827	2.563	3.066	2.94	2.449	2.005	3.155	3.071	2.549	1.82	2.885	2.854	29.29	17.571	29.29	17.571	16.009	13.566	ENSG00000158417	1431.35	-0.766203	0.0373028	0.0880321	1228.3	-0.789822	0.00109584	0.0220465	1167.07	-0.104132	0.684565	0.999996
chr2	75061108	75120486	1	HK2	2.881	2.655	3.542	3.157	2.081	1.852	3.14	2.454	3.365	3.561	3.628	3.707	2.768	3.078	3.091	3.098	22.529	12.287	22.529	12.287	35.64	20.461	ENSG00000159399	2414.84	0.725461	0.00791557	0.0236432	1240.59	-0.716542	0.0526041	0.345099	2813.23	-0.735841	2.21957e-08	7.75084e-06
chr2	61108656	61158745	1	REL	3.821	3.646	4.231	4.357	3.496	3.018	3.996	3.782	2.575	2.406	2.73	2.772	2.416	2.353	2.46	2.675	57.722	37.947	57.722	37.947	13.894	11.992	ENSG00000162924	1464.82	-2.07515	2.94973e-19	1.1235e-17	1709.75	-0.565858	0.0493308	0.333355	619.681	-0.1713	0.298747	0.999996
chr2	55401927	55459699	-1	CLHC1	1.59	2.363	-0.093	1.558	1.701	2.08	1.527	2.426	1.655	2.664	0.619	1.915	2.64	3.273	1.042	2.079	5.298	7.355	5.298	7.355	7.063	12.815	ENSG00000162994	43.0538	1.04616	0.0773707	0.15927	44.2494	1.11066	0.0232955	0.208727	78.4445	0.152713	0.556606	0.999996
chr2	37869032	37965611	-1	CDC42EP3	2.661	2.621	2.931	3.55	2.886	2.509	2.317	2.599	2.347	2.354	1.144	2.572	1.061	1.383	1.427	1.572	20.413	13.456	20.413	13.456	9.307	3.966	ENSG00000163171	870.496	-1.44584	0.000537537	0.00222363	878.577	-0.723682	0.0394771	0.293488	373.973	-1.00583	2.02807e-05	0.0031765
chr2	70674412	70781325	-1	TGFA	-0.105	0.461	1.123	1.477	-0.122	-0.538	0.426	0.756	0.552	0.43	1.34	1.568	1.695	0.815	1.603	1.67	2.485	1.282	2.485	1.282	2.974	4.498	ENSG00000163235	124.319	0.261842	0.656311	0.772812	69.5257	-0.974137	0.0488099	0.331903	177.91	0.154989	0.551646	0.999996
chr2	220094479	220101391	1	ANKZF1	1.975	1.883	1.904	1.674	2.922	2.816	2.372	2.261	2.197	2.266	1.85	1.669	2.255	2.162	1.871	1.927	6.458	13.906	6.458	13.906	7.579	7.902	ENSG00000163516	165.656	0.280301	0.24174	0.384731	193.66	0.931746	0.000586567	0.0138334	233.105	0.177232	0.354991	0.999996
chr2	204732509	204738683	1	CTLA4	0.165	-0.453	0.316	0.109	1.871	2.011	0.435	1.143	-1.705	-2.581	-1.24	-1.408	-1.232	-1.525	-0.761	-2.397	1.075	4.663	1.075	4.663	0.197	0.266	ENSG00000163599	10.2086	-3.17737	5.50786e-06	3.5255e-05	25.1058	0.925906	0.0192574	0.185384	2.54015	0.0740887	0.690454	NA
chr2	85978467	86015189	1	ATOH8	-5.396	-5.023	-2.982	-5.164	0.886	0.93	1.86	1.057	-3.573	-3.21	-2.501	-3.345	-0.246	-1.954	-1.435	-2.975	0.016	3.566	0.016	3.566	0.046	0.303	ENSG00000168874	0.883162	1.31464	0.322792	NA	58.5627	5.40967	2.08442e-27	1.54719e-24	7.96561	0.51912	0.013094	NA
chr2	233924677	234116549	1	INPP5D	2.754	2.127	2.618	2.641	4.016	3.151	3.317	3.219	3.258	3.091	2.985	2.727	3.345	2.979	3.155	2.995	12.963	32.877	12.963	32.877	20.78	22.877	ENSG00000168918	459.364	0.758626	0.0131668	0.0365641	474.308	1.04815	0.00136029	0.0264609	746.164	0.180742	0.356702	0.999996
chr2	64068074	64118696	1	UGP2	3.361	3.23	4.107	4.01	3.854	4.192	5.164	4.766	3.528	3.632	4.09	4.216	3.685	3.673	3.96	4.184	42.516	101.498	42.516	101.498	49.865	49.348	ENSG00000169764	1235.67	0.329591	0.375245	0.529136	1608.39	1.05604	0.0131987	0.144857	1602.73	-0.02424	0.909858	0.999996
chr2	48541776	48606433	1	FOXN2	3.845	3.547	3.831	4.031	4.793	4.634	4.841	4.563	3.555	3.341	3.161	2.971	4.45	4.492	3.883	3.813	45.998	111.572	45.998	111.572	26.596	67.237	ENSG00000170802	1183.99	-0.688457	0.086419	0.173742	2533.09	1.29898	0.00328586	0.0520679	1693.56	0.923153	4.78566e-06	0.000921757
chr2	45878484	46415129	1	PRKCE	1.543	1.413	1.106	0.982	2.887	2.494	1.771	1.787	1.724	1.074	0.906	1.163	2.862	1.418	1.575	1.88	3.621	10.481	3.621	10.481	3.554	8.256	ENSG00000171132	130.607	0.268054	0.408564	0.561918	174.646	1.2163	2.5865e-08	2.15842e-06	309.351	0.917598	0.000214611	0.0224915
chr2	109745804	110262207	1	SH3RF3	-1.322	-1.209	-1.373	-0.208	0.38	0.231	0.655	1.008	2.542	2.628	2.249	2.831	3.13	2.858	2.805	3.192	0.407	1.847	0.407	1.847	13.253	20.3	ENSG00000172985	297.318	4.92257	9.526e-33	1.2282e-30	42.0223	1.85272	9.11055e-06	0.000404044	882.29	0.503816	0.0221442	0.762369
chr2	192542794	192561385	1	NABP1	4.999	5.242	4.963	5.194	3.936	4.448	4.569	4.438	5.566	5.86	5.01	5.442	5.311	5.637	4.68	4.991	165.221	79.467	165.221	79.467	248.353	184.624	ENSG00000173559	5117.72	0.702211	0.0283585	0.0702464	2478.05	-1.04436	7.68931e-06	0.000348689	6543.02	-0.286598	0.25376	0.999996
chr2	153574407	153617767	1	ARL6IP6	2.205	2.533	2.126	2.509	3.438	3.046	2.475	2.797	2.501	2.721	1.898	1.916	2.682	2.817	2.249	2.075	10.59	20.117	10.59	20.117	10.219	12.198	ENSG00000177917	201.609	-0.28838	0.2622	0.408492	248.649	0.616326	0.0256308	0.223406	240.535	0.270165	0.117218	0.999996
chr2	241544848	241570676	1	GPR35	3.085	3.033	3.549	3.637	2.309	1.715	1.908	2.887	0.845	0.262	1.731	0.29	-0.829	-0.966	0.698	-0.708	28.866	10.077	28.866	10.077	2.654	0.829	ENSG00000178623	375.797	-3.48312	5.04759e-17	1.53184e-15	405.447	-1.40829	9.77379e-06	0.000428074	46.0703	-0.680992	0.00804543	0.382238
chr2	64858755	64978139	-1	SERTAD2	1.691	1.435	2.861	2.839	2.133	0.819	2.38	1.808	2.201	2.103	2.444	2.634	2.202	2.162	2.176	2.26	11.058	6.906	11.058	6.906	10.672	9.036	ENSG00000179833	898.572	-0.0957642	0.815993	0.886749	620.136	-0.750867	0.0943522	0.473541	902.42	-0.361455	0.0114532	0.496179
chr2	206642540	206644433	1	AC007362.1	2.252	1.998	1.98	2.658	1.267	0.482	-0.03	0.621	2.394	3.296	3.228	3.13	1.835	3.006	2.897	2.658	9.603	2.001	9.603	2.001	21.53	14.721	ENSG00000180672	435.256	1.08182	0.0014993	0.00554866	146.255	-1.89871	2.80712e-06	0.000140386	588.832	-0.367909	0.133195	0.999996
chr2	74229840	74335303	1	TET3	2.446	2.198	2.829	2.434	3.126	2.029	3.089	2.622	1.496	0.788	1.217	1.14	2.091	1.279	1.588	1.544	12.227	16.531	12.227	16.531	3.293	5.319	ENSG00000187605	1276.89	-1.92072	3.62817e-12	6.39877e-11	2021.74	0.344379	0.280932	0.790184	835.555	0.512241	0.0311047	0.952921
chr2	242792033	242801060	-1	PDCD1	1.335	2.201	0.744	0.926	0.441	0.575	-0.15	-0.091	-1.55	-0.64	-1.273	-1.266	-2.173	-0.182	-1.674	-2.019	4.367	1.276	4.367	1.276	0.325	0.316	ENSG00000188389	75.2217	-3.74724	1.31e-10	1.83612e-09	77.8506	-1.48968	0.00171747	0.0317034	9.33041	-0.170203	0.48327	NA
chr2	97202480	97218375	1	ARID5A	3.364	3.822	3.894	3.553	2.622	3.106	3.128	3.153	2.269	2.233	2.068	1.933	2.091	2.002	1.836	1.888	39.675	20.594	39.675	20.594	8.459	7.097	ENSG00000196843	714.364	-2.11547	1.79923e-13	3.71627e-12	775.097	-0.862256	0.0010233	0.0209458	288.871	-0.195848	0.386962	0.999996
chr2	65537985	65659771	-1	SPRED2	2.243	1.619	2.285	2.173	1.454	0.41	2.362	1.638	1.631	1.44	1.663	1.461	1.199	1.009	1.245	1.25	8.274	5.388	8.274	5.388	4.731	3.257	ENSG00000198369	257.638	-0.593799	0.0608204	0.13117	205.836	-0.797392	0.049219	0.333355	215.77	-0.323038	0.0618202	0.999996
chr2	237993955	238009109	1	COPS8	2.868	3.307	2.888	3.196	3.65	4.532	4.163	3.956	3.12	3.398	3.418	3.517	3.18	3.488	3.764	3.624	21.834	62.019	21.834	62.019	29.203	34.363	ENSG00000198612	516.384	0.215375	0.394491	0.548409	744.276	1.27551	2.02275e-05	0.000805841	693.446	0.134284	0.489453	0.999996
chr2	239229082	239309541	1	TRAF3IP1	0.139	-0.084	-0.032	0.182	0.236	0.182	0.958	0.737	0.968	0.599	1.16	1.39	1.579	0.591	1.451	1.083	1.059	1.791	1.059	1.791	2.916	3.47	ENSG00000204104	86.2265	1.24677	6.02367e-05	0.000313382	60.3572	0.739426	0.0228504	0.20618	148.193	0.068874	0.740519	0.999996
chr2	101624079	101869328	-1	TBC1D8	2.43	2.667	3.404	3.378	3.921	3.868	4.675	4.451	4.211	4.16	4.401	4.455	4.78	4.798	5.039	5.067	21.302	72.833	21.302	72.833	74.811	138.442	ENSG00000204634	2233.15	1.93699	9.78277e-06	5.98499e-05	1843.74	1.54564	0.000622068	0.0142995	6141.72	0.844626	8.27668e-08	2.50995e-05
chr2	187867947	188419390	1	AC007319.1	0.758	1.477	0.816	0.749	2.155	2.214	1.426	0.598	-0.761	1.022	-4.357	-1.265	1.587	1.369	-0.328	-0.048	2.723	5.944	2.723	5.944	0.885	2.625	ENSG00000224063	15.914	-2.57781	0.000310647	0.00136043	40.6888	0.937613	0.0628824	0.382233	19.3864	0.5489	0.011573	0.499838
chr2	146326862	146345592	-1	AC092484.1	3.946	3.963	3.422	2.821	1.575	2.015	1.61	1.35	1.28	1.906	0.748	-0.419	1.333	2.261	0.703	-0.213	37.96	5.3	37.96	5.3	3.274	4.055	ENSG00000225107	238.517	-3.35514	4.81017e-08	4.51802e-07	216.177	-2.39492	3.36021e-08	2.69256e-06	50.4799	0.0808236	0.727738	0.999996
chr2	181737594	181738141	-1	FTH1P20	1.207	1.297	2.541	1.375	0.46	-0.103	0.822	0.525	0.974	1.058	1.371	1.258	-0.012	1.282	0.812	0.794	5.914	1.613	5.914	1.613	3.248	2.265	ENSG00000226564	20.3825	-0.73322	0.149252	0.266625	14.8886	-1.25211	0.00880812	0.10887	14.9944	-0.284613	0.274314	0.999996
chr2	218625270	218626014	-1	RPL7L1P9	0.313	0.787	-1.172	-1.479	2.006	1.942	0.332	-0.286	0.809	0.429	-12.64	-1.606	2.293	1.042	0.422	-0.428	1.025	4.139	1.025	4.139	0.996	3.731	ENSG00000231035	8.20876	0.0783314	0.935533	0.962853	18.4211	1.30863	0.0212091	0.196914	22.6108	0.323336	0.11719	0.999996
chr2	218148742	218621316	-1	DIRC3	-0.322	-1.645	-2.416	-1.862	1.63	0.897	-0.333	-0.144	0.51	0.135	0.487	0.993	2.214	1.381	1.356	1.683	0.29	2.285	0.29	2.285	1.784	5.602	ENSG00000231672	38.4657	2.87374	1.76686e-07	1.51181e-06	29.5865	2.07646	5.37726e-05	0.00188178	171.013	0.985542	0.000121005	0.0147409
chr2	207985608	207986768	-1	KLF7-IT1	0.662	0.231	0.232	0.385	2.557	2.07	1.673	1.358	0.369	0.376	-2.158	-0.965	1.324	0.465	-0.202	-2.602	1.482	7.512	1.482	7.512	0.85	1.56	ENSG00000237892	9.90901	-0.660393	0.365241	0.519542	32.8181	1.8806	5.14692e-05	0.00181922	12.9806	0.173651	0.398261	0.999996
chr2	201735630	201754026	-1	PPIL3	2.237	1.786	1.951	1.931	2.626	2.129	2.373	2.619	3.785	3.735	3.72	3.818	3.908	3.499	3.829	3.884	7.319	11.673	7.319	11.673	43.199	44.403	ENSG00000240344	248.161	2.5122	2.88872e-18	9.97737e-17	84.7209	0.701705	0.0189362	0.183292	523.038	0.110648	0.5251	0.999996
chr2	112248850	112268567	1	AC017002.1	3.278	3.608	2.701	2.531	2.267	2.679	1.781	1.687	1.428	1.479	1.485	1.439	1.109	1.543	0.667	1.404	22.737	8.892	22.737	8.892	4.298	3.433	ENSG00000240350	136.691	-2.45626	6.11131e-08	5.62815e-07	140.538	-1.08363	0.0199244	0.189604	43.512	-0.194749	0.438733	0.999996
chr2	160625364	160654753	-1	CD302	1.949	1.822	2.532	2.237	3.085	2.64	4.079	3.432	2.717	2.357	3.038	2.62	2.965	2.774	3.328	2.999	8.792	31.499	8.792	31.499	15.078	20.849	ENSG00000241399	560.559	0.762373	0.00473246	0.0151904	765.322	1.52279	2.18741e-05	0.000857528	989.285	0.359294	0.0730942	0.999996
chr2	234197322	234197586	1	SCARNA6	5.329	5.904	6.118	5.605	5.529	6.332	6.5	7.306	4.836	6.368	5.999	5.962	4.791	6.267	6.027	5.649	324.818	742.341	324.818	742.341	375.222	336.573	ENSG00000251791	392.066	0.239015	0.651094	0.768707	464.35	0.862437	0.0288327	0.242032	467.614	-0.0874623	0.730614	0.999996
chr2	29136530	29136614	1	SNORD92	4.198	3.44	4.382	3.888	5.986	3.647	5.158	5.414	3.051	5.898	-7.876	2.845	2.513	6.362	1.914	3.824	56.665	208.695	56.665	208.695	100.687	161.124	ENSG00000264994	7.69669	0.213848	0.828165	0.895151	13.9992	1.31723	0.0125791	0.140058	14.8281	0.107175	NA	NA
chr2	29150849	29150926	1	SNORD53_SNORD92	3.886	3.697	4.501	5.239	6.032	3.832	5.943	5.626	4.635	6.15	4.465	4.08	3.543	5.572	3.873	4.575	91.971	280.492	91.971	280.492	179.492	110.736	ENSG00000265706	13.2301	0.548136	0.442301	0.593796	19.0112	1.19972	0.020789	0.195069	15.7045	-0.157619	0.490064	0.999996
chr2	143704869	143705655	-1	RP11-470B22.1	3.644	2.884	2.023	2.152	2.541	0.805	0.282	0.647	1.244	0.809	-12.34	-2.585	-0.194	-0.777	-2.592	-1.909	18.082	4.541	18.082	4.541	1.448	0.376	ENSG00000270390	106.998	-2.8808	0.00897943	0.0263605	106.756	-1.32004	0.0171191	0.170864	12.6455	-0.245393	0.17696	0.999996
chr3	43731605	43775863	1	ABHD5	1.851	2.426	2.96	2.874	2.841	3.767	4.341	3.942	2.741	2.52	2.74	3.199	3.145	2.816	3.048	3.332	13.682	47.196	13.682	47.196	16.987	22.257	ENSG00000011198	311.855	0.325744	0.392987	0.546904	542.435	1.50563	0.000606634	0.0141177	478.773	0.339658	0.102602	0.999996
chr3	52232102	52248343	1	ALAS1	3.704	3.524	3.005	3.611	3.187	2.822	2.72	3.091	4.175	4.482	4.578	4.765	3.534	4.027	4.306	4.357	32.942	19.564	32.942	19.564	92.036	60.669	ENSG00000023330	2046.27	1.39934	5.3899e-06	3.45853e-05	754.068	-0.776126	0.010349	0.121626	2894.27	-0.515422	0.00916683	0.418766
chr3	119013220	119139561	1	ARHGAP31	4.047	4.015	3.521	3.653	3.724	3.276	2.578	3.17	3.368	3.388	2.989	3.383	3.07	3.1	2.839	3.348	46.275	26.224	46.275	26.224	26.997	22.332	ENSG00000031081	3568.58	-0.808695	0.00170282	0.00620888	3125.67	-0.718846	0.0194797	0.186936	2831.49	-0.215961	0.14715	0.999996
chr3	27414214	27525911	-1	SLC4A7	4.308	4.303	4.634	4.371	3.254	3.427	3.628	3.517	2.56	2.888	3.656	3.098	2.34	2.837	3.31	3.086	82.609	32.017	82.609	32.017	22.954	19.193	ENSG00000033867	3123.88	-1.78814	2.9612e-07	2.41717e-06	3069.04	-1.09355	1.56363e-05	0.000641043	1466.76	-0.202126	0.414264	0.999996
chr3	182895831	183146566	-1	MCF2L2	0.09	0.425	-0.03	0.015	1.668	1.13	0.422	0.494	-0.806	-0.898	-1.522	-1.803	-0.278	0.247	-1.39	-1.488	1.152	2.891	1.152	2.891	0.309	0.628	ENSG00000053524	30.324	-1.46792	0.0109785	0.0313037	65.7208	1.09364	0.00294672	0.0486623	25.2282	0.225319	0.343456	0.999996
chr3	50355221	50360337	-1	HYAL2	1.306	1.888	1.732	1.817	1.978	2.509	1.906	2.19	2.03	2.744	2.479	2.635	2.016	2.868	2.75	2.706	5.528	8.8	5.528	8.8	12.265	13.938	ENSG00000068001	215.44	1.01825	0.0015624	0.00575552	157.239	0.593094	0.0480908	0.328131	366.003	0.143496	0.538098	0.999996
chr3	50367219	50378411	-1	RASSF1	1.874	1.964	2.561	2.557	2.427	2.775	2.668	2.796	2.269	2.118	2.371	2.387	2.322	2.293	2.535	2.376	9.88	14.546	9.88	14.546	9.901	10.874	ENSG00000068028	256.715	0.0364718	0.88113	0.92831	279.513	0.586562	0.0235161	0.209658	326.718	0.140595	0.407625	0.999996
chr3	127407909	127542051	-1	MGLL	3.108	1.869	2.261	2.481	2.1	1.381	1.809	1.916	5.511	5.169	4.966	5.217	4.962	5.009	4.839	5.147	12.606	6.262	12.606	6.262	187.81	147.777	ENSG00000074416	4037.76	3.93376	2.74237e-32	3.36841e-30	317.549	-0.814064	0.0188109	0.18233	7964.62	-0.309809	0.0970928	0.999996
chr3	171757418	172119455	1	FNDC3B	5.399	5.303	5.573	5.528	4.825	4.708	4.996	4.774	3.766	3.002	3.807	3.595	3.502	2.903	3.709	3.464	234.402	125.419	234.402	125.419	36.207	31.06	ENSG00000075420	7543.91	-2.49445	2.7806e-12	4.98443e-11	8514.46	-0.858148	0.0114685	0.131603	2439.61	-0.143685	0.541995	0.999996
chr3	182840001	182881627	-1	LAMP3	2.246	0.932	1.777	2.386	1.308	-0.925	0.115	0.735	-3.048	-4.901	-1.521	-2.443	-3.124	-4.41	-2.378	-3.437	7.197	1.826	7.197	1.826	0.09	0.045	ENSG00000078081	191.443	-6.79166	1.27578e-27	1.11272e-25	203.335	-1.61855	0.00101524	0.0208109	2.40008	-0.120658	0.469772	NA
chr3	98239976	98312567	-1	CPOX	1.529	1.423	1.563	1.596	2.17	2.155	2.106	2.022	2.499	2.477	2.717	2.488	2.203	2.648	2.331	2.439	4.62	8.293	4.62	8.293	12.82	11.236	ENSG00000080819	263.004	1.68693	2.57149e-08	2.51012e-07	158.655	0.910527	0.00122378	0.0243428	452.173	-0.121264	0.535953	0.999996
chr3	189674517	189840226	-1	LEPREL1	1.885	0.852	0.371	-0.246	-1.682	-1.772	-1.282	-1.478	-2.838	-1.426	-0.982	-2.612	-2.416	-1.787	-1.327	-2.81	2.791	0.215	2.791	0.215	0.186	0.145	ENSG00000090530	28.7736	-4.46583	1.24261e-08	1.29035e-07	25.4894	-2.70563	4.51531e-07	2.75668e-05	1.95034	-0.0508928	0.750281	NA
chr3	187439165	187463515	-1	BCL6	4.397	4.532	3.429	3.677	3.367	3.236	2.681	2.501	3.223	3.32	2.817	2.657	2.759	3.067	2.413	2.354	61.143	20.311	61.143	20.311	20.942	14.746	ENSG00000113916	1340.85	-1.56595	2.04778e-06	1.4174e-05	1114.59	-1.70237	7.08626e-08	5.2877e-06	658.585	-0.53058	0.00242838	0.169665
chr3	121774213	121839983	1	CD86	4.696	4.935	5.743	5.543	3.779	3.98	4.978	4.641	3.877	4.153	4.391	4.599	3.541	4.093	4.35	4.49	204.064	86.591	204.064	86.591	73.043	65.287	ENSG00000114013	4171.41	-1.47004	0.000248186	0.00111247	3823.41	-1.04152	0.0161158	0.164379	2391.2	-0.142761	0.539669	0.999996
chr3	137906109	138017231	1	ARMC8	3.858	4.422	3.476	3.529	4.581	5.057	4.005	3.783	4.131	4.677	3.337	3.471	4.787	4.687	3.751	3.756	49.289	88.444	49.289	88.444	57.512	78.501	ENSG00000114098	993.517	-0.0365629	0.893979	0.936146	1155.57	0.675258	0.0115595	0.132217	1394.03	0.414748	0.0355817	0.999996
chr3	55499743	55523973	-1	WNT5A	2.146	1.057	0.873	0.98	2.13	1.911	2.313	1.482	-2.627	-1.932	-0.656	-3.42	-1.974	-2.888	-0.903	-2.451	4.125	7.424	4.125	7.424	0.192	0.171	ENSG00000114251	130.481	-5.01181	1.35124e-23	7.9459e-22	319.75	0.839926	0.0158121	0.162891	10.2368	0.116907	0.592629	0.999996
chr3	50384761	50388522	-1	NPRL2	0.418	0.965	0.284	0.463	0.891	1.699	1.153	1.438	1.816	2.081	1.842	2.254	2.173	1.876	2.114	2.086	1.766	3.823	1.766	3.823	7.501	7.913	ENSG00000114388	85.305	1.96664	2.54763e-10	3.43178e-09	56.4491	1.34012	0.000136072	0.00411806	172.757	0.164105	0.324817	0.999996
chr3	105374305	105588396	-1	CBLB	3.306	3.272	2.601	3.123	3.328	3.602	3.704	3.358	3.39	2.996	2.863	2.86	4.046	3.53	3.196	3.46	22.47	33.495	22.47	33.495	21.172	36.899	ENSG00000114423	683.556	-0.168203	0.552456	0.690295	816.384	0.644841	0.0070327	0.0922097	1173.92	0.728862	0.00219332	0.157886
chr3	196662273	196669468	-1	NCBP2	4.064	4.466	3.938	4.389	3.268	3.924	3.702	4.019	3.432	3.51	4.139	4.19	3.36	3.641	4.036	4.306	69.304	43.28	69.304	43.28	48.319	49.43	ENSG00000114503	1660.28	-0.598255	0.0661688	0.140343	1402.95	-0.66298	0.0267701	0.229646	1514.19	-0.0421081	0.856067	0.999996
chr3	125725198	125820404	-1	SLC41A3	0.684	0.35	0.923	0.526	1.198	1.496	1.525	1.107	1.709	1.79	1.604	1.48	1.203	2.009	1.656	1.698	1.903	3.851	1.903	3.851	5.221	5.374	ENSG00000114544	78.6748	1.3814	2.0257e-06	1.40352e-05	55.7191	0.894031	0.00441771	0.0647885	143.408	0.143113	0.422986	0.999996
chr3	127391778	127399768	1	ABTB1	1.674	1.995	2.665	2.165	2.469	3.046	2.778	2.416	2.466	2.086	1.01	1.431	2.088	2.238	1.211	1.022	8.947	15.041	8.947	15.041	6.693	5.897	ENSG00000114626	221.594	-0.281666	0.56132	0.697466	289.174	0.707214	0.048749	0.331809	222.608	-0.0929122	0.714357	0.999996
chr3	50648951	50686720	1	MAPKAPK3	3.45	3.815	4.218	4.395	4.005	4.652	4.61	4.671	3.814	4.153	4.529	4.659	3.831	4.159	4.743	4.704	56.478	91.774	56.478	91.774	76.844	83.882	ENSG00000114738	2071.6	0.397648	0.203554	0.338003	2017.88	0.63103	0.0322335	0.26036	2926.62	0.119573	0.580134	0.999996
chr3	183637722	183735803	-1	ABCC5	0.58	0.53	0.484	0.414	1.485	1.205	0.712	0.787	2.98	2.855	2.803	2.828	2.919	2.581	2.933	2.704	1.655	2.997	1.655	2.997	17.627	16.372	ENSG00000114770	526.405	3.40148	3.5675e-55	1.68305e-52	109.848	0.805483	0.00498756	0.0711718	1082.62	-0.139932	0.422618	0.999996
chr3	183353356	183402265	1	KLHL24	2.513	2.872	3.662	3.565	3.14	3.612	3.993	4.118	2.906	2.899	2.976	3.011	3.604	3.355	3.348	3.374	26.084	43.965	26.084	43.965	19.098	30.767	ENSG00000114796	775.287	-0.36115	0.450954	0.601809	1068.57	0.664287	0.168768	0.640343	983.74	0.511978	4.62949e-05	0.00644098
chr3	42695176	42709072	1	ZBTB47	0.807	0.85	1.348	0.684	1.663	1.799	1.798	1.547	1.485	1.677	1.392	1.377	1.502	1.428	1.484	1.359	2.604	5.515	2.604	5.515	4.439	4.244	ENSG00000114853	258.447	0.720066	0.0164477	0.0443116	274.555	1.09312	0.000155888	0.00454232	380.123	-0.0218537	0.922133	0.999996
chr3	119243140	119278449	-1	CD80	1.802	2.18	1.511	2.871	-0.034	0.417	-0.219	0.885	-1.186	0.153	-0.598	-0.363	-1.591	-0.116	-0.527	0.134	9.279	1.427	9.279	1.427	0.678	0.706	ENSG00000121594	136.421	-3.54799	2.11202e-11	3.35178e-10	126.631	-2.25409	5.54512e-07	3.28583e-05	21.7391	-0.0869396	0.73655	0.999996
chr3	46395225	46402419	1	CCR2	2.015	2.002	2.603	2.489	4.025	4.674	5.181	4.812	-0.12	-1.48	-0.778	-2.235	-1.376	-1.149	-0.581	-1.622	10.12	116.051	10.12	116.051	0.42	0.331	ENSG00000121807	176.923	-4.51992	3.11828e-16	8.8067e-15	1843.43	3.22217	2.94532e-23	1.59761e-20	14.2096	-0.0879109	0.708233	0.999996
chr3	16355081	16555533	-1	RFTN1	2.808	2.877	3.088	2.584	1.801	2.224	2.435	2.194	2.482	2.828	2.787	2.992	2.183	2.732	2.82	2.891	17.386	8.929	17.386	8.929	16.265	14.763	ENSG00000131378	640.895	0.0822153	0.745589	0.839905	417.441	-0.841388	0.000377124	0.00936369	742.74	-0.115086	0.530843	0.999996
chr3	12328867	12475855	1	PPARG	3.435	4.277	4.327	4.734	3.014	3.254	3.777	3.807	3.881	3.95	3.979	4.21	3.499	4.091	3.901	4.247	73.163	33.76	73.163	33.76	55.331	53.081	ENSG00000132170	1524.49	-0.410593	0.261561	0.407897	1101.28	-1.00031	0.0124648	0.139142	1507.86	-0.0498128	0.802011	0.999996
chr3	194123401	194219093	-1	ATP13A3	6.59	6.77	7.257	7.108	6.009	6.16	6.978	6.417	5.715	5.87	6.412	6.302	5.528	5.837	6.299	6.176	1060.09	641.625	1060.09	641.625	453.35	405.032	ENSG00000133657	30690	-1.26651	0.000222053	0.0010062	29304.4	-0.767445	0.0454557	0.317909	19817.3	-0.126214	0.577844	0.999996
chr3	10206549	10285427	1	IRAK2	3.866	4.185	4.062	4.337	3.154	3.166	2.989	3.541	0.089	0.585	0.496	0.606	-0.66	0.284	0.101	0.253	62.035	25.382	62.035	25.382	1.591	1.06	ENSG00000134070	1783.89	-5.29863	5.87485e-97	2.0325e-93	2129.81	-1.23327	8.92584e-07	4.97554e-05	84.272	-0.433988	0.0627335	0.999996
chr3	9799026	9811676	-1	CAMK1	3.273	3.348	1.882	2.695	2.022	2.185	1.495	2.159	3.195	3.506	4.069	3.947	3.503	3.661	4.245	4.23	19.068	7.395	19.068	7.395	42.012	52.686	ENSG00000134072	493.73	1.17592	0.0132903	0.0368527	183.244	-1.04162	0.015845	0.162992	936.655	0.262318	0.285702	0.999996
chr3	5020801	5027008	1	BHLHE40	3.643	3.462	3.464	3.67	3.111	2.877	3.041	2.966	2.982	3.074	3.217	3.589	2.439	2.534	2.901	3.276	35.348	20.146	35.348	20.146	25.639	17.189	ENSG00000134107	1209.59	-0.477913	0.0713965	0.149475	968.291	-0.761556	0.000164616	0.00469956	996.402	-0.387849	0.106014	0.999996
chr3	185633694	185655924	-1	TRA2B	5.875	5.948	5.121	5.244	4.395	5.291	4.851	4.903	4.758	4.364	4.52	4.425	4.544	4.637	4.506	4.411	274.092	135.602	274.092	135.602	92.659	92.601	ENSG00000136527	3754.57	-1.52866	6.00226e-10	7.62982e-09	3912.34	-0.685655	0.000924752	0.0194653	2176.83	-0.101548	0.590937	0.999996
chr3	30767692	30936257	-1	GADL1	-0.68	-0.195	-0.09	0.415	-0.259	0.204	1.535	1.108	-2.398	-2.329	-2.188	-1.724	-2.046	-4.127	-1.778	-2.323	0.939	2.418	0.939	2.418	0.119	0.103	ENSG00000144644	16.6209	-1.62917	0.000820985	0.00325229	32.8562	0.844225	0.0409416	0.300104	8.84047	-0.048706	0.843945	NA
chr3	39183346	39196053	-1	CSRNP1	3.053	3.67	3.384	3.191	2.61	2.952	2.879	2.732	0.623	0.878	1.481	0.812	0.383	0.925	1.225	0.835	28.57	16.483	28.57	16.483	2.731	2.425	ENSG00000144655	795.392	-3.44728	2.91618e-25	1.99782e-23	997.603	-0.751523	0.0107155	0.12488	145.268	-0.118909	0.602168	0.999996
chr3	12938719	13114617	-1	IQSEC1	3.807	3.797	3.584	3.307	2.694	3.255	3.166	2.657	2.934	3.32	2.186	2.542	2.961	3.125	2.277	2.503	38.234	19.681	38.234	19.681	17.024	16.018	ENSG00000144711	1440.66	-1.0395	0.000164887	0.000775777	1343.12	-0.716105	0.0080798	0.102014	1093.93	-0.0450878	0.839487	0.999996
chr3	101498046	101547073	1	NXPE3	1.543	1.07	1.832	1.848	2.128	1.732	2.521	2.302	1.562	1.658	1.551	2.032	1.284	1.744	1.615	1.897	5.048	9.126	5.048	9.126	5.594	5.258	ENSG00000144815	288.27	0.0651452	0.829862	0.896222	337.296	0.749588	0.0160633	0.16416	354.984	0.0451993	0.800031	0.999996
chr3	111697857	111712210	1	ABHD10	1.605	1.112	1.644	1.605	2.367	2.16	2.507	2.513	3.419	3.778	4.031	3.907	3.67	4.083	4.188	4.283	4.544	10.992	4.544	10.992	45.105	59.264	ENSG00000144827	619.173	3.3034	1.65232e-25	1.15874e-23	159.54	1.13427	8.46075e-05	0.00271766	1584.82	0.363215	0.100735	0.999996
chr3	51433298	51534010	-1	VPRBP	2.971	2.978	3.25	3.169	2.539	2.507	2.757	2.75	2.171	2.09	2.631	2.64	2.163	1.824	2.539	2.466	22.192	14.092	22.192	14.092	11.194	9.841	ENSG00000145041	702.45	-1.00774	1.05735e-06	7.77489e-06	680.801	-0.570207	0.000172602	0.00487818	535.834	-0.0652283	0.72222	0.999996
chr3	196046213	196065374	-1	TM4SF19	4.19	5.285	4.439	5.311	4.142	4.492	3.827	4.413	6.644	7.324	7.122	7.413	6.291	7.331	7.223	7.413	137.762	70.219	137.762	70.219	1295.68	1274.29	ENSG00000145107	8035.48	3.16998	2.00981e-14	4.64068e-13	1008.04	-0.854445	0.027472	0.23396	16633.7	-0.0471176	0.849567	0.999996
chr3	24158651	24536773	-1	THRB	-1.125	-1.119	-0.887	-0.74	1.89	1.797	2.134	2.141	1.398	1.278	1.043	1.387	3.429	2.979	2.771	2.935	0.384	7.406	0.384	7.406	3.62	21.337	ENSG00000151090	95.2916	3.52839	8.82835e-18	2.8769e-16	172.367	4.06471	2.70078e-24	1.65605e-21	713.039	1.78707	4.1243e-14	4.52182e-11
chr3	32147181	32210205	1	GPD1L	0.112	0.298	0.277	0.124	1.194	0.517	0.797	1.109	1.491	1.505	2.112	1.979	1.509	1.691	2.021	1.996	1.229	2.557	1.229	2.557	6.114	6.216	ENSG00000152642	184.318	2.46876	2.57683e-14	5.878e-13	77.4142	1.09235	4.00148e-05	0.00146199	379.88	0.0686817	0.760377	0.999996
chr3	138066539	138124375	1	MRAS	3.323	3.088	2.94	3.496	2.436	2.517	2.479	2.749	4.097	3.741	4.647	4.781	3.602	3.699	4.401	4.562	25.412	12.85	25.412	12.85	81.496	63.607	ENSG00000158186	2102.8	1.84821	9.87093e-07	7.32835e-06	598.479	-0.851503	0.00176246	0.0321969	3506.16	-0.179052	0.484957	0.999996
chr3	46411633	46417697	1	CCR5	3.374	3.078	3.776	3.936	2.701	2.272	3.144	2.813	2.662	2.681	3.645	3.264	2.364	2.181	3.199	2.902	36.451	16.119	36.451	16.119	23.351	15.56	ENSG00000160791	1390.96	-0.628262	0.148103	0.26487	1051.28	-1.07583	0.00648304	0.0866638	1070.28	-0.318712	0.21578	0.999996
chr3	67048727	67061634	1	KBTBD8	2.983	3.704	3.085	3.605	2.344	2.774	2.883	3.072	2.208	2.476	2.859	2.803	2.376	2.956	3.012	3.237	29.764	16.485	29.764	16.485	13.735	18.95	ENSG00000163376	1027.97	-1.11557	0.00776016	0.0232669	942.219	-0.803016	0.0388091	0.290666	861.29	0.221659	0.387685	0.999996
chr3	119187785	119213555	1	POGLUT1	2.193	2.119	2.064	2.015	2.612	2.435	2.497	2.417	1.558	1.606	2.022	1.797	1.985	1.952	2.297	2.089	8.171	12.103	8.171	12.103	5.831	8.091	ENSG00000163389	258.582	-0.224771	0.42773	0.580276	302.801	0.573405	0.00196647	0.035239	320.928	0.282172	0.195071	0.999996
chr3	28356494	28390618	-1	AZI2	3.847	4.208	4.596	4.524	4.041	4.84	5.367	4.897	3.727	3.604	3.297	3.71	4.587	4.143	4.075	4.159	76.388	132.937	76.388	132.937	36.562	71.032	ENSG00000163512	512.917	-1.12123	0.0060874	0.0188939	876.519	0.700581	0.141013	0.586118	502.593	0.612197	0.00190448	0.140645
chr3	13521224	13547916	1	HDAC11	0.783	-0.133	0.303	0.033	0.838	0.686	0.566	0.991	1.262	1.482	1.394	1.074	1.227	1.446	1.157	1.656	1.362	2.188	1.362	2.188	3.725	4.02	ENSG00000163517	45.0474	2.09354	5.1332e-08	4.79114e-07	25.7787	1.21231	0.000612029	0.014174	88.0438	0.0115915	0.960324	0.999996
chr3	156391024	156424559	1	TIPARP	2.05	2.349	3.389	3.658	2.792	2.963	3.701	3.888	2.358	2.651	2.931	3.06	3.741	3.937	3.74	4.085	21.679	31.256	21.679	31.256	16.21	48.757	ENSG00000163659	992.253	-0.390894	0.374679	0.528785	1237.53	0.48872	0.279303	0.788748	2000.77	1.31935	5.73123e-12	4.29933e-09
chr3	156864297	156878549	-1	CCNL1	5.586	5.939	5.192	5.438	5.033	5.265	4.941	4.915	4.666	4.651	4.15	4.166	4.489	4.558	3.8	3.858	264.148	155.824	264.148	155.824	84.75	69.156	ENSG00000163660	3496.03	-1.66268	4.42753e-10	5.74417e-09	3731.09	-0.679215	0.00284388	0.0474081	1837.71	-0.17062	0.453916	0.999996
chr3	157154578	157161417	1	PTX3	1.627	1.901	2.047	2.048	0.994	1.611	1.665	2.163	0.795	1.14	0.193	1.142	2.094	2.29	0.925	1.819	6.82	5.427	6.82	5.427	2.423	6.672	ENSG00000163661	136.578	-1.47122	3.23156e-05	0.000177228	156.219	-0.33144	0.29346	0.807007	163.238	0.76105	0.00346202	0.211778
chr3	58177984	58200424	-1	DNASE1L3	1.14	-0.324	0.847	1.502	-1.181	-1.087	-0.382	0.459	-0.174	1.066	-3.131	0.52	-0.661	1.202	-1.39	0.524	2.669	0.727	2.669	0.727	1.367	1.445	ENSG00000163687	35.6352	-0.733823	0.348755	0.502915	24.3445	-1.59644	0.00148409	0.028284	30.6004	-0.000577615	0.997734	0.999996
chr3	45123770	45187914	-1	CDCP1	3.386	3.055	2.495	2.601	2.077	1.713	1.128	0.679	3.119	2.323	0.57	0.813	2.627	1.835	0.856	0.673	19.1	4.65	19.1	4.65	9.216	6.105	ENSG00000163814	1057.81	-1.22088	0.0551687	0.12112	814.813	-1.63952	0.000224189	0.00606859	625.402	-0.120259	0.568968	0.999996
chr3	46243200	46249887	-1	CCR1	3.764	4.223	5.137	5.08	3.269	3.339	4.379	4.106	3.644	4.217	4.742	4.708	3.291	4.089	4.67	4.622	110.631	48.751	110.631	48.751	82.961	73.781	ENSG00000163823	3953.12	-0.437055	0.289197	0.437771	2864.86	-1.0224	0.0107841	0.125279	3700.87	-0.113838	0.644799	0.999996
chr3	183415606	183530413	1	YEATS2	1.875	1.597	1.943	1.871	2.743	2.011	2.478	2.276	2.277	2.406	2.354	2.193	2.385	2.43	2.472	2.218	6.236	11.169	6.236	11.169	10.084	10.821	ENSG00000163872	629.499	0.824983	0.000997878	0.00387466	533.573	0.732922	0.005984	0.0818548	987.642	0.0875677	0.546357	0.999996
chr3	56761446	57113357	-1	ARHGEF3	1.425	1.23	1.948	1.66	1.605	1.984	3.097	2.791	2.942	2.818	2.972	3.121	2.46	2.514	2.798	2.739	4.964	12.676	4.964	12.676	19.485	13.991	ENSG00000163947	581.776	2.1769	9.73729e-11	1.39398e-09	359.494	1.31428	0.00276597	0.0464387	963.728	-0.467211	0.0010658	0.0868046
chr3	51696709	51738339	1	TEX264	2.07	2.038	1.541	1.906	2.624	2.701	2.429	2.727	3.491	3.672	3.421	3.659	3.441	3.738	3.491	3.58	6.752	13.837	6.752	13.837	35.412	35.502	ENSG00000164081	360.842	1.98137	4.0219e-11	6.06734e-10	174.118	0.780347	0.0103074	0.121441	689.667	0.0140603	0.937455	0.999996
chr3	99548985	99833357	-1	FILIP1L	1.858	1.989	1.761	1.738	1.992	1.619	2.416	1.847	0.611	0.517	0.736	0.385	1.971	1.661	1.957	1.861	6.307	7.481	6.307	7.481	1.77	6.491	ENSG00000168386	161.504	-1.83213	3.86681e-14	8.64019e-13	247.856	0.313355	0.266143	0.773674	226.817	1.74303	1.07718e-17	1.5353e-14
chr3	122458846	122512671	-1	HSPBAP1	1.887	1.678	2.077	2.209	2.376	2.149	2.664	2.734	1.857	1.703	1.629	1.787	1.876	1.564	1.744	1.903	7.263	12.278	7.263	12.278	5.744	5.936	ENSG00000169087	194.844	-0.37249	0.17823	0.305131	250.486	0.665367	0.00349892	0.054646	203.145	0.00988104	0.964971	0.999996
chr3	15642848	15687329	1	BTD	1.082	0.765	1.238	1.39	1.458	1.467	1.849	1.949	1.808	1.763	1.38	2.111	1.615	1.781	1.777	2.081	3.142	5.505	3.142	5.505	6.042	6.224	ENSG00000169814	107.072	0.987314	0.00252036	0.00876931	87.2195	0.794578	0.00757733	0.0973542	174.73	0.0711373	0.738124	0.999996
chr3	152552736	152555841	1	P2RY1	0.341	1.076	2.347	1.769	2.772	2.822	4.113	3.207	2.039	2.213	2.405	2.444	2.595	3.008	3.167	3.279	5.167	29.676	5.167	29.676	9.859	20.995	ENSG00000169860	355.382	0.922903	0.0403999	0.0939946	718.898	2.04069	1.08043e-05	0.0004674	864.656	0.980221	2.6695e-10	1.31201e-07
chr3	33038100	33138722	-1	GLB1	3.423	3.399	3.007	2.881	3.972	4.02	3.293	3.238	4.358	4.642	4.19	4.313	4.453	4.821	4.304	4.258	24.671	40.314	24.671	40.314	80.681	88.702	ENSG00000170266	1195.61	2.10223	9.33884e-18	3.02427e-16	512.038	0.689666	0.000179646	0.00502687	2420.49	0.130817	0.507379	0.999996
chr3	33155471	33189265	1	CRTAP	2.697	3.235	3.71	3.394	3.72	3.784	4.103	3.745	4.124	4.015	4.134	3.962	4.137	4.054	4.376	4.213	27.74	47.049	27.74	47.049	58.079	66.881	ENSG00000170275	962.088	0.971489	0.00373367	0.0124105	747.964	0.664524	0.0487918	0.331903	1617.51	0.165896	0.261619	0.999996
chr3	14166440	14185179	1	TMEM43	3.347	3.647	3.83	3.949	3.617	4.114	4.307	4.348	3.253	3.335	3.751	4.046	3.351	3.581	3.871	4.144	41.203	62.506	41.203	62.506	38.428	43.901	ENSG00000170876	1991.43	-0.132479	0.634118	0.755173	2283.03	0.569144	0.0358844	0.276394	2407.57	0.16796	0.417834	0.999996
chr3	185677732	185698658	1	RP11-443P15.2	3.144	1.89	1.135	1.473	1.215	-0.439	-0.385	-0.738	1.929	1.912	0.312	1.23	1.12	1.241	0.295	0.72	9.325	1.293	9.325	1.293	4.61	2.481	ENSG00000171658	85.6811	-0.832819	0.174544	0.300231	55.5479	-1.7852	0.00107387	0.0217597	57.1517	-0.366575	0.158007	0.999996
chr3	49158547	49170551	-1	LAMB2	-0.297	-0.412	-0.228	-0.385	0.759	0.606	-0.159	-0.019	2.564	2.053	1.726	1.763	2.91	2.33	2.316	1.921	0.72	1.451	0.72	1.451	8.06	11.405	ENSG00000172037	168.254	4.84536	5.69701e-28	5.14167e-26	17.1374	1.17079	0.0178809	0.175775	384.48	-0.0247964	0.912655	0.999996
chr3	48334754	48343175	-1	NME6	2.108	1.998	2.515	2.41	2.736	2.747	2.515	2.64	2.617	2.609	3.004	2.918	2.575	2.945	2.983	2.957	9.779	14.356	9.779	14.356	16.497	17.793	ENSG00000172113	202.668	0.721019	0.00317664	0.0107824	168.117	0.591097	0.0147747	0.155614	305.553	0.0523659	0.749179	0.999996
chr3	124684554	124774802	-1	HEG1	1.927	1.953	2.34	2.357	1.428	0.934	1.961	1.696	0.787	0.75	0.467	1.014	-0.132	0.496	0.207	0.542	8.719	4.819	8.719	4.819	2.167	1.367	ENSG00000173706	414.281	-1.85324	4.42515e-10	5.74417e-09	459.2	-0.628088	0.0595671	0.369818	175.091	-0.476251	0.0181971	0.687968
chr3	194789008	194991896	-1	XXYLT1	0.605	0.368	-0.146	-0.28	1.225	1.155	0.514	0.834	0.488	0.892	1.449	0.76	0.702	0.828	1.397	1.146	1.223	2.639	1.223	2.639	2.617	2.875	ENSG00000173950	57.2074	1.41902	0.000352007	0.00152228	41.6786	0.991778	0.00458133	0.0665402	102.223	0.0683227	0.761956	0.999996
chr3	150915619	150920988	-1	GPR171	-1.311	-0.917	-1.958	-0.387	0.597	0.7	1.616	1.628	-0.837	-3.237	-5.486	-5.128	-2.255	-6.215	-5.313	-5.353	0.372	3.49	0.372	3.49	0.12	0.029	ENSG00000174946	4.01414	-2.36301	0.0214252	0.0553853	29.1106	2.25558	9.77177e-06	0.000428074	0.962306	-0.0184175	0.846554	NA
chr3	142838173	142841800	1	CHST2	1.761	1.545	2.723	2.504	0.786	0.127	1.241	1.272	0.761	0.811	0.918	1.089	-0.25	0.067	0.83	0.444	9.495	2.59	9.495	2.59	2.468	1.425	ENSG00000175040	327.196	-1.91025	2.43583e-08	2.38955e-07	287.86	-1.65092	1.27805e-05	0.000537115	125.039	-0.640713	0.00365532	0.219828
chr3	119148347	119187677	-1	TMEM39A	3.039	3.251	2.581	2.791	3.596	3.34	3.027	3.021	2.566	2.718	2.498	2.517	3.282	3.419	2.836	3.11	19.065	26.469	19.065	26.469	13.187	24.161	ENSG00000176142	470.851	-0.458451	0.0595163	0.128869	583.549	0.525532	0.0336689	0.267018	674.882	0.855287	8.87546e-12	5.50008e-09
chr3	182971032	183016292	1	B3GNT5	3.226	3.714	4.415	4.506	4.238	4.141	5.124	4.86	2.29	1.97	2.796	2.459	3.043	2.88	3.2	3.27	59.879	107.373	59.879	107.373	11.283	22.416	ENSG00000176597	1478.75	-2.34168	2.98322e-08	2.87625e-07	2937.69	0.637603	0.15396	0.610765	819.332	0.785855	8.91669e-05	0.0111482
chr3	44379611	44450943	1	TCAIM	1.343	1.392	1.779	2.056	2.343	1.975	2.236	2.48	3.011	3.305	3.412	3.4	2.964	3.321	3.597	3.63	5.4	9.731	5.4	9.731	26.973	30.332	ENSG00000179152	477.801	2.37254	1.86344e-12	3.39309e-11	172.173	0.636913	0.0387591	0.290666	1015.16	0.147064	0.523921	0.999996
chr3	128198270	128212028	-1	GATA2	0.353	1.846	1.608	1.134	-0.905	0.654	0.241	-0.511	-1.939	-3.506	-0.946	-2.275	-2.478	-4.461	-3.262	-2.808	3.966	1.05	3.966	1.05	0.166	0.048	ENSG00000179348	71.8908	-4.74125	3.20937e-16	9.05163e-15	77.4224	-1.48566	0.00137414	0.0266202	3.73257	-0.197867	0.301706	NA
chr3	192514604	192635950	-1	MB21D2	0.831	1.856	1.502	2.808	-0.216	0.485	0.747	2.061	-0.656	0.399	0.088	0.263	-1.802	-0.635	-0.552	-0.23	7.444	3.099	7.444	3.099	1.101	0.516	ENSG00000180611	222.496	-2.65941	2.31331e-07	1.9355e-06	238.057	-0.957352	0.0631033	0.382772	49.2969	-0.61546	0.0174973	0.675849
chr3	143690640	143767561	1	C3orf58	2.146	1.869	2.997	2.511	3.13	3.411	3.555	3.359	2.196	2.278	2.493	2.66	2.184	2.381	2.664	2.832	11.849	29.244	11.849	29.244	11.291	12.766	ENSG00000181744	567.842	-0.24517	0.483712	0.631304	819.809	0.92867	0.0100661	0.119433	634.746	0.0859568	0.646508	0.999996
chr3	150458914	150481264	-1	SIAH2	1.74	2.414	2.439	2.465	2.211	2.643	2.871	2.755	1.824	1.68	1.859	1.822	2.379	2.289	2.3	2.234	10.032	14.145	10.032	14.145	6.042	9.998	ENSG00000181788	251.199	-0.57711	0.0500168	0.111953	322.694	0.504922	0.104248	0.498038	302.53	0.575365	7.49526e-05	0.00962432
chr3	44481262	44519162	-1	ZNF445	0.439	0.45	1.287	0.746	1.438	1.092	1.556	1.221	0.593	0.201	0.77	0.582	0.914	-0.025	0.816	0.575	2.213	3.832	2.213	3.832	1.746	1.877	ENSG00000185219	271.513	-0.193781	0.43919	0.590575	341.541	0.732935	0.00575326	0.0795473	294.127	-0.0445251	0.846427	0.999996
chr3	188665003	189043093	1	TPRG1	3.036	2.969	0.862	1.252	1.859	1.82	0.207	0.754	4.138	3.512	2.727	2.504	3.71	3.111	2.747	2.252	11.546	3.987	11.546	3.987	30.953	22.115	ENSG00000188001	316.131	1.94105	0.000974824	0.00379366	70.7276	-1.14432	0.0327651	0.262251	516.674	-0.278602	0.284585	0.999996
chr3	150126122	150184218	1	TSC22D2	2.909	3.248	3.403	3.403	2.791	2.106	3.139	2.687	2.492	1.975	2.226	2.406	1.939	1.637	1.719	2.1	26.053	15.575	26.053	15.575	9.915	6.463	ENSG00000196428	609.216	-1.2515	2.12212e-06	1.46397e-05	613.029	-0.610664	0.0210703	0.196401	341.778	-0.552226	0.0149334	0.602963
chr3	11178779	11305243	1	HRH1	1.268	1.826	1.219	1.605	0.109	0.463	0.466	0.602	0.317	1.042	1.704	1.386	-0.405	1.016	1.359	1.478	4.533	1.531	4.533	1.531	3.427	2.927	ENSG00000196639	202.212	-0.147795	0.744885	0.839386	131.8	-1.10429	0.0027414	0.0461361	208.453	-0.0981854	0.705138	0.999996
chr3	131100515	131107674	1	NUDT16	0.696	0.5	0.526	0.53	2.977	3.051	3.345	3.169	1.462	1.869	1.65	1.731	3.009	2.584	2.292	2.16	1.762	23.234	1.762	23.234	5.414	13.026	ENSG00000198585	269.292	1.90421	1.4197e-15	3.73039e-14	780.729	3.75041	6.53397e-61	1.84297e-57	904.615	0.924824	0.000149419	0.0176006
chr3	151591431	151602405	1	SUCNR1	0.661	1.043	-0.815	0.508	-1.481	-0.828	-0.159	-1.705	2.155	3.042	2.985	3.458	1.048	2.692	2.729	3.134	1.72	0.424	1.72	0.424	20.288	13.983	ENSG00000198829	221.921	3.25229	7.20791e-11	1.04121e-09	20.993	-1.50266	0.00369875	0.0570093	397.131	-0.301976	0.245062	0.999996
chr3	15708743	15901278	-1	ANKRD28	4.637	5.235	5.016	5.407	4.866	5.649	5.183	5.465	3.188	3.293	3.465	3.556	3.648	3.882	3.831	3.773	166.265	207.146	166.265	207.146	29.546	44.166	ENSG00000206560	3988.19	-2.40738	4.41618e-12	7.74248e-11	6741.15	0.332912	0.365623	0.863042	1836.07	0.528738	0.00261866	0.177518
chr3	12369502	12369773	1	AC091492.2	3.288	3.329	3.004	2.217	1.967	2.251	1.659	1.209	3.311	1.813	-0.025	-0.037	2.477	1.688	-0.17	0.994	21.024	6.314	21.024	6.314	8.876	5.216	ENSG00000225026	21.9522	-0.924232	0.306492	0.457249	16.9322	-1.11873	0.040594	0.298935	13.6204	-0.125912	0.493314	0.999996
chr3	48663156	48672926	-1	SLC26A6	1.727	2.551	2.768	2.309	3.083	3.376	3.415	2.965	2.228	2.22	2.103	2.134	2.453	2.702	2.321	2.314	11.114	25.235	11.114	25.235	8.785	11.715	ENSG00000225697	312.426	-0.297136	0.378157	0.531972	460.696	0.945393	0.00686566	0.0904505	351.155	0.144105	0.391917	0.999996
chr3	18486516	18959184	1	AC144521.1	0.935	1.454	1.449	0.428	-0.211	0.561	0.879	-0.26	-1.261	-0.758	-0.12	-1.466	-1.099	-0.593	-0.073	-0.927	3.156	1.435	3.156	1.435	0.467	0.552	ENSG00000228956	18.405	-3.06293	1.13283e-05	6.82396e-05	19.8599	-1.06539	0.0337489	0.267094	4.45477	0.0441624	0.834561	NA
chr3	49394609	49396033	-1	GPX1	5.092	5.536	5.792	5.632	5.275	6.462	6.138	6.438	5.246	5.753	6.13	5.95	5.479	5.989	6.155	5.789	255.978	481.205	255.978	481.205	337.287	359.194	ENSG00000233276	4144.24	0.32211	0.278151	0.425676	4550.33	0.791036	0.0274286	0.233731	5680.99	0.103852	0.62584	0.999996
chr3	188659504	188665428	-1	TPRG1-AS1	2.493	2.883	1.237	1.508	0.903	1.443	-13.171	0.446	2.742	2.129	0.337	0.714	2.051	1.889	0.58	0.313	9.485	2.066	9.485	2.066	6.846	4.387	ENSG00000234076	44.9916	-1.17125	0.0494232	0.110877	34.2505	-1.27827	0.0230487	0.207405	28.5566	-0.156708	0.539937	0.999996
chr3	98433174	98451495	-1	ST3GAL6-AS1	0.701	0.517	1.053	1.315	-1.13	0.105	-1.315	0.795	2.125	2.112	2.667	3.288	1.682	2.159	2.262	2.732	2.572	0.979	2.572	0.979	14.468	9.756	ENSG00000239445	59.5986	2.33493	1.4788e-09	1.78678e-08	11.2724	-1.14593	0.0203129	0.192135	102.154	-0.311616	0.189497	0.999996
chr3	183165396	183173801	1	LINC00888	-1.387	-1.258	-1.075	-0.49	-0.361	-0.385	0.594	0.677	1.223	1.5	2.087	1.981	1.175	1.639	2.13	1.947	0.371	1.289	0.371	1.289	5.799	5.956	ENSG00000240024	53.6107	3.84583	1.40338e-15	3.6922e-14	12.5246	1.37263	0.00597813	0.0818548	120.879	0.0418458	0.85984	0.999996
chr3	152557179	152559228	1	RP11-38P22.2	0.04	0.913	2.066	1.289	2.002	2.154	3.907	3.229	1.584	1.912	2.178	2.11	2.046	2.713	2.84	2.961	3.765	22.77	3.765	22.77	7.183	14.816	ENSG00000241732	164.603	0.91135	0.0459382	0.104457	341.297	1.9664	7.15273e-05	0.00237561	388.975	0.849302	2.24115e-05	0.00339821
chr3	131080742	131083966	1	NUDT16P1	-0.019	0.134	0.12	0.661	1.719	1.925	2.065	2.13	1.216	1.243	1.119	1.77	1.677	1.392	1.789	1.96	1.297	7.187	1.297	7.187	3.943	5.615	ENSG00000246082	69.3695	1.56387	9.76988e-06	5.97887e-05	101.708	2.36889	2.59435e-17	6.90342e-15	150.061	0.410999	0.0555338	0.999996
chr3	45265958	45267770	-1	TMEM158	3.769	4.154	3.117	2.998	2.848	2.648	1.523	1.599	0.205	0.668	0.313	0.669	-0.083	0.388	-0.354	0.403	37.434	10.235	37.434	10.235	1.625	1.148	ENSG00000249992	422.828	-4.56903	3.25548e-24	2.01723e-22	445.55	-1.52884	0.00124443	0.0247186	33.3716	-0.204424	0.422103	0.999996
chr3	129612714	129637418	1	TMCC1-AS1	1.09	1.04	0.54	0.246	1.988	2.01	1.26	1.038	1.121	1.353	0.854	0.5	1.156	1.266	0.455	0.557	2.2	5.28	2.2	5.28	2.734	2.512	ENSG00000271270	59.6093	0.641258	0.06032	0.130267	61.2659	0.9387	0.00587008	0.0807665	87.1199	0.0218484	0.921851	0.999996
chr4	11394774	11431389	-1	HS3ST1	0.63	0.939	1.811	0.773	-0.773	-0.796	-0.725	-0.798	1.007	1.569	2.834	0.481	0.214	0.063	2.107	0.337	3.181	0.461	3.181	0.461	6.548	2.983	ENSG00000002587	242.111	0.842819	0.123375	0.22942	89.5317	-2.00044	2.01421e-07	1.36569e-05	299.941	-0.256373	0.30868	0.999996
chr4	110481361	110609874	1	CCDC109B	4.061	4.142	4.469	4.323	4.566	4.97	5.037	5.126	3.033	3.137	3.466	3.522	2.922	3.329	3.569	3.557	70.944	140.717	70.944	140.717	27.425	29.265	ENSG00000005059	1233.41	-1.31639	0.000885809	0.00348713	2207.6	0.794995	0.0345415	0.270482	845.489	0.0613877	0.809445	0.999996
chr4	1723227	1746898	1	TACC3	1.236	1.351	1.184	1.046	1.881	1.952	1.786	1.486	2.122	2.176	2.084	1.99	1.783	2.243	1.738	1.496	3.356	6.001	3.356	6.001	8.132	6.381	ENSG00000013810	174.303	1.35753	3.44121e-08	3.29943e-07	124.715	0.911504	0.000692775	0.0156074	265.439	-0.291193	0.144191	0.999996
chr4	35949843	36246131	-1	ARAP2	3.577	3.4	3.06	3.716	3.174	2.499	2.988	3.367	3.416	3.575	2.937	3.472	2.674	2.872	2.772	3.166	32.06	21.244	32.06	21.244	29.313	17.975	ENSG00000047365	1739.88	-0.0847768	0.776896	0.861659	1315.23	-0.478294	0.19908	0.687226	1652.75	-0.507589	0.00753638	0.365661
chr4	170650616	170679104	-1	C4orf27	0.103	0.121	0.827	1.117	0.675	0.812	1.664	1.51	2.125	1.828	2.559	2.603	1.479	1.995	2.564	2.66	1.896	3.508	1.896	3.508	10.261	9.762	ENSG00000056050	84.2395	2.38753	5.14794e-09	5.69622e-08	34.0751	0.866626	0.0271065	0.231546	172.976	0.0662679	0.7889	0.999996
chr4	148653214	148993931	1	ARHGAP10	3.388	3.436	3.17	3.62	2.77	2.712	2.871	3.122	3.228	3.164	3.812	3.881	3.515	3.33	3.932	4.028	30.469	17.848	30.469	17.848	35.668	42.201	ENSG00000071205	1717.85	0.0866504	0.749149	0.84263	1136.41	-0.773519	0.000844757	0.0182165	2301.55	0.224278	0.247833	0.999996
chr4	129730779	129796379	1	JADE1	0.751	1.305	1.414	1.714	2.373	2.561	2.805	2.609	1.221	1.334	1.68	1.48	2.599	2.564	2.355	2.367	3.87	13.457	3.87	13.457	4.237	11.917	ENSG00000077684	256.175	0.331621	0.285241	0.433236	499.393	1.85726	8.809e-09	8.01505e-07	671.825	1.36491	1.24644e-14	1.61505e-11
chr4	74962752	74965010	-1	CXCL2	3.383	3.769	5.489	4.73	2.612	2.601	4.085	3.478	0.803	0.955	0.036	-0.061	-0.747	-0.474	-2.026	-1.344	107.096	29.753	107.096	29.753	1.702	0.372	ENSG00000081041	810.824	-5.67244	2.34724e-22	1.20604e-20	878.369	-1.40784	0.00707433	0.0926363	19.0035	-0.759744	0.00269032	0.180024
chr4	140586922	140661899	1	MGST2	0.761	1.336	1.181	2.178	1.984	2.457	2.029	2.59	3.372	3.954	4.005	4.103	3.444	3.929	4.216	4.197	4.509	9.972	4.509	9.972	49.198	54.133	ENSG00000085871	246.805	3.33458	1.02631e-17	3.3081e-16	62.9421	1.10665	0.00401399	0.0603511	555.283	0.0999827	0.636946	0.999996
chr4	2939660	2965112	-1	NOP14	2.772	3.06	2.915	2.975	2.189	2.765	2.338	2.619	1.914	2.367	2.755	2.643	1.988	1.992	2.716	2.638	18.845	12.226	18.845	12.226	11.811	10.937	ENSG00000087269	784.958	-0.832737	0.00481918	0.015433	722.39	-0.58559	0.0310817	0.253819	655.544	-0.0158812	0.945303	0.999996
chr4	103422486	103538459	1	NFKB1	5.196	4.991	5.155	5.343	4.309	4.044	4.407	4.677	2.87	2.773	3.482	3.303	2.659	2.485	3.252	3.174	177.623	80.264	177.623	80.264	23.351	19.017	ENSG00000109320	5001.76	-2.96938	3.00997e-19	1.14434e-17	5665.41	-1.04968	6.87516e-05	0.00230858	1206.1	-0.13899	0.573794	0.999996
chr4	75310851	75320726	1	AREG	1.039	2.483	3.502	3.798	1.891	3.889	5.318	4.889	-3.073	-3.515	-2.259	-1.257	-0.502	-1.879	0.905	-2.767	23.156	98.146	23.156	98.146	0.116	0.823	ENSG00000109321	5.0317	-3.99231	0.000515572	0.00214173	21.8283	1.29438	0.0215264	0.198382	0.81912	0.0442722	0.567471	NA
chr4	144257915	144395721	1	GAB1	1.94	1.833	2.211	1.775	2.665	2.312	2.456	2.306	1.649	1.02	1.131	1.048	2.701	1.597	1.729	1.713	7.062	11.544	7.062	11.544	3.483	7.758	ENSG00000109458	235.208	-1.25782	0.00135278	0.00507153	387.968	0.651352	0.0886984	0.458546	282.917	0.990038	8.64161e-06	0.00151145
chr4	110736666	110745893	1	GAR1	2.341	1.879	2.674	2.68	0.352	1.392	1.622	2.068	0.91	0.912	2.227	2.232	0.663	0.636	1.666	1.85	11.509	4.605	11.509	4.605	5.895	3.872	ENSG00000109534	127.106	-1.08378	0.00690133	0.0210426	104.178	-1.22804	0.000924092	0.0194653	77.9401	-0.354239	0.169277	0.999996
chr4	160025330	160281321	1	RAPGEF2	4.465	4.065	4.475	4.46	3.396	3.574	4.056	3.807	3.394	3.304	3.554	3.673	3.031	3.182	3.195	3.375	79.914	42.075	79.914	42.075	32.841	24.625	ENSG00000109756	2131.09	-1.186	3.50193e-05	0.000190246	2013.28	-0.788796	0.0030947	0.0499937	1338.06	-0.323434	0.112674	0.999996
chr4	154387498	154557863	1	KIAA0922	1.751	1.33	1.966	1.272	3.018	2.278	2.767	2.12	1.587	1.657	0.344	1.002	1.168	0.92	0.531	0.78	5.066	13.617	5.066	13.617	3.568	2.403	ENSG00000121210	206.526	-0.572079	0.0692035	0.145751	370.627	1.23394	2.96076e-07	1.89798e-05	184.255	-0.141298	0.543377	0.999996
chr4	2249159	2264021	-1	MXD4	1.766	2.232	1.79	1.376	1.951	2.898	1.78	2.01	2.673	2.832	1.743	1.538	2.974	3.102	2.132	1.816	6.281	9.649	6.281	9.649	10.465	14.104	ENSG00000123933	309.09	0.732011	0.0147829	0.0403501	267.214	0.681759	0.0157818	0.162698	522.521	0.237754	0.318228	0.999996
chr4	75230860	75254468	1	EREG	3.379	4.33	5.138	4.525	1.342	1.974	3.455	2.817	-1.864	0.094	0.207	-1.337	-1.679	-0.212	0.185	-0.84	92.025	14.857	92.025	14.857	0.686	0.657	ENSG00000124882	2913.05	-6.77046	3.9436e-26	2.96599e-24	2923.16	-1.97119	0.000119088	0.00363529	47.0097	-0.000754368	0.997483	0.999996
chr4	8183799	8243530	1	SH3TC1	3.931	3.758	3.121	3.332	4.361	4.172	3.988	4.109	3.156	3.092	3.312	3.028	3.528	3.292	3.433	3.211	36.146	64.531	36.146	64.531	23.409	29.2	ENSG00000125089	930.559	-0.351932	0.180583	0.308142	1259.13	0.792744	0.00145217	0.027826	1105.97	0.330891	0.0226337	0.773042
chr4	1003724	1020685	1	FGFRL1	2.422	2.654	2.984	2.47	1.786	2.126	2.161	1.705	0.85	0.958	0.693	0.863	0.633	0.036	0.473	0.565	14.27	7.135	14.27	7.135	2.33	1.571	ENSG00000127418	366.002	-2.69445	1.40428e-22	7.41731e-21	398.294	-1.11046	6.28192e-05	0.00215034	96.8196	-0.401637	0.0602274	0.999996
chr4	57301907	57327534	1	PAICS	3.176	3.708	3.286	3.544	3.024	3.311	2.614	2.985	2.398	2.835	3.643	3.253	2.48	2.874	3.53	3.203	31.534	20.366	31.534	20.366	23.043	22.106	ENSG00000128050	818.339	-0.529727	0.144856	0.260474	676.915	-0.6776	0.0143439	0.152443	758.273	-0.0618342	0.802369	0.999996
chr4	6910969	7034845	1	TBC1D14	2.361	2.206	2.136	2.229	3.151	3.274	2.989	2.895	2.784	2.961	2.693	2.751	3.4	3.299	3.075	3.081	9.365	21.941	9.365	21.941	16.491	25.129	ENSG00000132405	436.277	0.871303	2.05179e-05	0.000117073	429.25	1.09961	1.47772e-06	7.7762e-05	854.516	0.530772	0.00537304	0.287121
chr4	48137800	48271881	-1	TEC	0.641	0.176	0.128	0.231	0.746	0.5	0.912	0.789	0.919	1.197	1.443	1.388	1.513	1.533	1.326	1.014	1.372	2.112	1.372	2.112	3.516	3.925	ENSG00000135605	100.799	1.14118	0.00074801	0.00298945	74.182	0.743368	0.0168133	0.169491	184.082	0.225158	0.306972	0.999996
chr4	15004298	15071777	1	CPEB2	2.292	1.981	2.936	2.758	2.386	2.035	2.471	1.964	2.976	2.956	2.017	2.296	2.707	2.347	1.786	1.686	12.944	9.373	12.944	9.373	14.078	9.204	ENSG00000137449	755.87	-0.193294	0.648714	0.76677	589.054	-0.481423	0.264192	0.771092	700.611	-0.45784	0.0271165	0.880372
chr4	154622652	154626851	1	TLR2	4.99	5.538	5.674	5.51	5.592	5.751	6.334	6.245	1.866	2.519	2.754	1.954	3.327	3.755	3.919	3.226	235.066	415.735	235.066	415.735	10.418	36.546	ENSG00000137462	8312.8	-4.48237	2.52099e-41	5.94667e-39	18946.1	0.746922	0.00645541	0.0866444	1840.38	1.2613	1.60994e-07	4.24935e-05
chr4	82347547	82965397	-1	RASGEF1B	5.638	5.82	5.593	6.026	4.765	5.076	5.481	5.754	3.892	4.14	4.655	4.382	4.046	4.658	4.765	4.76	325.243	208.294	325.243	208.294	74.265	99.205	ENSG00000138670	8040.91	-2.24789	8.35454e-17	2.49172e-15	9366.96	-0.651675	0.017451	0.172555	3773.82	0.328378	0.0972851	0.999996
chr4	84457067	84527028	1	AGPAT9	4.187	3.618	4.856	4.296	2.194	2.07	3.843	3.051	4.356	4.317	3.931	4.949	4.063	4.311	3.842	4.591	76.301	21.181	76.301	21.181	86.279	69.479	ENSG00000138678	2928.84	0.212867	0.591852	0.722643	1495.73	-1.49895	0.00165414	0.0307597	3400.73	-0.184722	0.440691	0.999996
chr4	76831809	76862204	-1	NAAA	1.585	1.98	2.677	2.469	2.747	2.609	2.867	3.045	2.899	3.149	2.98	3.418	2.884	3.159	3.169	3.497	9.623	16.949	9.623	16.949	22.926	24.572	ENSG00000138744	298.28	1.2255	0.00228552	0.00804523	216.673	0.769187	0.0351957	0.273329	510.321	0.0712831	0.753739	0.999996
chr4	110609785	110624739	-1	CASP6	1.352	1.335	1.173	1.266	2.117	1.975	1.735	1.721	2.582	2.63	2.473	2.728	2.458	2.528	2.679	2.948	3.612	6.694	3.612	6.694	13.57	14.466	ENSG00000138794	113.438	1.84955	2.52187e-10	3.39928e-09	55.8181	0.671085	0.0167005	0.169079	211.301	0.0131063	0.94329	0.999996
chr4	103172198	103352415	-1	SLC39A8	5.693	5.108	5.897	6.121	5.705	4.899	4.933	5.556	3.06	3.933	4.672	3.738	3.815	4.541	5.089	4.183	320.482	208.147	320.482	208.147	55.36	91.807	ENSG00000138821	7510.07	-2.38891	5.25487e-06	3.38444e-05	8670.31	-0.738399	0.0447426	0.315502	3541.45	0.324327	0.21047	0.999996
chr4	84011201	84058228	-1	PLAC8	2.046	0.947	3.141	2.898	0.485	0.515	1.927	2.306	-0.681	-0.283	-0.976	-1.439	-0.809	-1.456	-1.016	-1.824	12.901	5.053	12.901	5.053	0.468	0.3	ENSG00000145287	59.2598	-4.07286	2.5902e-11	4.0457e-10	67.8154	-1.0644	0.0335639	0.266677	5.90094	-0.122574	0.606781	NA
chr4	88081255	88161466	-1	KLHL8	1.817	1.995	2.394	2.471	2.273	2.23	3.209	2.993	1.85	1.451	2.222	2.19	2.58	1.957	2.474	2.421	9.079	15.935	9.079	15.935	7.201	10.858	ENSG00000145332	509.145	-0.327801	0.272751	0.42023	703.815	0.807031	0.0178854	0.175775	664.916	0.469323	0.0256132	0.850968
chr4	120133742	120216672	1	USP53	2.37	2.224	2.512	2.416	1.509	2.22	2.785	2.24	0.895	0.482	0.908	0.302	2.316	1.328	1.497	0.767	10.872	9.836	10.872	9.836	1.975	5.136	ENSG00000145390	276.29	-2.48454	1.48319e-13	3.09739e-12	431.994	0.13041	0.7367	0.986451	185.382	0.905716	0.000365664	0.0364462
chr4	164031225	164088073	-1	NAF1	1.804	2.294	2.387	2.392	1.39	1.514	1.844	1.877	1.678	1.734	1.574	1.619	1.243	1.784	1.485	1.358	9.456	5.356	9.456	5.356	5.227	4.433	ENSG00000145414	165.704	-0.856898	0.00108582	0.00417396	144.922	-0.803796	0.00175368	0.0321196	121.879	-0.350043	0.0803826	0.999996
chr4	164445450	165305202	-1	36951	1.967	1.22	1.485	1.643	2.442	2.495	2.35	2.85	3.488	3.447	3.401	3.584	3.113	3.53	3.637	3.516	5.033	12.854	5.033	12.854	32.542	32.083	ENSG00000145416	701.164	2.32152	3.92464e-15	9.82722e-14	344.062	1.20309	6.52534e-05	0.00221751	1378.09	-0.0174179	0.915484	0.999996
chr4	154631277	154681387	-1	RNF175	2.117	2.472	1.583	1.49	3.514	3.407	2.782	2.599	-0.953	-0.298	-0.903	-1.741	0.687	0.78	0.425	-0.658	7.368	23.35	7.368	23.35	0.426	1.555	ENSG00000145428	116.505	-4.21794	3.47978e-13	6.91227e-12	419.692	1.42614	0.00163871	0.0305697	30.2369	0.62908	0.0106228	0.46875
chr4	157681606	157892546	-1	PDGFC	1.637	1.814	2.432	2.882	2.603	2.874	2.6	3.324	2.152	1.966	2.184	2.06	2.86	2.359	2.47	2.568	10.131	18.117	10.131	18.117	8.121	13.233	ENSG00000145431	244.261	-0.314839	0.469003	0.617974	339.708	0.75181	0.0855838	0.450201	342.975	0.650501	0.000145519	0.017284
chr4	169784921	169931426	-1	CBR4	1.442	1.194	1.439	1.563	1.743	1.683	1.983	1.99	2.252	1.832	2.176	1.955	2.11	2.038	2.192	2.081	4.131	6.423	4.131	6.423	7.912	8.227	ENSG00000145439	201.667	0.981513	6.7626e-05	0.000349112	147.794	0.578654	0.0151762	0.158073	328.893	0.0878901	0.592337	0.999996
chr4	139085251	139163503	-1	SLC7A11	5.435	5.904	5.59	5.764	2.918	3.005	2.78	3.216	1.78	2.69	1.829	1.516	0.421	1.974	0.975	0.458	295.657	19.945	295.657	19.945	7.863	3.239	ENSG00000151012	19464.9	-5.24304	7.20027e-42	1.75839e-39	17518.9	-3.73466	3.5473e-31	3.33517e-28	771.155	-0.656564	0.0116772	0.499838
chr4	139936943	139966906	1	CCRN4L	1.18	1.708	2.627	2.242	1.515	1.036	1.411	1.002	1.067	1.4	1.625	1.281	0.965	1.317	1.461	1.317	8.008	3.548	8.008	3.548	3.912	3.602	ENSG00000151014	143.47	-1.08812	0.00368329	0.0122705	124.859	-0.988434	0.00787966	0.100004	105.501	-0.050797	0.792828	0.999996
chr4	146539415	146581187	1	MMAA	2.013	1.747	1.401	1.762	1.289	1.27	0.917	1.239	1.245	1.563	2.224	2.25	1.264	1.131	1.879	2.15	5.779	3.287	5.779	3.287	6.747	5.444	ENSG00000151611	182.556	0.0120538	0.969938	0.982228	130.968	-0.566099	0.0257292	0.223711	195.091	-0.218093	0.354816	0.999996
chr4	185676749	185747972	-1	ACSL1	5.524	5.369	5.055	5.386	5.536	5.931	6.133	5.965	4.865	5.309	5.289	5.457	6.289	6.254	5.884	6.225	210.251	370.347	210.251	370.347	191.219	480.974	ENSG00000151726	7700.62	0.0378216	0.921074	0.953456	9674.51	0.841156	0.0227464	0.205505	15067	0.819242	0.000737122	0.0648264
chr4	81105033	81125483	1	PRDM8	1.623	1.421	1.863	1.402	1.124	1.442	0.929	0.988	-1.681	-2.4	-1.645	-2.225	-2.297	-2.988	-2.174	-1.88	4.932	3.133	4.932	3.133	0.144	0.104	ENSG00000152784	93.2985	-5.70077	6.44043e-32	7.59479e-30	124.754	-0.772476	0.00559629	0.0778348	3.37955	-0.0446757	0.828819	NA
chr4	170015407	170192256	-1	SH3RF1	2.05	2.445	2.426	2.142	1.46	1.881	1.615	1.254	1.548	1.163	1.655	1.363	1.625	0.89	1.393	1.468	9.789	4.851	9.789	4.851	4.263	3.972	ENSG00000154447	448.001	-1.2157	0.000127311	0.00061688	413.956	-0.91195	0.000131778	0.0040053	301.97	-0.0989512	0.6731	0.999996
chr4	1160720	1202750	-1	SPON2	0.954	0.897	0.862	0.499	3.299	2.733	2.389	2.322	2.522	2.815	1.893	2.01	2.592	2.594	2.031	2.031	2.266	15.902	2.266	15.902	10.817	10.5	ENSG00000159674	132.192	2.92138	3.29914e-10	4.35093e-09	129.301	2.70829	1.39383e-10	1.80341e-08	283.569	0.00938519	0.971084	0.999996
chr4	1205236	1243741	-1	CTBP1	3.873	3.729	3.942	3.762	4.449	4.353	4.19	4.253	3.933	3.751	3.911	4.071	3.79	3.808	4.046	4.111	46.095	74.948	46.095	74.948	50.569	51.893	ENSG00000159692	1530.76	0.0652674	0.741164	0.836913	1605.69	0.54275	0.00302648	0.049373	1914.63	0.0900844	0.555711	0.999996
chr4	95219686	95264027	-1	HPGDS	-1.752	-1.467	-2.533	-1.898	-0.666	-0.144	0.438	0.035	0.865	2.95	1.723	2.44	1.02	3.093	1.593	2.147	0.158	0.991	0.158	0.991	9.642	9.58	ENSG00000163106	70.0769	4.88044	7.88604e-14	1.70165e-12	8.73716	1.58726	0.00189828	NA	164.272	0.0310475	0.902531	0.999996
chr4	74902306	74904524	-1	CXCL3	3.89	4.051	5.526	4.843	2.407	2.751	3.85	3.428	-0.147	-0.122	-1.635	-1.495	-1.699	-1.394	-2.284	-1.796	121.145	26.164	121.145	26.164	0.541	0.174	ENSG00000163734	883.485	-7.31191	9.34257e-38	1.76303e-35	929.141	-1.84916	3.09904e-05	0.00116549	6.79676	-0.383314	0.0876745	NA
chr4	74861359	74864496	-1	CXCL5	3.627	3.439	5.219	4.246	3.117	2.174	3.658	2.579	-3.574	-1.364	-13.934	-4.058	-4.035	-1.04	-3.118	-4.271	80.893	20.847	80.893	20.847	0.075	0.107	ENSG00000163735	1527.99	-8.46555	3.14445e-20	1.33209e-18	1683.06	-1.53603	0.00101279	0.020791	4.75924	0.0493201	0.769976	NA
chr4	74735110	74736959	1	CXCL1	3.083	3.053	4.699	3.601	0.171	0.919	1.443	-0.394	-2.883	-1.227	-1.828	-2.845	-3.314	-7.654	-2.81	-3.072	47.388	2.151	47.388	2.151	0.141	0.035	ENSG00000163739	330.971	-7.733	3.45441e-33	4.68671e-31	300.008	-3.42637	4.71754e-12	6.65315e-10	1.60914	-0.212267	0.208626	NA
chr4	108745719	108836203	1	SGMS2	3.301	4.061	3.549	3.905	4.182	4.462	4.77	4.587	2.776	3.006	3.239	3.206	4.157	3.914	3.839	4.025	42.43	92.111	42.43	92.111	21.62	54.143	ENSG00000164023	1140.82	-0.826287	0.00693459	0.0211347	2140.98	1.10555	0.00250292	0.0429424	1635.04	1.11729	7.63309e-12	5.43972e-09
chr4	124317950	124324910	1	SPRY1	-2.131	-1.444	-0.289	-0.341	2.845	2.982	2.608	2.187	-0.898	-0.413	-0.87	-0.584	2.046	1.46	1.307	0.769	0.453	14.858	0.453	14.858	0.511	4.477	ENSG00000164056	12.2452	0.00228452	0.997215	0.998424	175.375	4.10754	1.57288e-20	6.12153e-18	79.1377	1.64761	2.33559e-10	1.22963e-07
chr4	174252846	174256276	-1	HMGB2	0.953	1.621	2.832	2.735	2.835	4.23	5.341	5.272	2.287	2.414	2.946	2.563	3.114	2.933	3.436	3.115	10.017	122.35	10.017	122.35	13.266	23.731	ENSG00000164104	177.748	0.395903	0.377964	0.531736	848.575	2.64881	1.77944e-07	1.21823e-05	339.342	0.727678	0.000185914	0.0205413
chr4	174291120	174298683	1	SAP30	1.408	1.444	2.161	2.007	3.302	4.827	5.553	5.2	1.954	2.486	2.964	2.94	3.351	3.894	4.036	3.605	6.114	147.898	6.114	147.898	14.345	42.783	ENSG00000164105	146.019	1.19017	0.000704855	0.00283224	945.805	3.75633	2.73753e-17	7.14951e-15	467.334	1.1932	4.01823e-08	1.30163e-05
chr4	174305852	174327531	-1	SCRG1	-2.114	-8.089	-7.608	-8.317	2.07	1.638	0.44	-0.171	-0.34	-1.295	-7.796	-8.061	0.795	-0.186	-1.759	-8.415	0.03	3.867	0.03	3.867	0.246	0.804	ENSG00000164106	2.76119	1.49138	0.262465	0.408721	35.2035	3.08245	1.05343e-07	7.65803e-06	12.8044	0.164816	0.294064	0.999996
chr4	175411328	175444305	-1	HPGD	-1.618	0.646	1.165	0.328	-0.277	1.593	2.882	2.129	0.896	1.906	1.267	2.168	2.087	2.994	1.803	3.136	1.675	7.987	1.675	7.987	5.368	14.28	ENSG00000164120	72.0134	1.06797	0.141724	0.256152	95.734	1.15807	0.0445599	0.314722	216.465	0.729553	0.00507114	0.276931
chr4	140222609	140341187	1	NAA15	3.584	3.644	4.019	4.079	3.197	3.134	3.528	3.502	3.08	3.087	3.866	3.844	3.028	2.873	3.599	3.756	47.28	28.675	47.28	28.675	34.542	29.436	ENSG00000164134	2000.23	-0.557199	0.113267	0.215114	1636.05	-0.752792	0.00566853	0.0786799	1794.45	-0.103995	0.67119	0.999996
chr4	146031990	146101313	-1	OTUD4	4.287	4.067	4.239	4.191	3.808	3.339	3.632	3.579	2.884	3.057	3.394	3.035	2.627	2.934	2.765	2.844	66.668	36.734	66.668	36.734	22.445	16.433	ENSG00000164164	2335.91	-1.47575	1.04738e-13	2.22989e-12	2315.91	-0.823739	0.000497839	0.0119405	1236.86	-0.474266	0.000907016	0.0764953
chr4	40192673	40248587	1	RHOH	0.814	1.097	1.415	0.568	3.513	3.367	3.427	2.695	-1.441	-1.172	-0.187	-1.716	-0.349	-0.231	0.321	-0.879	2.784	27.044	2.784	27.044	0.388	0.823	ENSG00000168421	23.9073	-3.47536	3.33185e-07	2.68801e-06	216.451	3.09936	1.65052e-22	7.05371e-20	8.11734	0.344541	0.118607	NA
chr4	1717679	1723085	-1	TMEM129	1.673	1.534	1.434	1.636	2.423	2.338	1.56	1.91	2.089	2.207	2.221	2.397	2.26	2.352	2.303	2.311	4.826	8.294	4.826	8.294	9.348	10.051	ENSG00000168936	235.335	1.12624	6.29195e-07	4.84452e-06	172.422	0.715814	0.0111056	0.128503	403.708	0.131704	0.43626	0.999996
chr4	74606223	74609433	1	IL8	6.602	7.289	8.331	8.308	4.038	5.247	6.106	6.052	-0.533	0.908	1.629	0.03	-1.579	-0.778	-0.165	-1.191	2603.75	280.123	2603.75	280.123	2.3	0.454	ENSG00000169429	28755.5	-9.70352	4.99546e-55	2.20629e-52	27701.6	-2.43706	1.52355e-06	7.958e-05	33.7408	-0.713901	0.00385173	0.229702
chr4	146402346	146479231	1	SMAD1	0.944	0.197	0.958	0.265	2.085	0.553	1.268	0.982	0.952	0.891	0.667	0.672	1.546	0.812	0.584	1.124	1.925	4.004	1.925	4.004	2.235	2.956	ENSG00000170365	28.3554	0.718042	0.0769426	0.158655	26.5749	0.7982	0.0334634	0.266351	41.35	-0.0247385	0.917817	0.999996
chr4	87856154	88062206	1	AFF1	2.637	2.296	3.3	2.755	4.013	3.735	4.266	3.74	3.225	2.73	2.64	2.641	3.816	2.968	2.852	2.711	16.691	52.666	16.691	52.666	17.139	24.326	ENSG00000172493	1463.37	0.0854321	0.79025	0.870794	2236.79	1.24378	0.000549241	0.0129965	1974.23	0.223707	0.265381	0.999996
chr4	84213614	84256306	-1	HPSE	4.78	4.261	5.377	4.719	3.807	3.791	4.747	4.124	1.814	1.31	1.309	1.188	1.169	1.226	1.385	1.126	129.68	66.616	129.68	66.616	4.208	3.427	ENSG00000173083	2273.58	-4.53168	1.3415e-30	1.40641e-28	2817.58	-0.934241	0.0102841	0.121268	175.64	-0.413973	0.0905272	0.999996
chr4	38825336	38858438	-1	TLR6	2.092	1.933	2.74	2.612	2.672	2.463	3.309	3.186	2.798	2.745	3.206	3.214	2.211	2.279	3.185	3.011	11.035	19.449	11.035	19.449	20.394	15.845	ENSG00000174130	756.634	0.435766	0.123361	0.229416	748.542	0.691567	0.027093	0.231546	910.412	-0.326804	0.0736622	0.999996
chr4	169277886	169458937	-1	DDX60L	5.537	5.679	5.573	5.444	4.974	4.997	5	4.634	3.205	3.667	3.783	3.266	2.962	3.754	3.551	3.231	260.421	136.046	260.421	136.046	33.489	30.557	ENSG00000181381	7738.77	-2.6959	2.92576e-14	6.64473e-13	8892.38	-0.877888	0.00367131	0.0566482	2214.94	-0.130682	0.601009	0.999996
chr4	90157537	90229161	-1	GPRIN3	2.643	2.629	3.126	3.191	2.091	1.912	2.607	2.745	3.161	2.967	3.359	3.068	2.613	2.925	2.914	3.034	18.761	10.998	18.761	10.998	23.328	17.881	ENSG00000185477	2149.74	0.28322	0.224879	0.364321	1329.45	-0.746411	0.00647129	0.0866638	2480.8	-0.337879	0.0467284	0.999996
chr4	140637907	141075338	-1	MAML3	1.651	1.787	2.432	1.645	2.941	2.472	2.677	1.871	0.489	-0.093	0.212	-0.51	1.152	-0.026	0.615	-0.267	6.94	12.959	6.94	12.959	1.094	1.689	ENSG00000196782	281.718	-2.33881	4.56472e-08	4.2992e-07	678.361	1.09354	0.00101265	0.020791	125.869	0.195887	0.451458	0.999996
chr4	1243088	1282079	1	CTBP1-AS2	0.688	-0.199	0.104	0.571	1.7	0.665	0.56	0.797	0.967	0.319	0.724	0.217	1.057	0.872	0.445	0.82	1.423	2.847	1.423	2.847	1.828	2.276	ENSG00000196810	64.5078	0.18332	0.573671	0.70794	73.3737	0.760063	0.0345347	0.270482	90.6559	0.207311	0.365983	0.999996
chr4	75480629	75490486	1	AREGB	1.477	-1.766	-2.139	-1.301	2.462	-1.025	2.983	2.936	-7.084	-7.103	-3.788	-6.972	-2.818	-2.744	-4.392	-4.005	1.235	12.677	1.235	12.677	0.006	0.038	ENSG00000205595	0.108421	-0.880513	0.479721	NA	2.55591	1.25347	0.026502	NA	0	NA	NA	NA
chr4	129489127	129491686	-1	RP11-184M15.1	-1.209	0.01	0.312	0.506	1.361	2.519	2.968	2.644	2.448	3.175	3.624	3.703	3.971	4.288	4.348	4.65	1.083	12.462	1.083	12.462	28.399	76.975	ENSG00000248187	334.141	4.52681	6.27189e-24	3.77368e-22	139.35	2.89124	9.59494e-11	1.25294e-08	1433.63	1.11154	9.33323e-07	0.000204656
chr4	142240604	142253772	-1	RP11-362F19.1	1.071	1.729	0.992	0.773	1.388	2.634	1.733	1.74	0.11	0.121	-5.7	-6.067	0.356	0.478	-2.847	-1.727	3.355	7.326	3.355	7.326	0.562	0.819	ENSG00000248810	27.3352	-2.40845	0.0036979	0.0123113	66.3218	0.962569	0.0279741	0.236659	12.5856	0.108308	0.529659	0.999996
chr4	138978618	139099331	1	SLC7A11-AS1	4.38	4.826	3.104	3.079	0.81	0.883	0.074	-0.586	0.423	1.103	-1.828	-2.518	-2.517	-1.663	-2.772	-4.437	62.18	1.574	62.18	1.574	1.195	0.086	ENSG00000250033	879.023	-5.05394	3.57536e-08	3.42331e-07	770.244	-3.79834	1.95262e-14	3.77231e-12	21.41	-0.442823	0.0289422	0.920788
chr4	185765739	185776905	-1	RP11-701P16.5	1.549	1.526	1.501	2.764	1.471	1.275	1.642	2.382	-2.282	-0.743	-1.179	-0.336	0.032	0.043	0.355	0.672	7.415	5.983	7.415	5.983	0.399	1.365	ENSG00000251230	30.6363	-4.09157	1.80615e-10	2.48785e-09	45.0922	-0.30962	0.493952	0.92729	7.86801	0.648629	0.0098291	NA
chr5	79703832	79775169	1	ZFYVE16	4.765	4.969	5.271	5.254	3.677	4.183	4.372	4.101	4.212	4.859	4.268	4.63	3.66	4.357	3.938	4.157	161.853	61.184	161.853	61.184	92.638	58.057	ENSG00000039319	6074.91	-0.767617	0.0450186	0.10285	4502.63	-1.31464	0.00142828	0.0274429	4217.66	-0.494074	0.0395073	0.999996
chr5	133860003	133918918	1	JADE2	1.495	0.612	0.892	1.278	2.888	3.045	2.402	2.742	1.541	1.166	1.564	0.594	2.162	1.748	1.121	0.934	3.085	16.386	3.085	16.386	3.617	5.014	ENSG00000043143	166.022	-0.21947	0.617515	0.741976	455.602	2.01587	9.72518e-08	7.14345e-06	238.679	0.359292	0.166284	0.999996
chr5	175810949	175815976	-1	NOP16	3.367	3.517	3.34	3.399	2.068	3.22	2.705	2.92	1.642	1.912	3.164	2.58	1.759	1.516	2.933	2.553	30.227	16.614	30.227	16.614	12.202	10.501	ENSG00000048162	259.263	-1.1492	0.0112682	0.0320188	240.411	-0.822917	0.00954673	0.115075	172.02	-0.104471	0.687166	0.999996
chr5	175344876	175461683	-1	THOC3	1.433	1.187	1.889	2.264	1.879	1.833	2.253	2.532	1.592	2.073	3.025	2.843	1.623	2.287	3.251	2.911	5.926	8.729	5.926	8.729	12.666	14.782	ENSG00000051596	50.6058	1.56567	0.000241005	0.00108309	33.2285	0.933809	0.00943917	0.114169	90.0674	0.0156894	0.950794	0.999996
chr5	304291	438406	1	AHRR	3.98	1.54	2.535	1.386	2.971	0.514	2.047	0.628	1.803	0.843	1.635	0.123	0.338	-0.064	0.833	0.354	18.712	7.705	18.712	7.705	3.665	1.516	ENSG00000063438	455.336	-1.91917	0.00408914	0.0134074	450.275	-0.772823	0.173348	0.648467	160.132	-0.524392	0.043619	0.999996
chr5	36606457	36688436	1	SLC1A3	4.475	3.475	2.482	3.375	5.739	5.372	4.8	5.205	5.171	5.22	5.089	5.025	5.852	5.768	5.543	5.489	40.342	207.504	40.342	207.504	168.908	291.463	ENSG00000079215	3398.41	2.5242	6.97788e-08	6.35572e-07	2910.09	2.18738	2.33656e-07	1.53268e-05	9237.57	0.630451	0.00128534	0.100659
chr5	88013975	88199922	-1	MEF2C	4.132	4.391	4.022	4.2	2.505	3.348	2.983	3.268	2.165	2.326	2.684	2.164	1.569	1.545	1.997	1.898	66.425	21.684	66.425	21.684	10.579	5.885	ENSG00000081189	1332.51	-2.45059	9.36481e-18	3.02795e-16	1315.4	-1.45185	1.28472e-06	6.86302e-05	375.395	-0.581651	0.0138994	0.567645
chr5	178537852	178772431	-1	ADAMTS2	-1.124	-0.556	0.365	-0.785	1.753	1.82	1.883	0.958	-1.755	-2.618	-0.641	-2.326	-0.36	-0.92	0.811	-0.549	0.698	5.283	0.698	5.283	0.217	0.981	ENSG00000087116	18.735	-1.18847	0.0860237	0.173048	89.977	2.27451	5.26355e-07	3.14542e-05	39.6853	0.818124	NA	NA
chr5	43289497	43313614	-1	HMGCS1	3.092	3.409	3.17	3.554	2.38	2.591	2.857	2.72	3.773	3.197	3.788	3.893	3.605	3.341	3.694	3.754	27.771	14.192	27.771	14.192	40.331	37	ENSG00000112972	1237.28	0.653299	0.0333271	0.0803209	637.812	-0.841775	0.00921252	0.112294	1714.9	-0.0937436	0.655935	0.999996
chr5	139624624	139682706	-1	PFDN1	3.464	3.539	3.345	3.687	2.622	3.038	2.859	3.187	3.761	3.171	3.904	3.959	3.622	3.343	3.939	4.217	33.68	19.083	33.68	19.083	42.219	46.237	ENSG00000113068	560.058	0.0699281	0.775172	0.860935	363.739	-0.871523	0.000255057	0.00676141	683.413	0.0205766	0.92047	0.999996
chr5	139712428	139726216	-1	HBEGF	3.892	4.916	4.033	4.508	1.753	1.911	2.203	2.376	1.002	0.801	2.422	2.242	-0.09	0.459	1.703	2.423	83.217	8.088	83.217	8.088	6.41	4.818	ENSG00000113070	1497	-3.62637	1.61302e-12	2.95526e-11	1320.04	-3.0804	3.16723e-16	7.44457e-14	209.187	-0.151296	0.542932	0.999996
chr5	74632154	74657929	1	HMGCR	4.139	4.258	3.608	4.012	3.491	3.467	3.415	3.222	4.626	4.517	4.153	4.492	4.392	4.54	3.986	4.234	56.432	30.092	56.432	30.092	86.673	74.352	ENSG00000113161	2871.33	0.678875	0.0416836	0.0964753	1486.76	-0.775462	0.0222672	0.202603	3834.93	-0.198553	0.338618	0.999996
chr5	90664541	90679176	-1	ARRDC3	3.27	4.272	4.064	3.712	4.181	4.581	4.576	4.207	2.86	2.89	3.011	2.618	3.727	3.363	3.84	3.06	49.297	81.856	49.297	81.856	17.373	34.596	ENSG00000113369	1496.66	-1.32715	0.000284037	0.00125555	2414.06	0.568149	0.157627	0.617201	1466.93	0.70988	0.00183688	0.136699
chr5	142657496	142815077	-1	NR3C1	4.534	4.453	4.379	4.565	3.403	4.043	4.008	3.959	3.38	3.083	3.385	3.521	3.032	2.915	3.145	3.416	88.761	48.644	88.761	48.644	28.642	23.226	ENSG00000113580	4008.05	-1.52981	2.07352e-10	2.83545e-09	4087.82	-0.74093	0.0136538	0.147883	2124.43	-0.349939	0.0510407	0.999996
chr5	146770374	146889619	-1	DPYSL3	2.712	2.923	2.961	2.581	3.288	4.903	4.166	4.042	3.037	2.112	2.346	2.31	2.895	2.81	2.835	2.765	16.553	70.753	16.553	70.753	12.412	16.912	ENSG00000113657	511.418	-0.379454	0.247399	0.391366	1545.51	2.072	6.84728e-08	5.13655e-06	659.649	0.414656	0.0765958	0.999996
chr5	172261278	172379688	1	ERGIC1	3.472	4.024	3.896	4.242	5.266	5.041	4.974	4.819	4.168	4.192	4.611	4.634	4.607	4.437	5.077	5.095	51.757	154.255	51.757	154.255	83.611	127.101	ENSG00000113719	2535.4	0.947616	1.7685e-05	0.000102315	3165.76	1.6194	1.39404e-12	2.13697e-10	4650.21	0.389818	0.0154488	0.615061
chr5	173315283	173388979	1	CPEB4	3.32	3.488	3.526	3.532	2.874	2.644	3.105	2.676	3.029	2.963	3.064	3.233	2.994	3.086	2.97	3.098	32.148	17.161	32.148	17.161	21.712	20.88	ENSG00000113742	1902.24	-0.615829	0.00954695	0.0277596	1535.46	-0.829178	0.0141628	0.151316	1711.71	-0.0919909	0.537886	0.999996
chr5	175085033	175113245	1	HRH2	0.113	-0.323	0.043	-0.121	2.072	1.16	0.909	0.545	-0.132	-0.775	-0.716	-0.346	0.111	-0.516	0.285	-0.243	0.943	3.835	0.943	3.835	0.632	0.957	ENSG00000113749	33.9409	-0.601949	0.142868	0.257727	92.6932	1.70021	0.000145086	0.00429863	39.0562	0.305413	0.234996	0.999996
chr5	172195093	172198198	-1	DUSP1	4.436	5.077	5.429	5.275	5.828	6.101	6.748	6.59	2.549	2.194	3.412	2.429	4.586	4.374	4.659	4.541	167.102	591.852	167.102	591.852	15.864	94.252	ENSG00000120129	2770.82	-3.39028	1.00377e-18	3.62368e-17	9960.28	1.66571	1.58861e-07	1.09289e-05	1975.27	1.791	1.24559e-13	1.10958e-10
chr5	135364584	135399507	1	TGFBI	6.285	5.865	6.311	6.48	5.843	5.288	5.533	5.714	4.654	5.454	6.149	4.713	4.378	5.438	6	4.874	523.102	274.751	523.102	274.751	229.694	211.091	ENSG00000120708	11454.8	-1.12208	0.008987	0.0263752	10316.7	-0.957889	2.47714e-06	0.000124768	7938.67	-0.0774735	0.765816	0.999996
chr5	137801179	137805004	1	EGR1	1.926	1.701	2.412	2.055	1.845	1.138	2.324	1.617	0.489	-0.64	0.731	1.094	0.024	-1.07	-0.147	0.14	7.83	6.18	7.83	6.18	1.806	0.845	ENSG00000120738	237.113	-2.14095	2.80831e-07	2.30415e-06	300.705	-0.326975	0.325967	0.835536	74.9241	-0.513112	0.0487258	0.999996
chr5	7851299	7906138	1	MTRR	3.703	4.057	3.492	3.455	3.595	3.46	3.076	3.004	3.016	3.105	3.013	2.865	3.099	3.115	3.264	3.096	40.74	27.527	40.74	27.527	20.166	23.247	ENSG00000124275	585.838	-0.697556	0.00864002	0.0255011	535.864	-0.497657	0.0172078	0.171364	519.25	-0.0322167	0.869823	0.999996
chr5	131817301	131826490	-1	IRF1	5.907	5.398	4.019	3.862	4.969	5.063	3.439	3.714	2.598	2.668	2.472	2.168	2.298	2.396	2.01	2.268	173.059	93.564	173.059	93.564	12.115	9.52	ENSG00000125347	2043.05	-3.71566	4.6177e-14	1.02299e-12	2577.96	-0.635831	0.198227	0.686894	276.092	-0.369414	0.032486	0.978906
chr5	60628100	60841997	1	ZSWIM6	2.956	3.318	3.586	3.382	2.544	2.633	3.334	2.86	1.885	1.669	2.133	1.762	1.581	1.357	1.722	1.642	28.102	18.051	28.102	18.051	6.542	4.88	ENSG00000130449	1547.07	-2.13043	1.37136e-18	4.90805e-17	1791.86	-0.623482	0.0207891	0.195069	594.17	-0.342154	0.0741352	0.999996
chr5	131593364	131609147	1	PDLIM4	1.155	0.645	1.084	0.207	0.272	-0.895	-0.27	-0.202	1.101	2.244	2.645	2.184	1.111	2.149	2.644	2.395	2.318	0.825	2.318	0.825	8.856	9.167	ENSG00000131435	84.3508	2.09335	1.28931e-05	7.68184e-05	18.753	-1.06905	0.0159348	0.163295	164.54	0.027417	0.91606	0.999996
chr5	93954052	94075141	1	ANKRD32	1.554	1.25	1.533	1.902	2.112	1.922	2.256	2.223	2.138	1.641	1.788	1.382	1.772	2.326	1.494	1.502	4.889	8.476	4.889	8.476	5.903	6.269	ENSG00000133302	174.985	0.652238	0.0433726	0.0997704	173.126	0.848001	0.0209996	0.195871	265.334	0.110477	0.597146	0.999996
chr5	156822542	157002783	-1	ADAM19	1.314	1.748	2.317	2.226	1.006	1.369	1.936	1.114	-2.985	-2.894	-1.491	-2.894	-3.576	-3.924	-1.756	-4.95	7.221	4.162	7.221	4.162	0.096	0.056	ENSG00000135074	363.698	-6.59224	4.78021e-40	1.05561e-37	486.234	-0.778615	0.0258397	0.224359	6.28701	-0.119568	0.532497	NA
chr5	16665395	16936372	-1	MYO10	3.529	3.561	4.127	3.671	1.652	2.189	2.404	2.224	0.919	0.453	1.059	0.952	0.776	0.277	0.87	0.746	42.667	8.617	42.667	8.617	2.389	1.997	ENSG00000145555	1972.03	-4.18209	9.0167e-45	2.71265e-42	1952.11	-2.19092	1.27631e-15	2.76919e-13	231.272	-0.0519316	0.822056	0.999996
chr5	14581884	14615116	1	FAM105A	2.675	2.397	2.849	2.708	3.572	3.128	4.073	3.546	2.807	2.54	2.51	2.142	2.244	2.867	2.504	2.197	14.45	37.98	14.45	37.98	12.521	12.068	ENSG00000145569	467.486	-0.291031	0.379164	0.53299	818.225	1.21194	0.00274921	0.0462123	493.974	-0.0166334	0.93185	0.999996
chr5	36152091	36184421	1	SKP2	0.513	0.471	0.305	0.944	1.457	1.666	1.221	1.458	1.932	1.942	1.946	1.572	1.601	2.357	1.892	1.819	1.8	4.32	1.8	4.32	6.427	7.083	ENSG00000145604	162.051	1.52862	2.44574e-06	1.66619e-05	116.486	1.09159	0.000204733	0.00560651	284.715	-0.00716576	0.973707	0.999996
chr5	57749809	57756087	-1	PLK2	1.684	2.342	2.212	2.19	2.231	2.738	2.858	2.81	0.561	-1.02	-0.055	0.178	-0.404	-0.088	0.506	-0.397	8.466	14.711	8.466	14.711	1.063	0.978	ENSG00000145632	59.6311	-2.90955	5.03908e-12	8.74593e-11	129.037	0.774601	0.0235183	0.209658	16.3827	0.0544175	0.834232	0.999996
chr5	67511548	67597649	1	PIK3R1	2.149	2.7	2.386	2.761	3.574	3.245	3.52	3.234	3.215	3.199	3.332	3.073	3.753	3.202	3.274	3.503	12.538	30.136	12.538	30.136	24.758	31.738	ENSG00000145675	944.711	0.901643	0.00887927	0.0261034	916.339	1.02672	0.00437759	0.064624	1622.4	0.23606	0.251095	0.999996
chr5	80708840	81047616	-1	SSBP2	4.247	4.483	3.234	2.989	4.562	5.524	4.243	3.96	3.594	2.831	1.456	1.591	4.03	3.021	1.877	1.646	50.938	117.173	50.938	117.173	15.645	22.137	ENSG00000145687	188.447	-1.56179	0.000186288	0.000862586	607.097	1.89402	4.73155e-16	1.07628e-13	137.933	0.21668	0.397084	0.999996
chr5	107194736	107717799	-1	FBXL17	1.239	0.718	0.39	0.225	2.152	1.859	1.096	0.906	1.942	1.99	1.683	2.016	2.109	1.295	1.895	2.175	2.058	5.122	2.058	5.122	6.796	6.841	ENSG00000145743	163.816	1.73141	8.97925e-08	8.04451e-07	85.6922	0.66938	0.0167237	0.169192	290.119	-0.0563329	0.789736	0.999996
chr5	118604387	118735383	1	TNFAIP8	4.838	4.794	4.647	5.419	3.509	3.768	4.4	4.725	2.76	3.11	3.971	4.049	2.694	3.106	3.762	3.783	144.316	67.754	144.316	67.754	37.174	31.036	ENSG00000145779	2111.51	-2.10605	3.07339e-07	2.50382e-06	2142.27	-1.06827	0.00626878	0.0846826	814.775	-0.19995	0.430658	0.999996
chr5	147763498	147822399	1	FBXO38	4.902	5.022	4.375	4.541	5.274	5.361	4.557	4.652	4.629	4.582	3.793	3.893	5.07	5.103	4.482	4.243	114.937	152.144	114.937	152.144	73.441	120.485	ENSG00000145868	2260.56	-0.555442	0.00682029	0.0208138	2707.57	0.377602	0.088335	0.458011	2922.32	0.685751	9.9223e-06	0.00170389
chr5	148737570	148749216	1	PCYOX1L	-0.277	-0.252	-0.155	-0.061	0.745	0.365	0.434	0.601	0.598	0.675	1.119	1.213	1.069	0.988	1.495	1.557	0.832	1.729	0.832	1.729	2.552	3.701	ENSG00000145882	77.1431	1.13348	0.000104668	0.000518543	64.537	0.981117	0.00303236	0.049373	158.332	0.527707	0.00296883	0.188905
chr5	150409506	150473138	-1	TNIP1	5.792	5.918	5.572	5.493	4.36	4.636	4.177	4.39	2.828	3.227	3.07	3.06	2.763	2.972	2.874	3.01	301.501	81.845	301.501	81.845	21.26	18.352	ENSG00000145901	4458.44	-3.64631	1.28305e-79	1.66459e-76	4628.82	-1.71153	2.87687e-13	4.88825e-11	717.809	-0.196503	0.144845	0.999996
chr5	169801675	169816681	-1	KCNMB1	2.132	1.558	0.485	1.118	3.219	2.308	1.687	1.71	0.064	-0.569	0.34	-0.475	0.546	0.058	0.93	0.333	4.468	11.498	4.468	11.498	0.914	1.68	ENSG00000145936	66.4428	-2.33366	2.087e-05	0.00011882	173.885	1.03025	0.0424871	0.306494	34.9729	0.486795	0.05934	0.999996
chr5	176928908	176938275	-1	DOK3	3.459	3.253	4.305	3.408	3.281	3.429	4.071	3.772	3.302	3.615	3.561	3.466	2.848	3.153	3.164	3.245	40.506	39.91	40.506	39.91	32.894	22.507	ENSG00000146094	641.356	-0.319869	0.30118	0.45128	611.126	-0.0356444	0.911823	0.995721	569.768	-0.468635	0.00976504	0.437677
chr5	41925356	41941845	1	FBXO4	0.462	-1.076	0.184	0.364	1.162	0.631	1.068	1.458	1.38	1.572	2.019	2.211	1.947	1.908	2.284	2.362	1.142	3.072	1.142	3.072	6.364	8.547	ENSG00000151876	73.6855	2.62891	4.84142e-10	6.23438e-09	30.4174	1.1214	0.01125	0.129623	170.46	0.271993	0.207126	0.999996
chr5	78668459	78810040	-1	HOMER1	1.01	0.909	0.999	1.659	-0.41	-1.229	0.071	0.235	1.802	1.493	2.138	2.12	1.711	1.225	1.879	2.071	3.3	0.823	3.3	0.823	6.834	5.858	ENSG00000152413	176.449	0.855529	0.00708725	0.0215336	77.1374	-1.061	0.0117564	0.133495	263.407	-0.0422358	0.848296	0.999996
chr5	16473147	16617167	-1	FAM134B	-0.889	-0.628	-1.445	-0.886	-0.638	-0.315	-0.032	0.203	1.351	1.687	0.991	1.316	1.703	1.855	0.978	1.785	0.397	0.862	0.397	0.862	3.924	5.127	ENSG00000154153	74.63	3.35764	2.12876e-14	4.89898e-13	17.6078	0.959469	0.0326107	0.261866	178.27	0.165566	0.502766	0.999996
chr5	125695824	125832186	1	GRAMD3	0.813	0.617	0.66	-0.182	2.058	0.99	1.569	0.962	1.058	0.883	0.52	0.389	1.383	1.188	1.277	0.879	1.719	4.487	1.719	4.487	2.115	3.317	ENSG00000155324	39.0657	0.817501	0.0455147	0.103744	58.9029	1.68716	1.76786e-05	0.00071439	85.8386	0.723395	0.000716917	0.0642656
chr5	72251808	72386349	1	FCHO2	2.761	3.225	3.323	3.732	3.903	3.646	3.984	3.765	4.08	4.061	3.411	4.295	4.302	4.446	3.825	4.665	27.63	46.218	27.63	46.218	55.218	77.818	ENSG00000157107	1562.78	0.953505	0.00611097	0.0189614	1337.57	0.826515	0.0251104	0.219684	2839.6	0.298879	0.188279	0.999996
chr5	148651434	148721365	1	AFAP1L1	-3.076	-4.15	-3.476	-4.08	-2.733	-1.507	-3.934	-3.656	2.254	3.29	2.714	3.433	2.988	3.764	3.661	3.937	0.027	0.082	0.027	0.082	20.614	38.309	ENSG00000157510	524.105	9.6633	1.43885e-33	2.00455e-31	0.68237	0.197945	0.639769	NA	1822.41	0.520704	0.0451535	0.999996
chr5	52285156	52390609	1	ITGA2	1.097	1.922	2.555	2.478	0.191	0.589	1.403	1.222	-2.282	-1.7	-1.513	-1.314	-2.101	-1.837	-1.538	-0.657	8.656	2.619	8.656	2.619	0.193	0.253	ENSG00000164171	488.915	-5.3384	1.965e-34	2.95576e-32	539.081	-1.50766	0.000307472	0.00786405	27.9067	0.156676	0.54433	0.999996
chr5	110831731	110848288	-1	STARD4	3.413	4.251	4.338	4.901	2.845	3.556	3.799	4.088	3.236	3.768	4.166	4.657	2.783	3.828	3.98	4.319	77.898	39.136	77.898	39.136	59.651	47.712	ENSG00000164211	2276.65	-0.599897	0.176368	0.30269	1772.87	-0.894052	0.0406126	0.298935	1850.33	-0.237006	0.352759	0.999996
chr5	94890778	94940768	1	ARSK	-0.109	-0.449	-0.454	-0.994	0.987	1.011	-0.93	0.032	1	1.015	1.068	1.291	1.24	1.23	1.198	1.656	0.634	1.715	0.634	1.715	3.007	3.858	ENSG00000164291	62.2375	2.63146	2.77096e-10	3.70617e-09	25.3564	1.05836	0.0277082	0.23472	140.476	0.207379	0.361301	0.999996
chr5	172483355	172566291	1	CREBRF	2.642	2.567	3.333	3.298	2.874	3.199	3.971	3.92	2.341	1.515	1.965	1.914	2.995	2.252	2.673	2.362	20.548	36.432	20.548	36.432	7.217	13.654	ENSG00000164463	946.523	-1.64401	4.97489e-05	0.000262637	1760.55	0.687542	0.1347	0.570645	744.631	0.601345	0.0092306	0.419563
chr5	35852797	35879705	1	IL7R	4.084	4.317	4.758	4.527	4.168	3.432	4.303	3.968	-0.136	1.043	2.763	1.25	0.376	1.408	2.577	1.496	85.863	55.596	85.863	55.596	5.764	5.794	ENSG00000168685	2938.68	-3.83261	1.24217e-09	1.51925e-08	3844.03	-0.698198	0.0220158	0.201355	402.221	0.0276707	0.907986	0.999996
chr5	176784838	176799602	1	RGS14	0.656	0.873	0.781	-0.201	1.451	1.418	0.809	0.73	1.233	1.336	0.897	1.328	0.658	1.354	1.027	1.004	1.832	3.18	1.832	3.18	3.367	2.832	ENSG00000169220	56.5081	1.09285	0.0109692	0.03129	46.4972	0.841802	0.049378	0.333355	75.2163	-0.462417	0.0499229	0.999996
chr5	148206156	148208196	1	ADRB2	-0.331	0.765	0.943	1.446	1.388	1.249	1.7	1.755	-0.606	-0.776	0.595	-0.725	0.12	0.013	0.914	0.133	2.421	4.689	2.421	4.689	0.825	1.445	ENSG00000169252	49.1094	-1.54232	0.00469848	0.0150907	95.2925	0.849329	0.0304796	0.251834	40.164	0.43199	0.0969508	0.999996
chr5	177236408	177377733	1	RP11-423H2.1	1.739	1.479	1.179	1.732	1.827	2.524	2.06	2.247	1.738	2.127	3.107	3.022	2.409	2.662	3.081	3.206	4.748	9.005	4.748	9.005	14.247	17.987	ENSG00000170089	32.6604	1.79019	0.00135018	0.00506451	19.0855	0.926441	0.0264526	0.228312	59.5743	-0.00427073	0.986912	0.999996
chr5	140011313	140013286	-1	CD14	3.516	3.696	6.162	5.388	2.319	2.963	4.944	4.568	3.867	3.954	4.142	3.065	2.341	3.276	4.143	2.707	191.896	66.605	191.896	66.605	46.097	28.723	ENSG00000170458	1827.52	-1.82225	0.00168293	0.00614716	1696.15	-1.10111	0.0367332	0.280406	742.741	-0.357218	0.169966	0.999996
chr5	40679600	40693837	1	PTGER4	2.658	2.741	2.69	3.123	2.433	2.225	1.947	2.516	2.178	2.446	1.883	2.086	1.407	1.314	1.296	1.794	16.808	10.009	16.808	10.009	8.753	4.369	ENSG00000171522	513.675	-1.14245	0.0021807	0.00771791	487.481	-0.700781	0.0670671	0.394284	285.312	-0.65241	0.00581828	0.306007
chr5	139026884	139063467	1	CXXC5	3.415	3.288	3.374	3.166	2.653	2.223	2.389	2.166	4.297	4.328	4.103	4.2	3.848	3.914	4.012	4.079	27.543	10.765	27.543	10.765	69.161	52.858	ENSG00000171604	1261.15	1.30888	2.97746e-07	2.42949e-06	425.094	-1.3917	3.7071e-06	0.000179661	1888.36	-0.31603	0.0846371	0.999996
chr5	73923234	73937249	-1	ENC1	2.939	3.649	3.117	3.382	2.465	2.224	2.721	2.393	3.114	2.165	3.102	2.259	2.313	2.011	3.059	2.207	27.348	11.793	27.348	11.793	15.763	11.999	ENSG00000171617	1305.6	-0.705685	0.0991233	0.193876	1051.6	-0.928873	0.0117139	0.133119	1057.87	-0.160857	0.536144	0.999996
chr5	148521046	148640105	1	ABLIM3	-0.749	-0.056	1.255	0.535	4.051	3.353	3.696	2.455	0.299	0.362	0.026	0.283	2.372	2.297	1.834	1.939	1.658	34.511	1.658	34.511	1.285	8.472	ENSG00000173210	76.5296	-0.412048	0.464943	0.61438	612.003	2.9792	1.71233e-09	1.80217e-07	253.54	1.94185	8.34117e-20	1.98144e-16
chr5	95087023	95158709	-1	GLRX	2.884	2.232	2.187	2.498	2.715	3.219	3.7	3.454	4.068	4.352	4.364	4.989	4.236	4.746	4.261	4.777	12.075	28.057	12.075	28.057	90.386	93.486	ENSG00000173221	789.168	2.42663	4.50904e-11	6.73857e-10	336.546	1.05434	0.00138059	0.0267085	1646.93	0.102753	0.636399	0.999996
chr5	171752185	171881527	-1	SH3PXD2B	-0.44	-0.502	-0.663	0.217	2.804	2.006	1.89	2.253	-0.114	0.231	-0.082	-1.348	2.393	1.947	1.753	1.166	0.751	10.023	0.751	10.023	0.833	6.737	ENSG00000174705	75.052	-0.164048	0.727757	0.827277	430.513	3.21969	3.06815e-23	1.6026e-20	455.058	1.55016	2.61826e-09	1.06623e-06
chr5	94039446	94620279	-1	MCTP1	4.524	4.501	3.659	4.315	4.78	5.087	4.283	4.727	3.358	3.766	3.58	3.779	3.591	4.236	3.879	3.913	74.003	116.65	74.003	116.65	37.917	50.978	ENSG00000175471	1069.08	-0.792083	0.00424762	0.0138418	1569.55	0.692743	0.0113478	0.130488	1088.96	0.391878	0.0222478	0.764092
chr5	57787262	57792917	1	GAPT	3.413	3.601	3.77	4.516	3.71	4.426	5.585	5.759	2.078	0.423	2.383	0.977	2.153	0.887	2.654	0.813	50.484	177.022	50.484	177.022	5.755	6.88	ENSG00000175857	455.153	-3.05791	9.168e-09	9.74446e-08	1609.69	1.47012	0.00134717	0.0263511	122.48	0.119464	0.633636	0.999996
chr5	146967990	147162338	-1	JAKMIP2	2.369	2.457	2.946	3.407	0.207	1.259	1.328	1.587	1.746	2.704	3.207	2.252	0.98	2.483	2.898	2.196	17.898	3.355	17.898	3.355	13.726	10.447	ENSG00000176049	902.562	-0.493334	0.306808	0.457655	547.148	-2.08512	4.39283e-07	2.70533e-05	731.055	-0.261066	0.314241	0.999996
chr5	71738479	71803554	-1	ZNF366	1.648	0.56	0.181	0.452	-0.763	-0.757	0.287	-0.728	2.241	2.47	1.865	2.146	1.508	2.087	1.53	1.702	2.43	0.687	2.43	0.687	9.061	5.672	ENSG00000178175	271.195	1.95343	2.45513e-07	2.04509e-06	59.6184	-1.69146	4.94597e-06	0.000234071	386.576	-0.75082	0.000866214	0.0743744
chr5	177631508	177638164	1	HNRNPAB	4.395	4.865	4.608	4.486	3.706	4.328	4.108	4.261	3.674	3.926	4.411	4.117	3.724	3.887	4.139	4.119	99.979	62.085	99.979	62.085	58.464	53.633	ENSG00000197451	1897.5	-0.818667	0.00324101	0.0109697	1700.73	-0.654236	0.0305219	0.251834	1556.39	-0.0936753	0.58028	0.999996
chr5	150560613	150603706	-1	CCDC69	2.271	2.236	2.29	2.172	2.387	2.74	3.05	2.615	1.866	1.525	1.45	1.43	2.331	1.502	1.541	1.429	9.428	15.294	9.428	15.294	4.876	5.908	ENSG00000198624	278.811	-0.814363	0.00059484	0.0024316	416.677	0.68337	0.049835	0.334862	258.527	0.177568	0.392253	0.999996
chr5	150400124	150408554	1	GPX3	4.425	4.361	2.848	2.668	3.157	2.615	1.847	1.285	2.347	2.63	1.498	1.957	2.756	2.705	1.77	2.282	48.41	11.787	48.41	11.787	8.972	11.597	ENSG00000211445	332.411	-1.57995	0.00382126	0.0126591	273.161	-1.49032	0.00312813	0.0502461	221.483	0.231113	0.367676	0.999996
chr5	133737778	133747589	-1	CDKN2AIPNL	0.783	0.596	0.924	0.956	1.39	1.515	1.508	1.935	1.105	1.656	2.295	2.383	1.353	2.015	2.354	2.398	2.281	5.005	2.281	5.005	7.258	8.229	ENSG00000237190	76.6011	1.57276	7.49403e-05	0.00038212	52.2925	1.0493	0.000345778	0.00866165	145.732	0.138999	0.574933	0.999996
chr5	90598846	90610219	-1	LUCAT1	4.423	4.501	3.743	3.461	3.859	3.969	3.312	2.699	1.159	1.91	0.867	-0.237	0.278	1.21	0.748	-0.563	61.93	35.673	61.93	35.673	3.279	1.839	ENSG00000248323	946.788	-4.19887	1.44379e-17	4.61081e-16	1135.48	-0.997693	0.0111337	0.128598	78.7112	-0.430734	0.0925657	0.999996
chr5	79778112	79783882	-1	CTD-2015H6.3	1.523	1.231	0.613	0.475	0.469	-0.269	-0.649	-1.06	1.015	1.137	0.07	0.028	0.481	0.631	0.22	0.523	2.867	0.808	2.867	0.808	1.995	1.608	ENSG00000249042	40.1512	-0.567351	0.328998	0.481144	27.0645	-1.34004	0.00756786	0.0973542	33.9403	-0.179027	0.490031	0.999996
chr5	36666316	36725297	-1	CTD-2353F22.1	1.758	0.823	0.139	0.945	3.389	2.54	1.458	1.647	2.388	2.089	1.763	2.004	2.869	2.51	1.788	1.676	2.951	12.958	2.951	12.958	8.057	10.314	ENSG00000250155	33.0289	1.43492	0.00503342	0.0160276	39.7308	1.51795	0.00390509	0.0595237	67.1192	0.198565	0.444883	0.999996
chr5	148596086	148656368	-1	AC012613.2	-5.056	-14.201	-14.659	-14.577	1.94	0.416	0.67	-0.299	-3.032	-3.129	-14.738	-4.624	-0.162	-0.809	-2.18	-2.305	0.001	2.794	0.001	2.794	0.025	0.376	ENSG00000253406	1.07509	1.77994	0.185929	NA	93.8889	4.72661	1.38949e-17	3.84235e-15	19.4533	0.727832	0.0010921	0.0884412
chr5	159895275	159914433	1	MIR146A	1.258	1	1.034	1.633	0.411	0.141	0.354	0.458	2.074	2.602	0.915	1.308	1.177	1.993	-0.133	0.025	3.544	1.416	3.544	1.416	6.913	3.122	ENSG00000253522	191.234	0.961658	0.0650925	0.138413	77.632	-1.23306	3.22339e-05	0.00120582	223.017	-0.355809	0.143397	0.999996
chr5	134779908	134788089	-1	TIFAB	0.348	-1.605	-0.302	-0.707	-0.893	-2.721	-2.261	-3.499	0.252	0.651	1.746	0.065	-0.246	0.442	1.709	0.679	0.712	0.152	0.712	0.152	2.503	2.459	ENSG00000255833	86.2584	1.63369	0.0090023	0.0264103	21.3079	-1.33741	0.0166892	0.169079	154.112	-0.0190305	0.940861	0.999996
chr5	150157508	150176296	1	SMIM3	-2.788	-2.263	-1.013	-2.239	1.606	1.298	1.303	1.373	-0.731	0.25	-0.711	0.482	1.235	1.52	0.583	1.42	0.158	4.069	0.158	4.069	0.969	3.486	ENSG00000256235	4.19976	2.00195	0.028352	0.0702387	12.7057	3.0795	1.14152e-09	1.27768e-07	18.1665	0.779948	0.00260952	0.177518
chr5	71735730	71738214	-1	RP11-389C8.2	0.801	0.415	0.493	0.979	-0.221	-0.659	0.401	-0.082	1.912	2.436	2.079	2.482	0.911	1.816	1.669	1.828	2.011	0.933	2.011	0.933	9.546	5.042	ENSG00000261269	219.951	2.14367	1.15115e-11	1.8995e-10	50.1232	-1.0352	0.00303527	0.049373	323.842	-0.699161	0.00216402	0.156567
chr5	150157867	150176297	1	AC010441.1	1.112	1.908	2.649	2.556	3.732	4.188	4.58	4.554	2.504	3.191	3.361	3.54	3.773	4.267	4.439	4.492	9.205	75.081	9.205	75.081	24.975	72.246	ENSG00000269636	15.124	1.63674	0.0124472	0.0348502	26.1399	1.55255	0.00786496	0.100004	43.6252	0.448027	0.0785929	0.999996
chr6	53362139	53481768	-1	GCLC	4.693	3.523	3.108	3.466	5.067	4.765	4.384	4.173	5.586	5.025	4.805	4.96	6.65	6.024	5.749	5.534	49.387	105.322	49.387	105.322	170.996	438.504	ENSG00000001084	2987.44	1.81252	1.04926e-06	7.72362e-06	1692.99	0.906993	0.00985977	0.117892	9605.31	1.01269	2.50454e-06	0.00050996
chr6	41040684	41067715	1	NFYA	2.786	3.14	3.289	3.383	2.014	2.186	2.889	2.475	2.401	2.219	2.543	2.544	2.371	1.892	2.221	2.205	23.914	11.567	23.914	11.567	11.423	8.91	ENSG00000001167	944.41	-1.11779	9.04827e-07	6.75383e-06	841.478	-0.946688	0.00166882	0.0309269	631.659	-0.288526	0.0655308	0.999996
chr6	46097730	46114436	1	ENPP4	-0.156	-1.503	1.095	1.341	1.434	0.351	2.995	3.061	1.587	1.255	2.572	2.671	1.488	1.485	2.507	2.777	1.972	11.745	1.972	11.745	8.991	9.301	ENSG00000001561	384.881	2.05261	0.000812425	0.00322022	419.128	1.69535	0.00211543	0.0373681	752.39	0.0335658	0.896891	0.999996
chr6	110745890	110797844	-1	SLC22A16	-1.231	-0.865	0.313	-0.393	0.197	2.078	2.399	1.646	0.604	1.718	1.907	1.595	1.551	2.127	2.675	2.067	0.688	6.355	0.688	6.355	4.768	8.883	ENSG00000004809	59.6234	2.82593	7.00021e-07	5.33249e-06	53.7714	2.19291	2.16694e-05	0.000857528	145.835	0.249742	0.334599	0.999996
chr6	16129356	16148479	1	MYLIP	0.146	1.111	2.025	1.862	0.055	0.545	2.137	1.806	-0.138	-0.47	-0.03	-0.045	0.384	-0.008	0.323	0.578	4.553	4.336	4.553	4.336	0.855	1.406	ENSG00000007944	88.3677	-2.20944	5.11692e-06	3.30072e-05	126.008	-0.0318025	0.950188	0.996251	45.785	0.482148	0.0372708	0.999996
chr6	143072604	143266338	-1	HIVEP2	2.798	3.208	2.412	2.394	1.308	2.188	1.444	1.559	-0.694	-0.258	-0.287	0.187	0.246	0.021	0.377	0.524	15.819	5.404	15.819	5.404	0.807	1.362	ENSG00000010818	775.89	-3.69198	3.00306e-39	6.11153e-37	865.199	-1.33746	1.19985e-08	1.07425e-06	176.803	0.643148	0.00281213	0.181927
chr6	35265595	35289548	1	DEF6	1.834	1.785	1.588	2.115	2.074	2.511	2.311	2.686	1.635	1.921	2.441	1.764	1.964	1.79	2.462	2.441	6.352	11.264	6.352	11.264	7.324	9.09	ENSG00000023892	203.948	0.224967	0.475177	0.623734	235.145	0.844593	0.00659492	0.0876797	295.286	0.263793	0.226523	0.999996
chr6	137518621	137540586	-1	IFNGR1	4.337	4.692	5.274	5.425	5.18	5.859	6.54	6.491	4.813	4.802	4.853	5.172	5.404	5.521	5.498	5.842	152.01	470.205	152.01	470.205	137.388	265.342	ENSG00000027697	3977.92	-0.163599	0.661991	0.777021	7576.4	1.38754	0.00116851	0.0233421	6394.01	0.7815	3.11831e-05	0.00453524
chr6	106534195	106557814	1	PRDM1	4.306	3.961	3.354	3.443	3.121	2.498	2.277	2.424	2.245	1.582	1.993	1.607	2.498	1.454	1.585	1.345	46.667	13.969	46.667	13.969	6.66	6.292	ENSG00000057657	1155.69	-2.9582	1.99255e-24	1.26875e-22	1146.99	-1.70008	7.11899e-11	9.3831e-09	319.246	0.0658566	0.790257	0.999996
chr6	34857042	35059179	1	ANKS1A	1.055	0.951	1.155	0.893	1.639	1.295	1.83	1.465	1.066	0.977	1.318	1.309	1.799	1.231	1.83	1.531	2.771	4.844	2.771	4.844	3.251	5.083	ENSG00000064999	261.066	0.359097	0.156957	0.276862	287.66	0.884722	0.000294334	0.00758865	450.142	0.548355	0.00704757	0.350213
chr6	83920108	84140797	-1	ME1	1.73	1.003	0.832	1.245	-0.999	-0.474	0.415	0.19	0.817	2.028	1.303	1.203	0.053	1.707	0.988	0.776	3.536	0.929	3.536	0.929	4.22	2.858	ENSG00000065833	149.217	0.226594	0.624828	0.74759	74.8218	-1.70649	8.63945e-06	0.000385576	162.248	-0.234792	0.365165	0.999996
chr6	158402888	158520208	1	SYNJ2	2.992	3.025	2.636	2.856	1.977	2.493	2.225	2.185	-1.05	1.068	1.04	1.7	-1.182	-0.446	1.332	0.68	17.975	9.37	17.975	9.37	2.891	1.677	ENSG00000078269	606.391	-2.53615	1.03337e-06	7.6283e-06	664.263	-1.0666	4.60335e-07	2.78792e-05	154.04	-0.280462	0.259758	0.999996
chr6	12290596	12297427	1	EDN1	1.687	1.85	0.948	1.701	-0.516	0.652	-0.114	0.508	-14.19	-2.755	-3.523	-2.429	-14.902	-2.939	-13.529	-4.031	4.957	1.267	4.957	1.267	0.045	0.017	ENSG00000078401	81.3444	-6.30572	2.14824e-23	1.22846e-21	87.5665	-1.67275	8.47482e-05	0.00271766	1.34068	-0.0836087	0.540186	NA
chr6	109307640	109416022	-1	SESN1	1.708	1.912	2.016	2.019	4.31	4.24	4.597	4.81	2.75	2.616	3.069	3.107	4.305	3.885	4.18	4.026	6.832	91.481	6.832	91.481	18.307	61.068	ENSG00000080546	482.676	1.61399	5.67226e-07	4.39674e-06	1386.09	3.28121	1.60602e-20	6.12153e-18	1775.07	1.33714	5.31373e-11	3.15569e-08
chr6	105175968	105307794	-1	HACE1	0.376	-0.129	0.719	0.558	1.434	0.763	0.651	0.782	1.481	1.065	1.516	1.618	1.615	1.412	1.231	1.552	1.534	2.612	1.534	2.612	4.225	4.321	ENSG00000085382	122.184	1.63148	5.51608e-08	5.11402e-07	76.5566	0.918299	0.0028713	0.0477812	225.265	0.0764428	0.631846	0.999996
chr6	153325594	153452384	-1	RGS17	0.154	0.107	0.477	0.586	1.361	1.402	1.92	1.577	-2.961	-2.911	-7.924	-3.416	-3.003	-3.458	-2.481	-8.445	1.422	4.909	1.422	4.909	0.034	0.041	ENSG00000091844	17.2934	-4.60443	4.91477e-11	7.29762e-10	65.2915	1.68679	1.23269e-09	1.35818e-07	1.26016	0.0108423	0.943582	NA
chr6	12008995	12165232	1	HIVEP1	3.667	3.084	3.566	3.494	2.161	2.159	2.232	2.157	2.137	1.613	1.203	1.961	0.315	-0.153	0.309	0.476	32.333	8.833	32.333	8.833	5.983	1.3	ENSG00000095951	1356.78	-2.6071	1.71279e-13	3.54478e-12	1324.24	-1.58849	4.43973e-07	2.72233e-05	290.094	-1.21155	4.15253e-07	0.000100315
chr6	35541362	35696360	-1	FKBP5	3.217	2.731	2.691	2.873	5.78	6.002	6.149	5.953	2.272	1.85	2.727	2.904	5.16	4.52	4.991	4.895	18.191	395.441	18.191	395.441	12.403	136.779	ENSG00000096060	901.225	-0.746475	0.0185952	0.0490845	11039.1	4.23895	2.87214e-72	1.01265e-68	4904.91	2.56149	6.42237e-29	3.05127e-25
chr6	44214824	44221620	1	HSP90AB1	5.56	5.819	5.118	5.576	4.426	5.187	4.425	4.942	5.039	5.383	5.949	6.022	5.077	5.424	5.857	5.768	256.973	121.582	256.973	121.582	292.144	264.23	ENSG00000096384	10247.7	0.0512921	0.885434	0.930672	6423.7	-0.96485	0.00866802	0.10761	11769.6	-0.0893152	0.680396	0.999996
chr6	10723148	10731362	1	TMEM14C	1.049	1.41	2.096	2.426	1.514	2.128	2.964	3.402	3.913	4.324	4.433	4.778	3.866	4.508	4.492	4.734	6.603	15.594	6.603	15.594	82.184	85.439	ENSG00000111843	600.704	3.61532	1.46919e-25	1.03733e-23	122.364	0.945057	0.0345337	0.270482	1350.81	0.0673704	0.741052	0.999996
chr6	24797601	25042238	-1	FAM65B	1.764	2.022	2.635	2.334	4.146	4.749	5.076	4.883	-0.206	-0.892	-2.072	-0.97	1.317	1.034	0.509	1.181	9.417	117.8	9.417	117.8	0.431	2.868	ENSG00000111913	227.655	-4.18742	1.07246e-16	3.16672e-15	2628.11	3.3441	1.49858e-22	6.81756e-20	111.769	1.22035	2.39741e-06	0.000495221
chr6	35310335	35395968	1	PPARD	3.289	3.315	2.228	2.146	2.096	2.183	1.548	1.212	2.043	2.089	2.027	2.186	1.665	1.783	1.459	1.69	18.049	6.269	18.049	6.269	8.073	5.241	ENSG00000112033	630.944	-1.09183	0.0175738	0.0468556	506.112	-1.2045	0.0100336	0.119228	380.155	-0.582578	0.00341633	0.209884
chr6	35995488	36079013	1	MAPK14	2.745	2.774	3.059	3.166	3.633	3.2	4.039	3.612	3.431	3.465	3.74	3.777	3.156	3.523	3.704	3.718	19.159	39.062	19.159	39.062	37.193	34.811	ENSG00000112062	1204.92	1.07154	2.53213e-05	0.000141868	986.474	0.898583	0.000701387	0.0157762	1914.49	-0.020022	0.906175	0.999996
chr6	160090089	160183561	-1	SOD2	7.256	7.473	7.234	7.494	6.011	6.872	6.089	6.604	5.135	5.644	5.253	5.73	4.731	5.682	5.09	5.447	1590.68	638.32	1590.68	638.32	238.025	200.411	ENSG00000112096	31676.5	-2.47583	4.42774e-13	8.67324e-12	31845.2	-1.38076	4.64925e-06	0.000221515	10010.3	-0.20285	0.409293	0.999996
chr6	14117872	14137149	1	CD83	5.072	5.1	5.742	6.113	3.445	3.321	4.122	4.522	4.148	4.526	5.014	5.234	3.006	3.856	4.505	4.542	271.918	53.195	271.918	53.195	123.477	62.993	ENSG00000112149	7321.17	-1.1659	0.00142526	0.00530588	5287.62	-2.09623	2.20013e-08	1.84693e-06	3940.98	-0.622145	0.013238	0.55009
chr6	99316420	99395849	-1	FBXL4	1.153	1.445	1.96	1.991	1.875	2.135	2.316	2.234	1.494	1.622	1.835	1.832	1.474	1.699	1.918	1.913	5.461	8.616	5.461	8.616	5.51	5.856	ENSG00000112234	254.17	-0.0103436	0.969412	0.981852	289.54	0.647191	0.017039	0.170669	309.88	0.0889523	0.518918	0.999996
chr6	106959730	107018326	1	AIM1	3.112	2.566	3.017	3.43	3.751	3.747	4.655	4.507	2.97	3.509	3.671	4.015	3.677	3.967	3.999	4.05	21.705	70.221	21.705	70.221	36.926	51.111	ENSG00000112297	2740.54	0.628687	0.0295061	0.0726041	3640.66	1.43885	7.36835e-07	4.20586e-05	4806.48	0.46914	0.00608585	0.315424
chr6	133002729	133035188	-1	VNN1	-3.663	-0.849	-0.642	0.061	-1.384	-0.063	1.487	2.315	-0.842	0.031	0.078	0.723	0.903	1.32	1.089	1.628	0.51	3.936	0.51	3.936	1.151	3.57	ENSG00000112299	39.1109	1.07181	0.111297	0.212169	88.3624	1.6853	0.00339461	0.0534045	132.431	1.069	1.91832e-05	0.00307211
chr6	111408781	111552397	1	SLC16A10	2.995	4.146	4.625	4.51	3.316	3.729	4.972	4.302	1.819	3	2.419	2.872	3.585	4.061	3.832	4.028	69.066	71.871	69.066	71.871	13.795	49.105	ENSG00000112394	1178.06	-2.17577	1.91418e-05	0.000109946	1725.88	0.0338107	0.945432	0.996251	1103.85	1.21061	9.79721e-07	0.000211575
chr6	143857982	144152322	1	PHACTR2	4.025	4.001	3.246	3.958	3.186	3.181	2.792	3.163	2.929	2.928	3.546	3.353	2.873	2.772	3.433	3.476	47.188	22.067	47.188	22.067	25.175	24.254	ENSG00000112419	2423.06	-0.670414	0.0280211	0.0696102	1903.69	-1.0355	7.61864e-05	0.00248717	2077.02	-0.124106	0.563686	0.999996
chr6	41902671	42018095	-1	CCND3	2.115	2.467	2.943	2.276	4.281	3.69	3.825	3.918	2.813	3.289	2.458	3.142	3.219	3.199	3.068	3.341	12.203	52.161	12.203	52.161	19.583	24.82	ENSG00000112576	430.378	0.845035	0.0339049	0.0814711	626.211	1.74213	4.20269e-08	3.29469e-06	722.374	0.191611	0.408934	0.999996
chr6	41888926	41900784	1	BYSL	2.224	2.229	2.309	2.411	1.61	1.71	1.766	1.842	0.925	0.605	1.354	1.377	0.603	0.722	1.325	1.171	9.943	5.675	9.943	5.675	3.049	2.719	ENSG00000112578	157.628	-1.64432	2.87387e-07	2.35143e-06	164.138	-0.762812	0.00103689	0.0211319	83.7318	-0.117041	0.637297	0.999996
chr6	46761127	46807515	1	MEP1A	-1.243	-3.258	-1.802	-0.709	-3.307	-4.228	-2.669	-2.505	-0.373	0.482	0.826	1.396	-0.417	0.319	0.969	1.399	0.245	0.05	0.245	0.05	2.159	2.181	ENSG00000112818	51.2978	2.80859	2.21957e-06	1.52613e-05	6.15861	-1.31341	0.0207937	NA	106.533	0.00647551	0.980156	0.999996
chr6	134490384	134639250	-1	SGK1	5.882	5.474	5.898	6.069	5.514	5.25	5.155	5.431	5.908	6.069	5.588	5.821	5.483	5.918	5.501	5.777	348.608	210.206	348.608	210.206	351.349	295.129	ENSG00000118515	9678.99	-0.101877	0.767823	0.855711	6898.93	-0.707797	0.043764	0.311091	10149.5	-0.205146	0.29257	0.999996
chr6	127587755	127609712	1	RNF146	3.07	3.159	3.272	3.416	3.463	3.99	4.306	4.327	3.094	2.854	2.955	2.646	3.495	3.08	3.066	3.158	25.495	58.99	25.495	58.99	18.189	24.934	ENSG00000118518	512.366	-0.506696	0.0349057	0.0834287	878.689	1.1228	0.000944308	0.0198474	605.444	0.418036	0.0331467	0.987252
chr6	108881038	109005977	1	FOXO3	1.744	2.034	3.167	2.677	3.057	2.763	3.834	3.495	2.14	1.779	1.917	2.054	2.871	2.323	2.428	2.382	12.915	29.096	12.915	29.096	7.258	12.511	ENSG00000118689	943.57	-0.843809	0.0511135	0.113928	1700.24	0.93228	0.0389501	0.291568	1112.12	0.670073	0.0016309	0.122991
chr6	71998506	72018653	1	OGFRL1	3.671	3.545	4.651	4.656	3.889	3.955	4.424	4.274	3.492	3.562	4.175	4.292	4.153	4.032	4.342	4.708	71.004	64.121	71.004	64.121	51.582	76.974	ENSG00000119900	1438.56	-0.441	0.259195	0.40509	1378.78	-0.128857	0.718711	0.983789	1799.67	0.480293	0.0220074	0.760864
chr6	42192669	42419789	-1	TRERF1	0.174	0	-0.399	0.486	0.492	0.001	-0.7	-0.391	1.659	1.262	0.854	1.017	1.033	0.614	0.444	0.396	1.121	0.952	1.121	0.952	3.477	1.926	ENSG00000124496	251.495	1.54412	4.473e-05	0.000237956	99.1695	-0.2685	0.501407	0.931176	345.497	-0.58592	0.0191851	0.706576
chr6	13574816	13614790	1	SIRT5	0.4	0.08	0.563	0.684	0.63	0.754	1.606	1.779	1.285	1.244	1.837	1.705	1.513	1.511	2.042	2.021	1.579	3.728	1.579	3.728	4.717	6.084	ENSG00000124523	75.1976	1.54074	4.35174e-07	3.44127e-06	53.629	1.03337	0.00535977	0.0752877	153.289	0.336364	0.0576476	0.999996
chr6	24403153	24425810	1	MRS2	1.36	1.322	1.766	1.857	1.976	1.85	2.203	2.055	2.803	3.117	3.555	3.66	2.857	3.273	3.626	3.728	4.977	7.61	4.977	7.61	28.239	30.754	ENSG00000124532	506.041	2.44335	9.81942e-16	2.59989e-14	170.995	0.60119	0.0148918	0.156385	1048.27	0.0865921	0.697352	0.999996
chr6	42981951	42989036	1	KLHDC3	2.405	2.718	2.791	2.914	2.888	3.591	3.176	3.528	2.66	2.971	3.004	3.043	2.843	3.26	3.197	3.019	15.245	28.071	15.245	28.071	18.746	22.047	ENSG00000124702	483.266	0.248981	0.251489	0.395936	549.459	0.83686	0.00463558	0.0671208	681.21	0.219899	0.213782	0.999996
chr6	36644305	36655116	1	CDKN1A	5.044	5.375	5.431	5.199	4.21	4.444	4.624	4.598	3.91	4.232	4.164	4.186	3.273	3.673	3.95	3.824	195.187	88.438	195.187	88.438	62.235	40.888	ENSG00000124762	3684.81	-1.73066	2.34331e-16	6.70138e-15	3630.5	-1.04732	2.06359e-07	1.39248e-05	1677.91	-0.500584	0.00324845	0.203071
chr6	152442819	152958936	-1	SYNE1	1.76	0.739	1.376	1.395	2.24	2.169	1.611	1.873	2.46	2.522	2.489	2.194	2.028	2.115	2.427	2.149	3.976	7.418	3.976	7.418	11.3	8.952	ENSG00000131018	553.983	1.20928	3.89138e-05	0.000209465	369.86	0.600385	0.0413827	0.302014	804.388	-0.385177	0.00861772	0.397915
chr6	86159809	86205500	1	NT5E	3.661	4.026	4.354	3.79	3.108	3.63	3.581	3.031	-0.869	-1.263	-0.986	-4.75	-0.821	-1.766	-1.628	-2.772	54.274	29.192	54.274	29.192	0.27	0.217	ENSG00000135318	1132.26	-7.36011	8.35334e-44	2.28156e-41	1525.31	-0.782559	0.0124253	0.138919	12.6173	-0.0368965	0.860812	0.999996
chr6	88384790	88411927	-1	AKIRIN2	3.606	3.178	3.893	3.826	2.78	2.634	3.529	2.968	2.644	2.652	2.584	2.863	2.581	2.334	2.524	2.471	38.95	20.909	38.95	20.909	14.757	11.963	ENSG00000135334	658.611	-1.41515	2.24821e-08	2.21702e-07	638.096	-0.854766	0.00372057	0.0572205	386.524	-0.227365	0.252366	0.999996
chr6	144164481	144184949	1	LTV1	2.938	3.206	2.908	3.412	1.757	2.673	2.53	2.937	2.13	2.387	3.442	3.181	2.033	2.33	3.174	3.113	23.055	12.926	23.055	12.926	18.664	16.081	ENSG00000135521	558.791	-0.412452	0.278236	0.425741	431.217	-0.776688	0.0230943	0.207452	524.388	-0.121032	0.632747	0.999996
chr6	138743180	139013708	-1	NHSL1	0.416	-1.17	0.239	0.142	2.077	0.582	1.22	0.775	1.235	0.373	0.263	0.499	2.46	1.168	1.156	0.724	1.062	3.835	1.062	3.835	1.96	5.041	ENSG00000135540	74.0682	0.752656	0.11518	0.217871	113.384	1.57944	0.000403051	0.00993746	222.944	0.698396	0.00702416	0.350213
chr6	135604670	135818914	-1	AHI1	2.468	2.653	1.662	2.388	1.836	2.08	1.546	1.707	2.568	2.768	2.05	2.498	2.605	2.867	2.158	2.548	10.545	6.124	10.545	6.124	12.229	13.143	ENSG00000135541	388.684	0.486769	0.141917	0.256452	223.986	-0.685584	0.0254064	0.221862	553.989	0.0629506	0.766611	0.999996
chr6	139224630	139309398	-1	REPS1	3.153	2.944	3.183	3.154	3.836	3.875	3.817	3.559	3.012	2.886	2.706	2.806	3.505	2.936	3.023	3.139	22.494	43.804	22.494	43.804	17.452	23.948	ENSG00000135597	540.034	-0.532256	0.0184453	0.0487505	691.883	0.546854	0.0298469	0.248044	598.65	0.326701	0.0556621	0.999996
chr6	37137979	37143202	1	PIM1	2.305	2.465	2.022	2.554	1.379	1.958	1.062	1.115	2.704	3.04	2.347	3.305	2.088	2.51	2.282	2.815	10.554	4.25	10.554	4.25	18.392	11.718	ENSG00000137193	528.205	0.805757	0.0227517	0.0583494	236.14	-1.10138	0.00287304	0.0477812	656.586	-0.438811	0.064463	0.999996
chr6	391739	411447	1	IRF4	1.789	1.091	2.145	2.363	0.679	-0.244	1.256	1.405	-1.823	-2	-1.312	-2.341	-2.372	-4.229	-2.067	-2.55	7.036	2.586	7.036	2.586	0.165	0.078	ENSG00000137265	241.308	-5.93479	6.88223e-27	5.55881e-25	281.301	-1.19548	0.0106624	0.124574	5.93718	-0.190345	0.370183	NA
chr6	3118608	3153812	1	BPHL	-0.253	-0.113	-0.06	-0.378	1.061	0.803	0.557	0.095	1.713	2.214	1.844	1.928	1.915	2.074	2.087	1.955	0.823	1.992	0.823	1.992	6.977	7.47	ENSG00000137274	70.9052	2.6757	1.56507e-16	4.5501e-15	26.0234	0.982361	0.0135308	0.147469	152.297	0.107495	0.592584	0.999996
chr6	34204650	34214008	1	HMGA1	5.102	5.346	5.184	4.917	4.646	4.727	4.654	4.438	3.826	3.938	4.411	4.204	3.413	3.594	4.259	4.252	172.383	101.738	172.383	101.738	61.652	51.939	ENSG00000137309	2646.21	-1.58634	6.77101e-09	7.35493e-08	2755.29	-0.691714	0.0256522	0.223454	1402.35	-0.277379	0.0915821	0.999996
chr6	30710976	30712331	-1	IER3	5.146	6.085	4.88	5.395	3.652	4.685	3.9	4.209	3.017	3.069	3.579	3.223	2.375	2.408	2.972	2.668	240.867	65.935	240.867	65.935	25.735	13.954	ENSG00000137331	2498.49	-3.28355	1.62827e-15	4.26225e-14	2513.5	-1.56804	0.000329502	0.00832791	406.102	-0.74969	3.72525e-05	0.00525703
chr6	18128542	18155305	-1	TPMT	2.222	1.997	2.484	2.77	1.588	1.088	2.066	2.418	2.209	2.898	3.517	3.556	1.937	3.086	3.232	3.523	11.144	6.747	11.144	6.747	24.003	22.015	ENSG00000137364	832.706	1.01272	0.00675119	0.0206485	378.08	-0.688405	0.0460957	0.321074	1258.68	-0.0664819	0.794944	0.999996
chr6	18368779	18469105	1	RNF144B	3.853	3.756	3.289	3.727	4.262	4.429	4.182	4.571	2.593	2.875	2.234	2.742	3.538	3.753	2.98	3.286	39.59	79.275	39.59	79.275	13.991	30.885	ENSG00000137393	1370.6	-1.67692	6.29589e-10	7.98351e-09	2782.74	0.975646	0.000609946	0.0141714	1353.35	1.0999	5.2948e-08	1.64058e-05
chr6	42018251	42055199	1	TAF8	1.967	1.74	1.986	1.774	2.936	2.748	2.66	2.6	1.624	1.83	1.481	1.793	2.176	2.154	2.188	2.269	6.511	15.558	6.511	15.558	5.431	9.009	ENSG00000137413	273.292	0.0690476	0.792291	0.872071	465.619	1.51971	1.46942e-09	1.56995e-07	432.209	0.593568	0.000555597	0.0514216
chr6	46671938	46703430	-1	PLA2G7	3.935	3.337	4.866	5.268	2.375	1.905	3.644	4.065	5.47	5.682	6.688	6.342	5.389	5.75	6.682	6.406	100.849	28.508	100.849	28.508	475.632	484.5	ENSG00000146070	7316.64	2.1655	1.2407e-05	7.41564e-05	1428.49	-1.38078	0.0062252	0.0843363	14344.3	0.0219684	0.929603	0.999996
chr6	36973422	36996846	1	FGD2	2.622	1.398	2.146	2.416	4.797	3.597	3.606	4.171	2.887	2.577	2.926	3.308	3.948	3.403	3.747	4.063	9.395	64.838	9.395	64.838	19.278	45.641	ENSG00000146192	417.632	0.956044	0.0135646	0.0374834	959.627	2.23243	1.67456e-06	8.58773e-05	1088.19	0.874578	0.000157805	0.0180091
chr6	44225903	44233500	-1	NFKBIE	4.742	4.982	4.385	4.441	3.604	4.131	3.754	3.771	3.073	3.922	3.628	3.532	1.802	2.854	3.086	2.599	106.43	46.307	106.43	46.307	36.009	14.695	ENSG00000146232	1460.44	-1.66535	7.56738e-09	8.13124e-08	1396.65	-1.1023	7.49018e-05	0.00245661	579.552	-0.830535	0.000741367	0.0648264
chr6	125283691	125413779	1	RNF217	1.773	1.306	1.509	1.57	2.474	2.32	2.145	1.801	1.789	1.355	1.569	1.44	1.812	1.385	1.356	1.89	4.729	9.164	4.729	9.164	4.722	5.156	ENSG00000146373	279.835	0.250934	0.338677	0.491936	332.36	0.951971	8.49809e-05	0.00271766	344.599	-0.120395	0.576963	0.999996
chr6	155153831	155578857	1	TIAM2	1.253	1.164	1.559	1.847	1.852	1.233	1.059	1.53	1.265	1.403	1.395	0.772	2.18	2.717	2.567	2.281	4.451	4.328	4.451	4.328	3.453	11.704	ENSG00000146426	97.0373	-0.243035	0.463063	0.612715	91.9519	0.0143908	0.955851	0.996753	266.385	1.43997	8.74262e-10	4.01963e-07
chr6	160146617	160177351	1	WTAP	4.634	4.84	5.047	5.235	3.771	4.126	4.697	4.694	3.215	3.429	4.074	3.89	3.191	3.352	3.845	3.911	143.238	81.102	143.238	81.102	40.893	37.411	ENSG00000146457	2616.67	-1.67537	2.30964e-08	2.27328e-07	2746.97	-0.715263	0.0348517	0.271567	1405.31	-0.0716018	0.74524	0.999996
chr6	144606837	145174170	1	UTRN	3.811	3.045	2.997	3.457	4.25	4.424	3.805	4.214	3.832	3.31	3.105	3.468	3.989	3.481	3.203	3.429	29.499	66.549	29.499	66.549	31.993	35.503	ENSG00000152818	1876.7	0.24982	0.4483	0.599597	2425.16	1.09582	0.000282333	0.00733286	2582.2	0.129839	0.547454	0.999996
chr6	114178541	114184648	1	MARCKS	3.581	4.051	4.031	4.175	1.997	2.656	2.622	3.39	3.128	3.545	4.247	2.83	2.851	3.567	3.815	2.892	53.695	16.266	53.695	16.266	36.083	29.036	ENSG00000155130	3045.7	-0.633301	0.111775	0.212924	2094.98	-1.57806	8.38743e-06	0.000375517	2555.04	-0.165835	0.519974	0.999996
chr6	107473761	107780768	-1	PDSS2	0.065	0.061	0.199	0.051	1.494	0.669	0.363	0.689	1.811	2.818	2.308	2.172	1.802	2.346	2.258	2.272	1.101	2.46	1.101	2.46	10.428	8.945	ENSG00000164494	199.911	3.37318	4.46123e-27	3.68949e-25	44.1595	0.873589	0.0206414	0.1942	421.713	-0.051253	0.805161	0.999996
chr6	147525561	147706866	1	STXBP5	1.482	1.912	2.392	2.347	1.794	1.934	2.55	2.276	2.041	1.921	2.073	2.303	2.481	2.351	2.462	2.621	8.142	8.872	8.142	8.872	8.124	11.987	ENSG00000164506	475.845	0.0254697	0.934777	0.962267	442.176	0.1871	0.573318	0.954289	705.723	0.504779	0.0024033	0.169216
chr6	159071046	159185908	1	SYTL3	1.457	1.286	2.159	1.464	1.682	1.823	3.256	2.545	2.391	2.354	1.782	2.046	2.6	2.517	2.134	2.5	5.226	12.571	5.226	12.571	8.785	11.627	ENSG00000164674	169.06	0.783151	0.0248142	0.0628239	170.887	0.955365	0.021813	0.200149	301.427	0.304608	0.203248	0.999996
chr6	159455500	159466184	-1	TAGAP	3.069	2.696	2.553	2.728	2.263	2.472	1.928	2.346	2.606	1.979	2.507	2.319	1.541	1.168	1.649	1.805	16.126	9.698	16.126	9.698	10.806	4.795	ENSG00000164691	601.32	-0.541745	0.0512684	0.1142	496.199	-0.697499	0.0047779	0.0688986	424.285	-0.86767	6.21743e-05	0.00820528
chr6	3722848	3752260	-1	PXDC1	1.765	1.328	1.803	1.934	1.023	0.788	0.6	1.129	2.456	2.692	2.521	2.803	2.55	2.718	2.728	3.023	5.653	2.475	5.653	2.475	13.844	15.965	ENSG00000168994	229.11	1.26519	4.6955e-07	3.69341e-06	85.134	-1.04352	0.000283214	0.00733902	408.9	0.156721	0.348369	0.999996
chr6	2887500	2903514	-1	SERPINB9	4.166	3.887	4.989	4.648	3.502	2.938	4.134	3.701	0.481	1.185	1.523	0.965	0.908	1.065	1.617	1.476	91.153	38.762	91.153	38.762	3.025	3.699	ENSG00000170542	3027.56	-4.88737	2.70177e-39	5.55281e-37	3620.57	-1.12812	0.00165762	0.0307597	245.948	0.228067	0.325632	0.999996
chr6	52226219	52272575	1	PAQR8	-0.287	-0.757	0.383	0.366	0.703	0.212	0.928	0.924	2.264	2.396	1.845	2.663	1.892	2.17	1.849	2.289	1.032	2.076	1.032	2.076	10.322	7.904	ENSG00000170915	421.446	3.32241	6.38155e-16	1.73615e-14	97.4374	0.923537	0.0148083	0.155735	805.484	-0.285854	0.209665	0.999996
chr6	43477440	43497323	1	POLR1C	2.868	3.3	3.014	3.381	2.209	2.853	2.495	3.022	1.881	2.13	2.872	2.763	1.77	2.346	2.759	2.608	23.632	14.782	23.632	14.782	12.13	11.423	ENSG00000171453	308.857	-1.03651	0.00258933	0.00898066	293.351	-0.636771	0.0402035	0.296853	228.986	-0.0592559	0.806994	0.999996
chr6	20100935	20212670	-1	MBOAT1	0.556	0.985	1.054	1.038	1.493	1.558	1.848	1.607	3.164	3.767	2.554	2.906	2.959	3.79	2.903	2.872	2.529	5.136	2.529	5.136	24.525	24.864	ENSG00000172197	521.565	3.31994	6.61919e-16	1.79375e-14	121.329	1.01875	1.48863e-05	0.000613865	1133.88	-0.00302822	0.990714	0.999996
chr6	37179956	37225931	-1	TMEM217	1.244	1.695	1.282	1.9	-0.255	-0.586	0.345	-0.39	1.073	1.524	1.3	1.767	0.777	1.79	1.005	1.506	4.802	0.855	4.802	0.855	4.261	3.853	ENSG00000172738	59.6083	-0.259893	0.501428	0.645969	33.6022	-2.05647	4.04384e-07	2.52346e-05	59.2554	-0.160765	0.516107	0.999996
chr6	149768794	149806197	-1	ZC3H12D	-0.522	-1.858	0.75	0.584	1.845	0.41	1.532	2.298	0.936	1.272	1.672	0.929	1.759	1.688	2.012	1.294	1.165	5.606	1.165	5.606	3.495	5.588	ENSG00000178199	53.3163	1.78171	0.000790289	0.00314028	63.989	1.86123	0.000157071	0.00456737	129.201	0.436549	0.0820187	0.999996
chr6	46655612	46672056	1	TDRD6	1.246	1.074	1.612	2.524	-0.378	-0.512	0.336	1.34	2.729	2.911	3.325	3.155	2.583	3.012	2.869	3.29	5.975	1.626	5.975	1.626	21.246	19.516	ENSG00000180113	1833.74	1.85843	0.000112141	0.000551223	425.352	-1.34736	0.0107755	0.125279	3216.25	-0.143753	0.504764	0.999996
chr6	43968317	43973695	1	C6orf223	0.749	2.198	1.559	0.832	0.087	0.873	0.285	0.137	-3.575	-2.057	-3.482	-6.015	-6.767	-2.18	-6.002	-3.898	4.545	1.491	4.545	1.491	0.047	0.034	ENSG00000181577	111.815	-6.02794	3.26345e-19	1.23393e-17	128.955	-1.27167	0.00462651	0.0670582	2.35326	-0.0552878	0.687183	NA
chr6	4115923	4135831	-1	ECI2	1.159	0.276	1.281	1.531	1.414	1.443	1.949	2.181	3.146	2.968	3.189	3.395	3.066	3.143	3.434	3.25	3.183	6.056	3.183	6.056	24.205	25.364	ENSG00000198721	253.342	2.78345	7.23357e-17	2.16673e-15	79.2044	0.843022	0.0172709	0.171771	538.786	0.0655981	0.659302	0.999996
chr6	31847536	31865464	-1	EHMT2	0.786	-0.073	0.532	0.54	2.056	1.392	1.139	1.114	2.028	1.7	1.923	1.838	1.85	1.795	1.905	1.941	1.636	4.503	1.636	4.503	6.55	6.519	ENSG00000204371	193.51	2.34464	3.28602e-11	5.04521e-10	113.678	1.479	0.000139777	0.0041853	395.445	0.0525133	0.760846	0.999996
chr6	30509154	30524951	-1	GNL1	3.377	3.687	3.207	3.373	2.71	3.229	2.76	3.006	2.689	2.988	2.861	3.202	2.737	2.956	2.917	2.909	30.783	19.088	30.783	19.088	19.16	17.883	ENSG00000204590	578.283	-0.818772	0.000412267	0.0017551	514.435	-0.690423	0.0118515	0.134143	481.949	-0.0624398	0.67911	0.999996
chr6	167412670	167466201	1	FGFR1OP	2.376	3.238	2.548	2.203	1.655	2.505	1.847	1.898	2.006	1.984	2.438	2.445	1.779	2.399	2.448	2.43	14.528	7.625	14.528	7.625	9.423	9.969	ENSG00000213066	253.492	-0.48747	0.111352	0.212253	205.184	-0.711162	0.00614349	0.083631	241.905	-0.0515783	0.815989	0.999996
chr6	139659155	139660717	1	RP11-12A2.1	1.495	0.394	-0.303	1.312	-2.564	-2.157	-0.828	0.18	-1.042	-1.24	-3.137	-1.471	-1.571	-1.514	-3.373	-1.324	2.599	0.456	2.599	0.456	0.228	0.181	ENSG00000218565	32.0976	-3.20268	1.24909e-06	9.04068e-06	29.5521	-1.78031	0.00112123	0.0224932	5.79485	-0.0963784	0.672858	NA
chr6	133137941	133138016	1	SNORD100	4.97	5.327	5.138	5.947	5.612	5.929	6.007	6.583	5.492	7.857	4.469	5.45	5.91	6.882	5.187	5.289	225.844	444.803	225.844	444.803	787.189	430.251	ENSG00000221500	45.4983	1.20917	NA	NA	34.9644	0.902025	0.0265291	0.228413	62.1886	-0.169208	NA	NA
chr6	11094266	11138964	1	SMIM13	1.982	2.635	3.043	3.144	1.358	1.902	2.417	2.278	1.419	1.995	2.187	2.193	1.457	1.875	1.954	1.965	16.349	7.891	16.349	7.891	7.341	6.254	ENSG00000224531	808.864	-1.12321	0.00383047	0.0126754	720.05	-0.912753	0.0217458	0.199662	532.694	-0.253908	0.235222	0.999996
chr6	31548302	31550299	-1	LTB	1.134	1.564	0.085	-0.354	-0.531	0.033	-1.166	-0.432	-0.131	-0.66	-0.825	-2.82	-0.686	-4.975	-1.098	-0.915	2.42	0.645	2.42	0.645	0.472	0.31	ENSG00000227507	22.6309	-2.08912	0.00569438	0.0178179	20.5497	-1.36217	0.0103591	0.121644	7.46483	-0.144195	0.488377	NA
chr6	16761369	16762883	1	RP1-151F17.1	1.548	2.177	1.192	1.16	0.527	1.016	0.571	0.997	-0.147	-2.6	-1.772	-6.778	-0.487	-2.103	-1.31	-2.062	5.003	2.235	5.003	2.235	0.277	0.283	ENSG00000229931	18.9584	-3.62403	5.93138e-06	3.77333e-05	21.7281	-1.02287	0.0364283	0.278906	2.71343	0.011278	0.946954	NA
chr6	31543344	31546113	1	TNF	4.504	4.025	2.972	3.274	2.701	1.77	1.341	1.212	0.245	0.246	0.865	0.191	-1.712	-1.46	-1.575	-1.815	48.094	6.99	48.094	6.99	1.536	0.195	ENSG00000232810	673.637	-4.95958	3.03146e-22	1.53856e-20	646.671	-2.10151	3.29592e-05	0.00122969	25.1093	-1.56351	1.23537e-09	5.50214e-07
chr6	33244917	33252609	1	B3GALT4	1.036	1.186	1.613	1.594	1.521	1.856	2.005	2.265	1.359	1.213	1.032	0.978	1.573	1.386	1.035	1.332	4.009	7.01	4.009	7.01	3.181	3.857	ENSG00000235863	90.4489	-0.302787	0.345507	0.499062	119.859	0.762088	0.00500662	0.0713215	107.127	0.188852	0.446377	0.999996
chr7	95212811	95225803	-1	PDK4	2.673	2.703	4.309	4.408	4.741	4.75	6.013	5.974	3.656	2.91	4.208	3.29	5.52	4.869	5.706	4.692	46.485	258.094	46.485	258.094	37.796	197.422	ENSG00000004799	1953.25	-0.276189	0.643828	0.762644	6032.32	1.74091	0.00100005	0.0206799	6573.06	1.29239	6.11201e-07	0.000142811
chr7	106685094	106802256	1	PRKAR2B	0.802	2.7	4.107	3.513	0.913	3.128	4.522	3.9	0.011	0.846	0.728	0.861	2.247	2.229	1.51	2.05	27.867	41.689	27.867	41.689	1.945	7.765	ENSG00000005249	788.085	-3.75061	9.10985e-09	9.68761e-08	1531.73	0.269372	0.639605	0.969703	228.957	1.21904	1.14021e-07	3.18654e-05
chr7	75471920	75518244	1	RHBDD2	4.382	5.028	3.82	3.789	3.106	3.601	3.044	2.77	1.892	3.401	2.035	2.099	2.046	1.929	2.069	2.072	80.642	23.989	80.642	23.989	13.12	7.622	ENSG00000005486	653.633	-2.67651	2.21276e-23	1.26188e-21	669.652	-1.39428	1.35185e-07	9.62889e-06	199.634	-0.0801462	0.650162	0.999996
chr7	39663082	39747723	1	RALA	4.779	4.69	4.913	4.887	4.141	4.196	4.383	4.139	3.72	3.931	3.973	3.706	3.697	3.987	3.442	3.325	124.147	68.052	124.147	68.052	46.544	38.34	ENSG00000006451	1804.16	-1.2999	5.19213e-08	4.83983e-07	1745.41	-0.788309	0.00328038	0.0520395	1088.37	-0.331314	0.044062	0.999996
chr7	73868120	74016931	1	GTF2IRD1	-0.254	-0.259	-0.58	-0.274	0.075	0.383	-0.485	-0.055	1.798	1.635	1.24	1.024	2.544	2.043	2.23	2.096	0.716	1.026	0.716	1.026	4.353	9.475	ENSG00000006704	111.315	2.19275	5.70873e-08	5.28318e-07	40.5272	0.424291	0.302695	0.814832	317.634	0.585329	0.0185313	0.691432
chr7	81328322	81399754	-1	HGF	0.832	1.513	1.998	2.197	1.84	2.608	2.933	2.911	2.886	1.704	2.653	1.854	3.055	1.953	2.855	2.289	5.806	14.262	5.806	14.262	11.002	13.886	ENSG00000019991	278.229	0.966517	0.0935746	0.185292	302.987	1.1545	0.0162682	0.165726	485.466	0.105838	0.683311	0.999996
chr7	26191860	26226745	1	NFE2L3	2.336	2.207	2.502	3.158	2.848	2.827	3.349	3.897	1.323	1.52	1.528	1.281	1.327	1.635	1.692	1.442	13.801	27.99	13.801	27.99	4.136	4.641	ENSG00000050344	515.966	-1.73476	2.6605e-08	2.58915e-07	1031.47	0.881665	0.0136714	0.147883	298.147	0.14407	0.458216	0.999996
chr7	139476850	139720125	1	TBXAS1	3.262	3.683	3.58	3.761	4.552	4.746	4.387	4.46	3.972	3.92	3.794	4.082	4.353	4.291	4.301	4.424	36.195	94.258	36.195	94.258	51.819	77.033	ENSG00000059377	944.673	0.993101	2.04126e-05	0.000116616	1020.3	1.38952	1.17888e-09	1.30912e-07	1758.67	0.405529	0.00425524	0.245546
chr7	24836158	25021253	-1	OSBPL3	1.716	0.583	0.811	0.896	2.312	1.753	1.19	1.264	2.4	2.074	2.539	2.255	2.317	2.323	2.321	2.454	3.014	5.675	3.014	5.675	10.301	10.547	ENSG00000070882	302.376	1.96057	8.42455e-09	9.00498e-08	150.53	0.818176	0.0137134	0.147973	572.422	0.00393722	0.983231	0.999996
chr7	38423305	38671167	-1	AMPH	-2.111	-1.799	-1.654	-1.466	2.192	2.292	2.688	2.108	-1.473	-1.074	-2.359	-3.06	-1.578	-1.805	-1.621	-2.713	0.177	10.451	0.177	10.451	0.178	0.158	ENSG00000078053	5.50741	0.335368	0.722679	0.823527	174.721	5.5268	1.26729e-48	2.23407e-45	6.75846	-0.0519719	0.783619	NA
chr7	26331541	26413949	1	SNX10	4.408	3.527	3.533	4.501	4.513	4.365	4.809	5.01	3.997	5.089	4.976	4.948	4.354	5.432	5.228	5.26	60.13	110.626	60.13	110.626	125.658	171.397	ENSG00000086300	2418.7	1.00275	0.019358	0.0508198	2035.86	0.83547	0.0347778	0.271567	4330.48	0.206515	0.419326	0.999996
chr7	73613982	73644161	1	LAT2	4.329	4.076	3.772	4.124	4.14	4.388	4.632	4.655	4.035	3.853	4.564	4.649	3.688	3.785	4.296	4.451	60.046	87.807	60.046	87.807	76.071	60.814	ENSG00000086730	1440.43	0.219493	0.47665	0.625193	1417.28	0.516748	0.0477942	0.327389	1657.05	-0.237054	0.257193	0.999996
chr7	100472733	100486285	1	SRRT	4.399	4.496	3.372	3.192	3.943	4.118	2.715	2.998	3.57	3.266	3.123	2.937	3.595	3.41	2.816	2.907	56.156	37.059	56.156	37.059	25.838	25.43	ENSG00000087087	771.133	-0.863008	0.00449292	0.0145203	682.934	-0.717034	0.033866	0.26772	616.937	-0.109261	0.496788	0.999996
chr7	92234235	92465908	-1	CDK6	2	0.96	1.217	1.029	2.923	2.567	1.872	2.285	0.764	1.174	1.37	0.999	0.92	1.515	1.806	1.486	4.045	11.995	4.045	11.995	3.01	4.392	ENSG00000105810	483.784	-0.290793	0.403402	0.557192	948.501	1.48596	1.09101e-05	0.000470537	623.844	0.359877	0.135753	0.999996
chr7	102952921	102985320	-1	DNAJC2	3.617	3.695	3.658	3.831	2.769	3.069	3.316	3.236	2.509	2.324	3.179	2.974	2.464	2.373	3.012	2.958	40.6	22.62	40.6	22.62	16.532	15.527	ENSG00000105821	770.686	-1.2494	0.000115367	0.000564807	742.032	-0.777277	0.00155333	0.029287	512.24	-0.0763519	0.75311	0.999996
chr7	93514709	93520303	-1	TFPI2	1.007	1.36	2.572	-1.172	-1.945	-1.818	-1.741	-2.01	-5.768	-2.214	-4.726	-5.192	-5.966	-5.204	-5	-5.455	5.011	0.153	5.011	0.153	0.031	0.004	ENSG00000105825	49.2725	-6.50938	1.47884e-11	2.40578e-10	44.477	-2.80734	5.85055e-07	3.43793e-05	0.23291	-0.0533083	0.440523	NA
chr7	106505723	106547590	1	PIK3CG	2.138	1.712	2.874	2.707	1.392	1.311	2.017	1.942	2.312	2.571	2.644	2.825	2.19	2.574	2.455	2.835	11.683	5.556	11.683	5.556	13.534	12.685	ENSG00000105851	789.782	0.350926	0.261594	0.407897	464.011	-0.802446	0.0242997	0.214422	1004.97	-0.0977835	0.627685	0.999996
chr7	20370325	20455377	1	ITGB8	1.44	0.57	1.9	2.144	0.789	-0.267	0.144	0.552	0.062	-1.114	0.21	0.329	-0.482	-2.29	-0.142	0.1	5.304	1.465	5.304	1.465	1.004	0.672	ENSG00000105855	173.657	-2.37216	2.36337e-07	1.9742e-06	163.367	-1.56174	0.000186152	0.00515777	54.6619	-0.21246	0.410548	0.999996
chr7	24737972	24809244	-1	DFNA5	1.321	0.614	1.631	2.129	0.754	0.965	0.915	1.129	3.531	3.76	3.649	4.382	3.323	3.634	3.63	4.145	4.78	2.585	4.78	2.585	48.905	41.625	ENSG00000105928	842.972	3.37894	2.82667e-15	7.1731e-14	90.3507	-0.915833	0.0204014	0.192478	1684.7	-0.161474	0.487562	0.999996
chr7	116312444	116438440	1	MET	2.259	2.713	3.669	3.435	3.477	3.464	4.492	3.821	-2.12	-1.425	-0.711	-1.537	0.084	-0.777	-1.262	-1.04	23.73	49.833	23.73	49.833	0.266	0.545	ENSG00000105976	920.13	-6.82531	1.09843e-36	1.91608e-34	2398.11	0.79116	0.100317	0.488695	26.9838	0.566503	0.0283534	0.910183
chr7	50657760	50861159	-1	GRB10	2.619	3.319	2.881	2.836	2.921	3.417	3.385	3.025	0.344	0.604	0.881	0.308	2.17	1.333	1.986	0.439	19.068	24.801	19.068	24.801	1.754	5.349	ENSG00000106070	380.756	-3.41445	1.03444e-19	4.20941e-18	740.804	0.473598	0.169426	0.641798	155.328	0.864351	0.000889257	0.0758957
chr7	30634297	30673649	1	GARS	3.908	3.935	3.753	4.092	3.324	3.656	3.449	3.393	3.598	4.045	4.061	3.784	3.468	3.933	4.068	3.716	50.881	31.939	50.881	31.939	48.935	45.697	ENSG00000106105	1576.83	0.117689	0.708297	0.813209	1059.52	-0.657392	0.0354735	0.274579	1896.89	-0.0454381	0.83357	0.999996
chr7	75440983	75452674	-1	CCL24	6.297	6.933	5.494	6.393	2.261	2.19	1.325	2.256	0.528	2.258	3.014	4.476	0.216	1.62	3.301	4.314	602.668	7.962	602.668	7.962	29.892	27.056	ENSG00000106178	2186.82	-4.10994	4.14082e-06	2.71323e-05	1848.3	-5.07257	3.47088e-29	3.05936e-26	179.234	-0.0270019	0.884972	0.999996
chr7	2291405	2393953	-1	SNX8	4.478	4.892	4.468	4.709	3.817	4.567	3.729	4.301	3.823	4.349	3.88	4.29	3.57	4.515	4.003	4.04	104.927	64.334	104.927	64.334	61.159	59.651	ENSG00000106266	1079.52	-0.730002	0.00656416	0.0201616	948.437	-0.639125	0.0424734	0.306494	942.184	-0.0413177	0.846193	0.999996
chr7	128032331	128050306	-1	IMPDH1	2.426	2.886	2.373	2.36	3.415	3.546	2.951	2.992	3.755	3.763	3.329	3.617	3.655	3.709	3.589	3.766	12.644	26.052	12.644	26.052	37.749	39.741	ENSG00000106348	637.525	1.87772	1.46868e-12	2.70274e-11	342.015	0.875686	0.00223644	0.0390353	1214.5	0.0460003	0.793411	0.999996
chr7	100770370	100782547	1	SERPINE1	3.912	4.063	3.94	3.742	4.237	4.545	4.724	4.433	2.693	1.996	3.504	3.026	3.461	3.125	4.203	4.437	50.46	90.098	50.46	90.098	19.009	51.514	ENSG00000106366	1754.31	-1.50544	7.7834e-05	0.000395611	3117.68	0.772288	0.00218886	0.0383472	1971.29	0.835179	0.00113542	0.0909169
chr7	100797678	100804877	1	AP1S1	1.112	1.789	1.913	1.913	1.782	2.493	2.532	2.632	3.477	3.693	3.986	4.336	3.319	3.825	4.206	4.257	5.644	11.136	5.644	11.136	50.727	52.81	ENSG00000106367	424.43	2.90296	1.44825e-18	5.16544e-17	127.009	0.915592	0.00372992	0.0573018	916.123	0.0839839	0.701813	0.999996
chr7	129251555	129396922	1	NRF1	2.734	3.103	2.809	2.761	2.546	2.647	2.331	2.366	1.985	1.509	1.299	1.237	1.649	0.796	1.433	1.083	17.525	11.959	17.525	11.959	4.73	3.642	ENSG00000106459	252.269	-1.8746	3.07508e-11	4.73886e-10	295.343	-0.483836	0.00853648	0.106258	118.435	-0.154926	0.52077	0.999996
chr7	16793160	16824161	1	TSPAN13	-0.001	-0.514	1.856	2.11	-1.404	-1.444	0.686	0.726	-1.389	0.951	0.289	0.461	-0.964	1.239	0.008	-0.09	4.063	1.134	4.063	1.134	1.44	1.438	ENSG00000106537	73.7823	-1.22668	0.0797572	0.16321	59.9719	-1.11289	0.0468973	0.323736	49.0756	-0.010605	0.965442	0.999996
chr7	17338246	17385776	1	AHR	5.542	5.113	4.983	5.038	5.044	5.132	4.679	4.735	4.058	3.602	3.907	3.41	4.529	4.179	4.027	3.708	180.45	136.563	180.45	136.563	43.671	63.748	ENSG00000106546	5325.14	-2.04467	2.42922e-19	9.42538e-18	6535.57	-0.403166	0.0155267	0.160891	2936.28	0.407107	0.0356952	0.999996
chr7	150382785	150390729	1	GIMAP2	2.327	1.53	1.759	2.119	2.902	2.475	3.201	3.723	2.221	2.198	3.107	2.842	1.865	2.544	3.147	2.906	7.253	24.015	7.253	24.015	14.439	15.19	ENSG00000106560	185.442	1.29307	0.00346404	0.0116335	210.871	1.57828	0.000154271	0.00450451	322.192	0.0590202	0.813626	0.999996
chr7	43915493	43966010	-1	URGCP	2.578	2.462	2.298	2.304	2.122	1.911	1.625	1.871	1.87	1.968	2	2.165	1.911	2.238	2.386	2.183	11.225	6.673	11.225	6.673	7.44	8.972	ENSG00000106608	425.967	-0.72598	0.000247591	0.00111004	365.204	-0.755273	0.000214524	0.00584059	387.004	0.0505642	0.727007	0.999996
chr7	73703805	73820273	1	CLIP2	2.779	2.645	2.197	2.084	2.244	2.002	2.078	1.699	2.507	2.198	1.965	2.441	1.779	1.707	1.611	1.782	11.811	7.575	11.811	7.575	9.979	5.599	ENSG00000106665	708.345	-0.188265	0.528799	0.67079	542.071	-0.569933	0.044263	0.313217	636.926	-0.563557	0.00638885	0.327555
chr7	36192758	36341152	1	EEPD1	2.19	0.765	2.456	2.355	0.81	0.533	1.315	1.745	3.008	3.11	3.233	3.479	2.605	2.903	3.446	3.401	8.325	3.352	8.325	3.352	25.122	23.295	ENSG00000122547	452.492	0.365927	0.424016	0.576596	240.786	-1.07844	0.0154357	0.160257	509.027	-0.368816	0.129901	0.999996
chr7	22980878	23053749	-1	FAM126A	2.638	2.868	3.288	3.049	3.372	3.824	3.845	3.452	1.665	2.149	2.104	2.097	2.274	2.466	2.358	2.273	19.883	38.319	19.883	38.319	7.554	10.448	ENSG00000122591	744.419	-1.44441	6.50535e-05	0.000336395	1342.56	0.772865	0.0316303	0.257108	535.095	0.308582	0.124628	0.999996
chr7	41724712	41742706	-1	INHBA	3.727	3.749	3.168	4.256	0.01	0.575	0.796	1.477	-2.236	-1.766	-1.434	-1.566	-2.765	-2.631	-2.56	-2.165	44.606	2.346	44.606	2.346	0.181	0.081	ENSG00000122641	1736.42	-7.67793	8.08096e-82	1.39787e-78	1573.56	-3.75816	2.57683e-19	8.65263e-17	12.9596	-0.56555	0.0298399	0.933472
chr7	32997017	33046543	1	FKBP9	-0.789	-0.982	-0.837	-1.095	0.634	-0.342	-0.497	-0.721	1.983	1.916	2.086	1.877	2.063	1.894	2.109	1.831	0.398	0.922	0.398	0.922	7.165	7.251	ENSG00000122642	105.982	4.53048	2.19512e-34	3.27815e-32	14.2728	1.14075	0.0292423	0.24475	251.705	0.100635	0.572919	0.999996
chr7	12726481	12730559	1	ARL4A	2.304	2.383	3.158	3.709	3.143	3.816	5.01	5.013	2.13	2.086	2.755	3.066	3.343	3.409	3.42	3.816	21.307	92.287	21.307	92.287	13.418	33.643	ENSG00000122644	297.41	-0.752746	0.112104	0.213432	889.268	1.63328	0.00108852	0.0219934	439.893	0.953369	2.46992e-05	0.00366706
chr7	138145079	138274738	1	TRIM24	2.589	2.521	2.335	2.453	1.825	2.063	2.253	1.96	2.297	2.257	2.408	2.31	2.151	1.948	2.03	2.084	11.932	7.676	11.932	7.676	10.176	7.818	ENSG00000122779	589.853	-0.10498	0.602225	0.730496	429.719	-0.654292	0.0137687	0.148256	607.427	-0.291669	0.0395047	0.999996
chr7	75162621	75368280	-1	HIP1	3.376	2.92	2.555	2.753	1.984	0.915	1.01	1.443	0.651	1.095	0.22	1.021	0.249	0.401	0.695	0.339	19.1	4.188	19.1	4.188	2.233	1.546	ENSG00000127946	948.618	-3.62667	2.29866e-41	5.54831e-39	895.538	-2.43217	1.8616e-28	1.54436e-25	132.594	-0.55637	0.00798104	0.380447
chr7	77166592	77269388	1	PTPN12	6.469	5.967	5.554	5.55	5.432	5.301	5.361	4.258	5.308	5.6	4.132	4.192	5.263	5.188	3.888	3.828	387.913	178.261	387.913	178.261	150.313	116.808	ENSG00000127947	2871.08	-1.86246	7.18084e-09	7.7595e-08	3138.64	-0.644453	0.110113	0.514555	1274.42	-0.343342	0.0289017	0.920788
chr7	75528518	75616173	1	POR	4.766	5.167	4.47	4.448	4.141	4.023	3.995	3.953	4.112	4.433	3.398	3.573	3.73	4.335	3.57	3.74	116.486	56.303	116.486	56.303	52.719	48.942	ENSG00000127948	1428.85	-1.02218	6.18836e-05	0.000321065	1279.94	-0.844352	0.003717	0.0572205	1058.46	-0.124322	0.434093	0.999996
chr7	87905744	87936206	-1	STEAP4	0.891	1.384	0.055	1.64	0.401	-0.739	-1.629	-1.214	-3.921	-2.114	-2.399	-4.293	-1.594	-2.43	-7.231	-7.667	3.161	0.616	3.161	0.616	0.061	0.073	ENSG00000127954	81.3145	-6.12315	1.46531e-20	6.45794e-19	80.0465	-2.12524	2.02031e-05	0.000805841	2.55735	0.0661959	0.673066	NA
chr7	128577666	128590089	1	IRF5	3.329	3.131	2.96	3.514	3.659	3.741	3.417	3.911	3.614	3.633	3.362	3.756	3.425	3.562	3.41	3.794	25.932	40.368	25.932	40.368	36.663	35.191	ENSG00000128604	870.512	0.540691	0.0400116	0.0932795	797.365	0.639519	0.0121703	0.136864	1212.35	-0.0259923	0.884318	0.999996
chr7	150322463	150329473	-1	GIMAP6	-0.167	-1.795	-0.784	0.532	1.999	1.905	1.991	2.833	0.422	0.979	1.543	1.193	0.012	0.759	1.918	1.185	0.792	9.608	0.792	9.608	3.042	3.308	ENSG00000133561	85.5726	1.74514	0.00084583	0.00334433	203.244	2.85733	2.79744e-10	3.43064e-08	160.379	0.0323507	0.899806	0.999996
chr7	150264365	150271041	1	GIMAP4	1.448	0.427	0.147	1.576	2.037	2.587	2.485	3.464	1.985	2.008	2.299	2.834	1.859	2.29	2.368	2.861	2.946	16.233	2.946	16.233	10.43	11.116	ENSG00000133574	174.388	1.6613	0.000307778	0.001349	213.955	1.89167	4.0266e-05	0.00146737	322.043	0.0433543	0.847597	0.999996
chr7	115850547	115898837	1	TES	3.677	3.547	3.9	4.092	4.192	4.9	5.094	5.063	2.878	2.95	2.899	2.842	3.436	2.932	3.136	3.139	45.892	130.47	45.892	130.47	18.059	23.993	ENSG00000135269	885.665	-1.39862	2.91006e-05	0.000160956	2181.67	1.31713	0.00116151	0.0232352	690.317	0.450416	0.0106654	0.469178
chr7	22765503	22771621	1	IL6	-0.547	-0.492	1.275	1.682	-2.901	-2.972	-1.24	-2.434	-3.402	-3.301	-2.57	-2.778	-3.743	-2.91	-2.75	-3.078	2.536	0.12	2.536	0.12	0.052	0.047	ENSG00000136244	15.3182	-6.23887	5.95027e-08	5.48959e-07	13.6289	-2.53433	1.47807e-05	0.000611295	0	NA	NA	NA
chr7	2767746	2883958	-1	GNA12	4.315	4.003	5.065	4.311	3.873	3.506	4.003	3.661	2.801	2.777	3.142	2.7	2.66	2.397	3.057	2.775	90.678	43.795	90.678	43.795	17.647	15.65	ENSG00000146535	2241.9	-2.0244	8.49667e-12	1.42813e-10	2506.94	-0.694156	0.0184824	0.180261	928.537	-0.273565	0.15912	0.999996
chr7	1036622	1177896	-1	C7orf50	0.831	1.869	1.939	1.572	1.492	2.292	1.953	2.258	3.463	3.943	4.023	3.678	3.097	3.87	4.113	3.486	5.14	7.744	5.14	7.744	44.755	40.981	ENSG00000146540	366.14	2.64717	1.84242e-19	7.2709e-18	124.488	0.836481	0.0118338	0.13405	724.937	-0.0767537	0.703777	0.999996
chr7	100424442	100464631	1	SLC12A9	2.753	2.431	1.54	1.638	3.737	2.956	2.154	2.17	2.109	2.282	1.856	1.837	2.137	2.126	1.713	1.592	9.222	19.653	9.222	19.653	7.681	6.832	ENSG00000146828	313.383	-0.31396	0.454667	0.605038	476.905	0.905319	0.0489373	0.33236	314.277	-0.119049	0.592411	0.999996
chr7	36893961	37488852	-1	ELMO1	3.62	3.145	2.67	2.662	4.402	3.982	3.747	3.574	3.328	2.957	2.232	2.376	3.715	3.002	2.644	2.125	22.345	53.349	22.345	53.349	16.805	20.914	ENSG00000155849	379.53	-0.0346503	0.918123	0.951446	576.336	1.2028	0.000100082	0.0031227	470.752	0.0861242	0.732968	0.999996
chr7	90893783	90898123	1	FZD1	2.326	1.434	1.731	1.69	1.266	0.998	0.957	1.218	1.903	1.786	1.846	1.9	1.974	1.443	1.752	1.728	6.378	3.062	6.378	3.062	6.425	5.71	ENSG00000157240	452.656	-0.0757132	0.829081	0.895844	295.55	-0.985178	0.004395	0.0646977	500.143	-0.107091	0.623469	0.999996
chr7	128864864	129070052	1	AHCYL2	1.761	0.155	0.845	0.869	2.2	1.213	1.616	1.212	2.137	1.649	1.873	1.884	1.819	1.652	1.685	1.794	2.925	5.197	2.925	5.197	6.694	5.699	ENSG00000158467	203.706	1.49443	8.74672e-06	5.39567e-05	131.35	0.804762	0.0302849	0.250923	348.572	-0.0740391	0.653384	0.999996
chr7	101928405	101962178	1	SH2B2	2.517	2.722	1.716	1.806	1.084	1.282	0.515	1.474	1.834	2.079	1.429	1.945	1.301	0.927	1.009	1.359	9.817	3.152	9.817	3.152	6.359	3.21	ENSG00000160999	117.304	-0.7824	0.0979597	0.19207	89.1976	-1.16395	0.00756055	0.0973542	76.4584	-0.646542	0.00862666	0.397915
chr7	6448757	6523821	-1	DAGLB	3.117	2.813	2.957	2.789	3.947	3.27	3.418	3.218	2.363	2.259	2.122	1.962	2.369	2.092	2.069	1.927	18.695	33.417	18.695	33.417	8.916	8.397	ENSG00000164535	468.391	-0.985407	6.14122e-06	3.89726e-05	777.456	0.873152	4.98082e-05	0.00176494	372.869	-0.000419576	0.998415	0.999996
chr7	23544399	23571660	-1	TRA2A	4.528	4.627	4.24	3.943	3.981	3.985	3.896	3.541	3.154	2.877	2.579	2.299	3.188	2.943	2.281	2.239	78.979	47.793	78.979	47.793	16.095	15.603	ENSG00000164548	870.207	-2.17407	3.24944e-16	9.12053e-15	972.611	-0.78294	0.000436052	0.010658	356.158	-0.0891536	0.715842	0.999996
chr7	97736197	97838945	1	LMTK2	1.23	1.395	0.981	0.962	0.749	0.299	0.74	0.442	0.832	0.689	0.395	1.021	0.664	0.535	0.329	0.856	3.185	1.78	3.185	1.78	2.138	1.849	ENSG00000164715	336.646	-0.401019	0.171621	0.296407	274.163	-0.595244	0.0211394	0.196865	315.87	-0.193585	0.372092	0.999996
chr7	1121844	1133451	1	GPER1	-1.802	-1.674	-2.002	-1.682	0.134	-0.07	-0.481	0.236	0.987	1.039	0.353	0.564	1.47	1.305	1.041	1.187	0.168	0.989	0.168	0.989	2.173	3.538	ENSG00000164850	49.7159	3.67407	3.0757e-13	6.1508e-12	21.0653	2.20681	3.74463e-07	2.35725e-05	148.65	0.437843	0.0868976	0.999996
chr7	150750899	150755617	-1	CDK5	0.64	0.151	0.752	0.832	1.43	2.086	1.652	1.91	2.756	3.044	2.832	3.271	2.647	3.2	3.183	3.39	1.87	6.054	1.87	6.054	20.021	23.123	ENSG00000164885	193.958	3.35407	1.31714e-20	5.84214e-19	56.3608	1.39666	3.44474e-05	0.00127176	437.936	0.100655	0.670451	0.999996
chr7	65670186	65885530	1	TPST1	4.585	4.985	5.197	4.101	4.633	4.967	5.275	4.331	2.594	2.408	3.287	2.683	3.541	3.131	4.063	3.534	121.395	129.529	121.395	129.529	16.478	37.469	ENSG00000169902	1565.27	-2.8357	2.62124e-13	5.30328e-12	2556.42	0.160129	0.658982	0.973785	727.122	0.863247	0.000246793	0.0254894
chr7	150147718	150176480	1	GIMAP8	0.933	-1.447	-0.469	0.112	1.766	1.537	2.05	2.572	0.057	0.273	0.048	-0.376	-0.528	0.19	0.956	-0.191	1.13	7.843	1.13	7.843	1.027	1.306	ENSG00000171115	75.1361	-0.21887	0.714691	0.817386	259.923	2.07188	2.36888e-05	0.000915295	90.7459	0.138431	0.592514	0.999996
chr7	150211918	150218161	1	GIMAP7	0.364	-2.333	-0.625	-0.314	1.013	1.936	2.37	2.94	0.567	0.089	0.458	0.05	0.103	0.328	1.295	0.261	0.7	9.829	0.7	9.829	1.372	1.862	ENSG00000179144	19.0297	0.795351	0.213539	0.350821	79.1587	2.68332	1.44751e-07	1.02014e-05	33.5073	0.182683	0.481573	0.999996
chr7	20174278	20257027	-1	MACC1	0.812	-0.411	0.534	0.867	-0.563	-0.739	-1.141	-0.003	-0.461	-0.154	1.413	1.579	0.019	-0.208	0.709	1.405	1.751	0.59	1.751	0.59	2.612	1.985	ENSG00000183742	164.386	0.933436	0.0864778	0.173826	61.0548	-1.51154	0.00146684	0.028031	209.904	-0.255964	0.320222	0.999996
chr7	50343720	50472799	1	IKZF1	3.171	2.534	2.217	2.057	3.125	3.307	3.36	2.985	3.922	3.877	3.621	3.292	3.925	2.951	3.374	3.387	13.366	24.672	13.366	24.672	40.773	32.154	ENSG00000185811	1228.85	2.25348	2.68246e-18	9.34271e-17	744.6	1.4998	8.72129e-07	4.88081e-05	2157.97	-0.260475	0.229513	0.999996
chr7	155089486	155101945	1	INSIG1	5.648	6.054	5.888	5.649	3.818	4.117	4.13	4.088	4.475	4.461	4.922	4.753	3.73	4.108	4.594	4.603	338.693	57.207	338.693	57.207	106.96	75.326	ENSG00000186480	8567.53	-1.68979	3.85786e-11	5.84964e-10	6541.81	-2.62597	9.17546e-27	6.47008e-24	3946.26	-0.463481	0.0336365	0.994648
chr7	37723399	37873390	1	GPR141	1.175	1	0.669	1.062	1.707	0.702	1.052	0.956	2.001	1.5	0.294	1.388	0.853	0.81	0.159	0.286	2.701	3.249	2.701	3.249	4.308	1.775	ENSG00000187037	41.6405	0.484794	0.368131	0.522079	28.6407	-0.113339	0.78038	0.988321	41.2909	-0.570939	0.0271431	0.880372
chr7	150419341	150447121	1	GIMAP5	1.94	-0.14	-0.193	1.014	2.264	2.179	1.587	2.375	1.099	1.911	1.487	1.474	1.697	2.303	2.192	1.828	2.853	8.531	2.853	8.531	4.64	7.663	ENSG00000196329	112.397	0.570485	0.305116	0.455654	182.65	1.46868	0.00273308	0.0460509	210.825	0.569646	0.00522331	0.284026
chr7	144149034	144533488	-1	TPK1	1.71	1.453	0.589	1.263	2.962	3.085	2.525	2.805	2.755	3.096	3.144	3.004	2.846	2.798	3.253	3.213	3.787	17.564	3.787	17.564	20.308	21.096	ENSG00000196511	263.31	2.96485	3.00582e-20	1.27597e-18	159.681	2.28115	2.06535e-18	6.33211e-16	585.549	0.126789	0.575019	0.999996
chr7	142941186	142967947	1	GSTK1	2.962	3.074	3.167	3.013	3.504	3.737	3.471	3.501	4.335	4.62	4.342	4.771	4.382	4.709	4.673	4.818	21.273	35.151	21.273	35.151	93.236	105.452	ENSG00000197448	829.327	2.00528	4.34554e-15	1.0803e-13	383.37	0.719863	0.007768	0.099322	1670.73	0.137316	0.461658	0.999996
chr7	536895	559933	-1	PDGFA	2.292	2.577	2.452	2.792	1.726	1.91	1.917	2.228	1.649	0.885	1.518	1.358	1.34	0.796	1.734	1.551	12.747	7.117	12.747	7.117	4.02	4.104	ENSG00000197461	255.654	-1.84559	2.64486e-09	3.07919e-08	264.147	-0.913802	0.000324793	0.0082384	134.095	0.0486071	0.840509	0.999996
chr7	150413645	150421372	1	GIMAP1	0.197	-2.147	-1.639	-0.414	1.044	0.706	1.153	1.648	0.722	0.042	0.597	0.338	-0.154	0.306	0.805	0.181	0.547	3.309	0.547	3.309	1.58	1.413	ENSG00000213203	55.4859	1.58668	0.00218047	0.00771791	95.989	2.31735	4.30169e-07	2.67254e-05	102.779	0.0418201	0.861331	0.999996
chr7	102389418	102449672	1	FAM185A	1.455	0.617	0.416	0.851	1.224	1.862	1.222	1.289	1.861	1.028	1.751	1.318	1.678	1.33	1.587	1.358	2.499	4.217	2.499	4.217	4.682	4.481	ENSG00000222011	47.4751	1.14511	0.000720486	0.00288946	35.3962	0.74944	0.0367491	0.280406	76.4915	-0.0475956	0.828129	0.999996
chr7	130561495	130598069	-1	MIR29A	3.577	3.503	3.003	3.424	2.864	2.967	2.467	2.392	1.57	1.518	0.373	0.731	1.081	0.986	-0.123	0.372	29.969	14.93	29.969	14.93	3.226	1.991	ENSG00000226380	425.084	-3.61493	8.42874e-20	3.45778e-18	500.854	-1.0397	0.000326427	0.008265	64.5921	-0.185282	0.47648	0.999996
chr7	72569033	72619657	1	RP11-396K3.1	1.809	0.648	2.954	2.444	2.237	2.529	3.677	2.873	2.278	0.264	2.204	1.647	2.005	1.144	2.166	2.233	9.685	19.784	9.685	19.784	6.33	7.158	ENSG00000233369	5.74541	0.237531	0.761035	0.850932	10.0153	1.34717	0.0067599	NA	6.73195	-0.0866126	0.711031	NA
chr7	75552073	75552761	1	RPL7L1P3	1.787	1.544	1.123	0.985	0.818	-0.45	0.777	-1.161	-0.199	-1.152	-2.23	-2.448	-0.389	-0.096	-2.412	-2.652	4.104	1.348	4.104	1.348	0.332	0.436	ENSG00000235090	20.1457	-3.19094	3.01866e-06	2.02199e-05	21.1948	-1.206	0.0181399	0.177572	4.63309	0.0552749	0.776349	NA
chr7	93652145	93695973	1	AC003092.1	0.664	1.691	2.506	0.627	-1.055	-0.343	0.455	-6.895	-7.857	-7.966	-7.533	-7.369	-8.601	-2.361	-7.184	-7.405	5.378	0.658	5.378	0.658	0	0.023	ENSG00000236453	21.8719	-6.7948	8.19145e-10	1.02556e-08	21.4718	-1.86801	0.000866483	0.0185715	0.159285	0.0428204	0.49955	NA
chr7	99798276	99869837	-1	GATS	1.153	0.772	0.22	0.385	1.926	1.341	1.084	0.692	1.029	0.353	-0.474	0.026	0.452	-0.36	0.292	-0.846	2.013	3.911	2.013	3.911	1.468	1.009	ENSG00000239521	16.2238	-1.06783	0.0580842	0.126279	28.2577	0.825821	0.0262316	0.22695	11.6605	-0.0427045	0.863251	0.999996
chr7	151574127	151576299	1	PRKAG2-AS1	-1.008	0.048	-1.399	-0.546	1.074	1.84	1.72	0.872	0.767	0.83	-0.556	-0.111	1.373	1.465	0.344	0.497	0.559	4.301	0.559	4.301	1.478	2.833	ENSG00000239911	11.0068	1.25341	0.0562103	0.122988	20.9436	2.22554	7.39597e-07	4.20586e-05	26.4649	0.374463	0.148677	0.999996
chr7	106297211	106301442	-1	CCDC71L	1.984	2.011	2.534	2.418	1.391	1.421	2.027	1.856	1.669	1.621	2.21	2.089	1.408	1.72	2.125	2.159	9.647	5.539	9.647	5.539	6.891	6.68	ENSG00000253276	461.129	-0.558857	0.038504	0.0903432	378.27	-0.734601	0.0089077	0.109621	437.442	-0.00865262	0.966703	0.999996
chr7	141607613	141806547	1	MGAM	4.153	3.948	3.515	3.216	3.239	3.079	3.046	2.566	-1.506	-0.591	-1.803	-2.308	-1.867	-0.176	-1.82	-2.077	43.516	20.336	43.516	20.336	0.259	0.32	ENSG00000257335	940.582	-7.86299	1.11832e-90	2.32141e-87	1287.21	-0.755871	0.000151284	0.0044449	10.1307	0.137245	0.567468	0.999996
chr7	141618617	141619709	1	OR9A4	2.191	1.606	0.887	0.313	0.973	0.167	-0.155	-1.055	-13.493	-2.053	-12.432	-13.127	-3.079	-12.953	-12.637	-13.305	4.432	1.258	4.432	1.258	0.032	0.011	ENSG00000258083	37.5831	-5.96744	1.69919e-11	2.73425e-10	41.2892	-1.26194	0.0194624	0.186936	0.503682	-0.0230263	0.759622	NA
chr7	141627157	141646807	-1	CLEC5A	7.087	7.105	6.973	6.671	6.301	6.394	6.332	5.849	1.299	3.21	2.634	0.854	0.495	3.123	2.531	1.232	1068.35	513.255	1068.35	513.255	11.183	10.091	ENSG00000258227	16691.2	-6.24732	3.19656e-29	3.14475e-27	21316.8	-0.990845	5.21266e-05	0.00183785	410.511	-0.0289347	0.904138	0.999996
chr8	28457986	28613116	1	EXTL3	2.111	2.209	2.177	1.893	2.54	2.675	2.58	2.09	1.797	1.471	1.724	1.901	1.875	2.105	1.852	1.801	8.209	12.124	8.209	12.124	5.673	6.792	ENSG00000012232	474.124	-0.408847	0.130752	0.240573	573.339	0.498355	0.043242	0.309879	491.632	0.0598738	0.732296	0.999996
chr8	101269288	101348446	-1	RNF19A	4.981	4.996	4.049	4.595	3.606	4.067	3.615	4.008	4.457	4.052	3.793	3.968	4.032	4.064	3.724	3.823	112.532	46.879	112.532	46.879	60.281	50.459	ENSG00000034677	2777.73	-0.665398	0.00958135	0.0278479	2153.96	-1.05303	0.000967784	0.0201605	2183.69	-0.392288	0.0403387	0.999996
chr8	27142404	27168836	-1	TRIM35	0.711	1.365	2.124	1.287	1.868	2.317	1.838	1.998	2.977	2.511	2.541	2.862	2.607	2.893	2.315	2.506	4.486	7.573	4.486	7.573	15.543	13.507	ENSG00000104228	405.279	2.0532	1.19314e-12	2.2173e-11	214.706	1.0529	0.000171574	0.00485884	742.983	-0.104683	0.565263	0.999996
chr8	86376081	86393722	1	CA2	3.148	2.959	3.23	3.34	1.985	2.448	2.914	2.91	3.23	3.791	3.195	3.95	3.019	3.703	3.102	3.562	24.029	13.915	24.029	13.915	36.499	29.641	ENSG00000104267	721.788	0.649043	0.0456566	0.103987	379.853	-0.750123	0.0336262	0.267018	935.71	-0.221927	0.361015	0.999996
chr8	116420724	116821899	-1	TRPS1	4.844	5.12	4.796	4.396	3.376	3.97	3.667	3.35	2.616	2.664	2.204	2.054	3.088	2.724	2.569	2.229	124.127	37.486	124.127	37.486	11.229	14.884	ENSG00000104447	5142.21	-3.34668	2.08467e-40	4.70366e-38	5298.69	-1.62636	1.39244e-08	1.21972e-06	1244	0.308295	0.145567	0.999996
chr8	19171128	19253729	1	SH2D4A	0.952	0.016	0.207	-0.653	1.193	1.678	1.986	1.138	-1.013	-1.229	-3.8	-2.619	0.198	-0.539	0.142	-0.265	1.34	4.767	1.34	4.767	0.187	0.93	ENSG00000104611	18.5285	-2.3398	0.000902996	0.00354604	77.2943	1.92431	8.43619e-07	4.75903e-05	20.2259	0.688496	0.00449669	0.255344
chr8	19674651	19709594	1	INTS10	3.586	3.983	2.996	3.149	4.223	4.861	3.528	3.551	4.481	4.6	3.946	3.844	5.108	4.883	4.168	4.198	33.287	66.61	33.287	66.61	71.612	107.178	ENSG00000104613	814.348	1.22787	3.34991e-05	0.000182993	599.865	0.84957	0.000416183	0.0102433	1572.92	0.329664	0.123067	0.999996
chr8	29952914	30034724	1	LEPROTL1	3.412	3.275	2.585	2.669	3.744	3.626	3.254	3.256	3.73	3.98	3.21	3.428	3.963	3.883	3.476	3.586	21.12	32.922	21.12	32.922	37.713	42.418	ENSG00000104660	500.724	1.31928	2.146e-08	2.12329e-07	382.237	1.01798	1.02733e-05	0.000448558	837.753	-0.0226773	0.898688	0.999996
chr8	23127633	23153792	1	R3HCC1	1.189	2.18	1.402	1.622	2.543	2.903	1.823	2.241	1.779	2.226	2.408	2.19	2.323	2.326	2.415	2.3	5.317	11.643	5.317	11.643	8.813	10.406	ENSG00000104679	128.576	0.993321	0.000458939	0.00193043	103.93	0.772529	0.0185347	0.180522	215.341	0.14447	0.450945	0.999996
chr8	142127377	142205907	1	DENND3	3.546	3.665	2.866	2.557	4.831	3.927	3.243	3.491	2.935	2.006	1.671	1.633	3.275	2.21	1.848	2.122	26.064	58.675	26.064	58.675	9.178	12.566	ENSG00000105339	566.782	-1.30485	0.000456178	0.00192115	1102.73	0.992976	0.00351855	0.0548917	489.003	0.363113	0.154461	0.999996
chr8	29190581	29208185	-1	DUSP4	2.852	3.259	3.593	3.647	2.03	1.852	2.401	2.473	-2.433	-1.105	-0.804	-0.857	-0.876	0.352	-0.038	0.028	29.528	9.223	29.528	9.223	0.322	0.957	ENSG00000120875	1239.17	-6.46333	7.30965e-60	3.99299e-57	1394.88	-1.59411	4.32001e-08	3.36603e-06	62.7763	0.877405	0.000734992	0.0648264
chr8	27168999	27316903	1	PTK2B	4.107	3.685	3.886	3.286	5.223	5.551	5.528	5.081	4.076	3.677	2.873	3.275	4.629	3.975	3.433	3.638	44.021	214.029	44.021	214.029	35.663	56.189	ENSG00000120899	1439.67	-0.347559	0.231191	0.372279	4314.9	2.24353	8.68591e-18	2.49995e-15	2123.33	0.560293	0.023824	0.804652
chr8	99114572	99129469	-1	HRSP12	0.488	-0.857	-0.003	-0.38	0.603	0.332	0.548	1.064	1.651	2.042	2.799	2.371	1.926	2.143	2.973	2.482	0.933	1.963	0.933	1.963	10.02	11.731	ENSG00000132541	64.0178	3.76562	1.01606e-15	2.68483e-14	12.0935	1.01657	0.0301116	0.249802	152.813	0.146675	0.558575	0.999996
chr8	22477931	22526661	-1	BIN3	3.554	3.963	3.173	3.3	2.509	3.388	2.643	2.863	2.959	2.82	2.62	2.618	2.52	2.662	2.229	2.502	34.653	18.373	34.653	18.373	15.883	12.072	ENSG00000147439	294.672	-1.09048	0.000399977	0.00170838	276.775	-0.700267	0.0395147	0.293612	201.023	-0.263573	0.147693	0.999996
chr8	23386318	23432976	1	SLC25A37	4.023	4.487	4.294	3.912	5.243	5.48	5.268	5.013	0.848	0.853	1.161	1.226	1.887	1.674	1.675	1.685	67.039	193.441	67.039	193.441	2.821	5.667	ENSG00000147454	986.738	-4.3603	1.43216e-58	7.62274e-56	3455.49	1.58733	1.56332e-08	1.32816e-06	155.645	0.779325	0.000155871	0.0180091
chr8	37594117	37616619	1	ERLIN2	1.786	1.771	1.953	1.917	1.737	2.453	2.53	2.429	2.689	2.678	3.063	3.058	2.44	3.022	3.293	2.903	6.426	10.308	6.426	10.308	17.994	19.295	ENSG00000147475	537.725	1.5534	1.80647e-08	1.81679e-07	307.343	0.653742	0.00832168	0.104599	1000.79	0.121933	0.571986	0.999996
chr8	105501459	105601252	-1	LRP12	2.414	1.778	2.065	3.034	1.774	1.055	1.476	1.925	2.437	2.303	2.775	2.948	1.828	2.146	2.204	2.656	11.443	5.001	11.443	5.001	14.144	9.523	ENSG00000147650	563.649	0.0460066	0.912142	0.947723	317.23	-1.46148	0.000147404	0.00434904	560.408	-0.379601	0.12521	0.999996
chr8	144656955	144660819	-1	NAPRT1	2.548	2.659	2.865	2.701	3.049	3.756	3.163	3.612	2.953	2.955	2.733	3.014	3.129	3.057	3.124	3.369	14.881	31.159	14.881	31.159	18.539	23.978	ENSG00000147813	259.63	0.406586	0.159054	0.279659	278.21	0.821425	0.0137725	0.148256	365.702	0.107814	0.549834	0.999996
chr8	12579403	12613582	-1	LONRF1	3.078	3.431	3.407	3.307	4.483	4.397	4.398	4.34	2.56	2.177	2.723	2.902	3.285	3.568	3.326	3.545	27.532	81.965	27.532	81.965	13.803	31.179	ENSG00000154359	779.143	-0.949925	0.000112571	0.000553209	1643.98	1.35601	2.60576e-08	2.16171e-06	983.216	0.963463	2.2296e-08	7.75084e-06
chr8	103661007	103668130	-1	KLF10	3.572	3.625	4.043	4.038	2.96	2.69	3.539	3.642	2.606	2.113	3.116	2.844	1.603	1.478	2.309	2.373	46.718	26.668	46.718	26.668	15.398	7.541	ENSG00000155090	1516.11	-1.66011	4.13173e-09	4.64356e-08	1564.97	-0.791295	0.00414615	0.0620076	636.878	-0.743792	0.0014172	0.109779
chr8	134048973	134115298	-1	SLA	2.532	1.971	2.948	2.422	4.932	4.538	5.245	5.135	3.627	3.142	3.513	3.826	5.071	4.697	4.846	5.221	12.529	147.929	12.529	147.929	35.062	145.442	ENSG00000155926	934.502	1.71218	1.18296e-06	8.61914e-06	2619.46	3.28614	5.37053e-19	1.72138e-16	4625.05	1.74823	8.20974e-18	1.46267e-14
chr8	18384811	18942240	-1	PSD3	4.064	3.694	3.703	3.362	2.99	3.085	3.428	2.913	2.503	3.491	3.065	3.273	2.776	3.617	3.086	3.338	41.978	22.757	41.978	22.757	23.229	25.851	ENSG00000156011	2057.61	-0.726494	0.0333511	0.0803602	1766.74	-0.7364	0.0061009	0.0832118	1862.59	0.0543064	0.825194	0.999996
chr8	80676245	80680098	-1	HEY1	-0.035	1.367	1.5	1.679	0.647	0.842	1.248	1.73	-3.942	-2.303	-2.451	-1.491	-0.923	-1.545	-0.835	-2.315	3.684	3.34	3.684	3.34	0.107	0.285	ENSG00000164683	48.0606	-6.06766	7.86714e-15	1.89619e-13	77.9008	-0.149457	0.755034	0.988321	3.76988	0.417095	0.0418981	NA
chr8	82192598	82197012	1	FABP5	4.463	4.992	5.582	6.258	3.277	3.743	4.554	5.262	6.022	6.215	7.717	7.677	5.867	6.31	7.578	7.386	255.492	89.159	255.492	89.159	1329.62	1118.01	ENSG00000164687	5472.29	2.2375	4.76895e-05	0.000252471	1070.25	-1.18143	0.0136999	0.147941	9873.12	-0.101424	0.695879	0.999996
chr8	104426942	104455681	1	DCAF13	3.859	4.611	3.734	4.117	2.76	4.015	3.279	3.506	3.229	3.754	3.897	3.385	3.045	3.698	3.709	3.348	62.826	32.788	62.826	32.788	36.694	32.68	ENSG00000164934	1205.44	-0.749805	0.0290875	0.0717657	1045.97	-0.717418	0.0142535	0.152055	1011.55	-0.0722452	0.769134	0.999996
chr8	95261481	95274578	-1	GEM	3.309	4.064	3.907	4.387	1.737	2.438	2.542	3.073	3.329	3.501	3.462	3.51	1.878	2.805	2.984	3.114	53.952	12.865	53.952	12.865	31.609	16.342	ENSG00000164949	1192.31	-0.779793	0.0185139	0.0488947	807.739	-1.84034	6.24764e-06	0.000291756	805.909	-0.613194	0.00797114	0.380447
chr8	38243725	38267045	1	LETM2	1.568	1.536	1.819	1.582	1.569	1.27	1.341	0.922	0.695	0.312	0.716	0.316	-0.18	0.445	0.366	-0.226	5.121	3.676	5.121	3.676	1.698	1.158	ENSG00000165046	79.5557	-1.71612	1.84646e-07	1.57408e-06	87.8914	-0.570614	0.043635	0.310916	37.5468	-0.314615	0.196539	0.999996
chr8	145691426	145699585	1	KIFC2	0.577	-0.124	0.49	0.43	0.658	1.084	0.794	1.151	1.349	1.614	0.938	1.215	1.624	1.729	1.068	1.131	1.458	2.566	1.458	2.566	3.702	4.181	ENSG00000167702	73.426	1.8009	4.55937e-07	3.59314e-06	40.3132	0.817002	0.020882	0.195375	129.681	-0.101011	0.68186	0.999996
chr8	21995533	21999464	-1	REEP4	1.348	0.803	0.594	0.61	1.84	1.932	1.766	1.533	1.725	1.613	1.527	1.184	1.485	1.22	1.175	1.056	2.434	5.924	2.434	5.924	4.627	3.48	ENSG00000168476	71.5239	0.729483	0.0677935	0.143349	77.4029	1.10884	0.00129197	0.0255191	100.006	-0.140158	0.568878	0.999996
chr8	125563031	125740730	-1	MTSS1	5.2	5.024	4.59	4.68	5.492	5.281	5.091	5.073	1.975	1.944	2.267	1.136	3.392	2.923	2.764	1.567	134.982	190.506	134.982	190.506	6.743	17.255	ENSG00000170873	1858.45	-3.66289	1.4497e-25	1.02706e-23	4030.08	0.712019	0.00918708	0.112178	512.064	0.679936	0.00829519	0.388919
chr8	121547985	121825513	-1	SNTB1	0.544	0.606	1.757	1.135	3.095	2.695	3.54	2.917	3.261	3.04	3.437	3.732	3.577	3.081	3.879	4.057	3.116	22.467	3.116	22.467	29.976	40.944	ENSG00000172164	1101.12	3.19721	1.13014e-10	1.60242e-09	658.199	2.09364	1.67399e-05	0.0006843	2793.42	0.312576	0.200242	0.999996
chr8	126442563	126450647	1	TRIB1	3.569	3.824	4.074	3.766	3.485	3.33	3.617	3.234	2.131	2.49	2.485	2.222	1.955	2.509	2.478	2.37	45.851	30.807	45.851	30.807	10.43	10.499	ENSG00000173334	1464.41	-2.16825	5.15121e-16	1.4144e-14	1720.01	-0.600762	0.0122353	0.137225	606.561	-0.0615852	0.760837	0.999996
chr8	21964383	21966932	-1	NUDT18	0.453	0.9	0.723	0.958	1.271	1.43	1.156	1.593	1.19	1.583	1.622	1.816	1.067	1.508	1.761	1.836	2.176	3.961	2.176	3.961	4.844	4.88	ENSG00000173566	81.6478	1.03978	0.000373543	0.00160705	65.0342	0.79778	0.0088644	0.109374	129.166	-0.021918	0.909816	0.999996
chr8	95891998	95908906	-1	CCNE2	-0.129	-0.465	-0.522	-0.87	0.449	0.771	0.548	-0.397	0.16	1.734	1.448	1.693	1.181	1.879	1.694	1.75	0.629	1.533	0.629	1.533	4.133	5.252	ENSG00000175305	37.7987	2.44722	3.40054e-06	2.26245e-05	14.484	0.855156	0.0498422	0.334862	88.7575	0.235921	0.362352	0.999996
chr8	19759228	19824769	1	LPL	4.381	5.1	4.317	5.625	5.806	6.336	5.769	6.783	5.836	5.831	6.889	6.874	6.51	6.403	7.29	7.406	149.146	525.297	149.146	525.297	658.238	1096.98	ENSG00000175445	21142.4	2.03579	7.42474e-05	0.000378959	15242.8	1.46451	0.000914861	0.0193148	53809.6	0.410256	0.113633	0.999996
chr8	87480486	87526586	-1	RMDN1	2.379	2.184	2.223	2.666	3.175	2.986	3.12	3.308	3.593	3.788	3.921	4.211	3.49	3.852	3.973	4.323	10.829	23.431	10.829	23.431	49.621	52.148	ENSG00000176623	442.909	1.89179	4.77409e-09	5.3137e-08	224.036	0.781489	0.00651643	0.0869453	849.355	0.0672357	0.757741	0.999996
chr8	123793633	123986750	1	ZHX2	1.78	1.478	1.524	1.567	1.087	0.773	1.22	0.696	-0.545	-0.555	-0.54	-0.895	-0.282	-0.539	-0.567	-1.08	4.928	2.632	4.928	2.632	0.536	0.56	ENSG00000178764	164.535	-2.89199	6.60516e-18	2.19025e-16	207.091	-0.600968	0.0385374	0.289708	43.1117	-0.0827275	0.745313	0.999996
chr8	72753784	72756703	-1	MSC	4.92	5.102	4.645	4.685	2.893	3.816	2.711	3.312	2.577	3.022	2.641	3.003	1.534	2.36	2.315	2.612	128.493	26.501	128.493	26.501	16.977	9.748	ENSG00000178860	1357.2	-2.90573	1.5455e-16	4.4995e-15	1268.74	-1.92291	1.22807e-06	6.58535e-05	312.297	-0.300679	0.234767	0.999996
chr8	67341263	67342966	1	RRS1	2.19	2.289	2.25	2.119	1.449	1.904	1.486	1.779	1.204	1.031	2.184	1.9	1.109	0.772	1.835	1.788	9.154	5.331	9.154	5.331	5.427	4.362	ENSG00000179041	178.707	-0.872392	0.0160068	0.0432643	157.591	-0.765984	0.00788514	0.100004	134.232	-0.174566	0.491758	0.999996
chr8	22545172	22550815	-1	EGR3	2.458	1.886	2.512	2.251	2.048	0.76	1.6	1.388	-0.23	-1.101	-1.682	-1.612	-1.484	-2.29	-2.705	-2.64	10.031	4.714	10.031	4.714	0.377	0.116	ENSG00000179388	328.147	-4.82761	2.01719e-26	1.56242e-24	393.224	-1.07696	0.00654621	0.0872366	15.5597	-0.543566	0.0245058	0.825725
chr8	143530791	143626370	1	BAI1	1.478	1.211	1.086	0.932	0.717	0.238	-0.147	0.311	-1.006	-1.855	-2.809	-2.92	-1.438	-1.87	-1.724	-2.114	3.312	1.386	3.312	1.386	0.159	0.172	ENSG00000181790	154.158	-4.63059	2.75961e-20	1.17385e-18	182.788	-1.14361	0.0010258	0.0209664	12.9826	0.0195818	0.935637	0.999996
chr8	8175258	8244008	-1	SGK223	-0.308	-0.295	-1.46	-1.492	0.045	-1.416	-2.018	-1.618	1.636	1.389	0.828	1.027	0.801	0.76	0.585	0.612	0.483	0.405	0.483	0.405	3.558	2.002	ENSG00000182319	163.147	2.6842	3.55063e-07	2.85122e-06	32.6903	-0.175685	0.747389	0.988236	265.679	-0.54205	0.0311556	0.952921
chr8	28203102	28260218	-1	ZNF395	0.146	0.358	1.14	0.264	1.856	1.525	1.17	1.674	2.802	2.438	2.162	2.333	2.929	2.337	2.214	2.34	1.754	4.89	1.754	4.89	11.735	12.155	ENSG00000186918	153.957	2.69016	8.21843e-24	4.90225e-22	71.0002	1.50133	2.90127e-08	2.36513e-06	339.457	0.173899	0.30473	0.999996
chr8	145998499	146012730	-1	ZNF34	0.574	0.922	1.059	1.252	1.125	1.513	1.645	1.657	0.278	0.541	0.818	0.764	0.821	0.779	0.991	1.096	2.668	4.514	2.668	4.514	1.863	2.535	ENSG00000196378	61.7751	-0.66173	0.0277294	0.0690012	87.9797	0.69958	0.0096083	0.115619	69.1861	0.448295	0.0264815	0.867935
chr8	28924796	29120641	-1	KIF13B	2.811	2.625	3.03	3.08	3.761	4.009	4.38	4.022	2.391	2.348	2.717	2.745	3.582	3.333	3.363	3.402	18.234	58.469	18.234	58.469	13.03	30.726	ENSG00000197892	1274.81	-0.493801	0.0155569	0.042224	2698.07	1.59582	2.44931e-12	3.5611e-10	2160.95	1.07665	3.78802e-08	1.2556e-05
chr8	145946298	145981802	-1	ZNF251	1.26	1.052	1.179	0.39	2.008	1.786	1.856	1.027	1.483	1.74	0.883	0.997	1.593	1.727	0.877	1.02	2.78	5.653	2.78	5.653	3.809	3.931	ENSG00000198169	78.1363	0.570001	0.102682	0.199092	82.2752	0.908612	0.0118786	0.134341	111.45	0.00628643	0.978031	0.999996
chr8	81397854	81438500	1	ZBTB10	1.741	1.333	2.125	2.425	1.13	0.797	1.72	1.64	0.664	0.599	1.333	1.327	0.997	0.828	1.364	1.381	7.297	4.016	7.297	4.016	2.832	3.224	ENSG00000205189	331.86	-1.334	1.36866e-06	9.82051e-06	333.31	-0.657457	0.040907	0.300104	235.593	0.154158	0.388485	0.999996
chr8	66629745	66754557	-1	PDE7A	4.187	3.704	3.714	3.672	3.367	2.647	3.124	2.764	2.553	2.206	2.499	2.157	2.478	2.406	2.643	2.39	46.714	20.432	46.714	20.432	10.692	12	ENSG00000205268	1027.5	-1.98383	3.10055e-14	7.00339e-13	1043.7	-1.03787	0.000299437	0.00770614	528.591	0.194743	0.255402	0.999996
chr8	48649471	48651648	-1	CEBPD	1.314	1.976	3.458	2.422	3.234	4.502	5.175	5.106	1.987	1.95	2.288	2.014	2.975	2.917	2.969	2.468	13.496	114.402	13.496	114.402	7.921	17.346	ENSG00000221869	343.794	-0.70927	0.143981	0.259306	1790.71	2.3729	1.62135e-06	8.43763e-05	500.385	0.897262	5.31677e-05	0.00708223
chr8	72740402	73030628	1	RP11-383H13.1	3.831	3.475	2.575	2.265	2.683	2.701	1.283	1.5	2.315	2.392	2.029	2.428	1.969	2.113	1.925	2.022	25.303	9.406	25.303	9.406	10.006	7.465	ENSG00000235531	243.954	-0.424509	0.280748	0.428134	171.975	-1.09531	0.00553538	0.0771398	211.878	-0.349899	0.10631	0.999996
chr8	144624143	144631899	-1	RP11-661A12.5	0.624	-1.463	0.32	-0.534	2.394	0.412	0.618	1.504	-0.876	-1.592	-10.694	-0.63	0.333	-0.604	-1.405	-0.15	1.015	4.706	1.015	4.706	0.288	0.761	ENSG00000254859	2.74168	-1.47615	0.159661	0.280559	9.91119	1.30028	0.0220936	NA	2.69282	0.216429	0.25378	NA
chr9	33750515	33799230	1	PRSS3	2.801	2.092	2.034	1.293	1.331	1.069	1.27	0.625	-0.122	-1.856	-1.831	-1.147	-0.495	-0.273	-1.86	-1.883	8.967	3.032	8.967	3.032	0.379	0.419	ENSG00000010438	18.5625	-5.24897	1.25656e-11	2.06195e-10	22.1354	-1.0935	0.0147936	0.155697	1.39569	0.0859984	0.504242	NA
chr9	123664671	123691451	-1	TRAF1	4.53	4.31	3.571	3.955	2.639	2.169	1.143	2.287	1.365	2.141	1.421	1.183	1.1	1.709	1.067	0.504	63.776	8.936	63.776	8.936	4.959	3.274	ENSG00000056558	2522.21	-3.55909	4.27428e-15	1.06386e-13	2315.8	-2.30658	1.85088e-07	1.26101e-05	379.979	-0.24703	0.341571	0.999996
chr9	108006903	108201452	1	SLC44A1	2.589	2.749	4.13	4.222	3.802	3.272	4.845	4.409	2.622	2.699	2.953	3.146	2.93	2.872	3.386	3.369	39.845	70.135	39.845	70.135	17.771	23.763	ENSG00000070214	3043.69	-1.44804	0.00330981	0.0111715	5325.7	0.590043	0.240204	0.742556	2212.71	0.387747	0.0217172	0.7548
chr9	2015342	2193624	1	SMARCA2	2.326	2.363	2.615	2.914	3.855	3.813	3.681	3.908	3.231	2.895	3.485	3.425	3.151	2.823	3.611	3.562	13.245	45.513	13.245	45.513	26.691	28.117	ENSG00000080503	1075.51	0.620589	0.028582	0.0706568	1417.68	1.42796	1.4919e-07	1.03647e-05	1587.8	0.0641481	0.732661	0.999996
chr9	2720469	2844241	-1	KIAA0020	3.727	3.911	3.391	3.913	2.952	3.461	2.979	3.406	2.481	2.435	3.462	3.204	2.699	2.793	3.526	3.385	42.831	25.215	42.831	25.215	19.983	23.694	ENSG00000080608	902.831	-0.961899	0.0126383	0.0353043	827.474	-0.696792	0.0351442	0.273316	762.464	0.113397	0.658179	0.999996
chr9	99518147	99540411	-1	ZNF510	-0.264	-0.208	0.467	0.472	0.446	0.829	1.454	1.275	0.835	1.105	1.639	1.664	0.818	1.142	1.595	1.5	1.195	2.929	1.195	2.929	3.94	3.704	ENSG00000081386	170.668	1.46887	1.38387e-06	9.91247e-06	115.63	0.903408	0.00300252	0.0492189	305.145	0.0698807	0.709434	0.999996
chr9	88902648	88969369	-1	ZCCHC6	4.035	4.096	4.371	4.214	4.707	5.23	5.331	5.146	2.934	2.682	3.212	3.021	4.293	4.162	4.039	3.859	65.879	169.037	65.879	169.037	19.699	60.432	ENSG00000083223	2924.55	-1.62079	9.79533e-08	8.71545e-07	6924.55	1.24875	0.00022621	0.0060999	3188.36	1.26722	8.65278e-12	5.50008e-09
chr9	33025209	33039905	1	DNAJA1	5.166	5.025	4.761	5.283	4.157	4.394	4.426	4.738	4.106	4.377	5.259	5.194	3.956	4.361	5.082	5.071	160.407	85.695	160.407	85.695	128.302	112.829	ENSG00000086061	4006.46	-0.404834	0.28963	0.43817	3025.15	-0.864972	0.00495795	0.0709537	3805.96	-0.0991721	0.69619	0.999996
chr9	125132824	125157982	1	PTGS1	3.357	3.962	3.732	3.717	2.862	3.04	3.255	3.045	1.947	2.504	2.649	2.787	1.531	2.24	2.323	2.546	41.06	21.349	41.06	21.349	12.407	9.249	ENSG00000095303	1517.91	-1.6712	3.2462e-09	3.72085e-08	1563.78	-0.805756	0.00359942	0.0557401	716.193	-0.407832	0.0601293	0.999996
chr9	131709978	131769375	1	NUP188	4.281	4.027	3.105	3.398	3.426	3.313	2.68	2.721	3.767	3.54	2.914	3.082	3.624	3.623	2.894	3.024	45.164	22.006	45.164	22.006	29.496	28.406	ENSG00000095319	1403.58	-0.336844	0.112347	0.213797	1067.29	-0.784432	0.000622872	0.0142995	1371.84	-0.172161	0.314811	0.999996
chr9	130500596	130541020	-1	SH2D3C	1.886	1.729	1.932	1.728	1.274	1.275	1.367	1.342	1.758	1.295	0.059	1.075	0.756	0.539	-0.154	0.491	6.193	3.728	6.193	3.728	3.361	1.584	ENSG00000095370	201.293	-1.13175	0.0118362	0.0333691	193.037	-0.72463	0.000190729	0.00526391	110.984	-0.469682	0.070513	0.999996
chr9	77675489	77703133	-1	NMRK1	0.514	1.182	1.416	0.549	1.353	1.747	2.078	1.537	1.675	2.458	2.283	1.838	1.752	2.436	2.33	1.788	2.696	5.564	2.696	5.564	8.282	8.363	ENSG00000106733	88.1754	1.67343	7.28804e-05	0.000372899	57.721	1.01672	0.00719936	0.0936647	160.538	0.00934431	0.970175	0.999996
chr9	123363091	123476748	-1	MEGF9	1.933	1.152	3.035	2.576	2.482	2.111	3.895	3.341	2.396	1.847	2.293	2.722	3.543	2.755	2.823	3.168	11.011	24.42	11.011	24.42	10.615	22.725	ENSG00000106780	1074.3	-0.0453907	0.920447	0.953092	1513.97	0.895511	0.0591315	0.369144	2047.46	0.760993	0.00225394	0.161434
chr9	100883257	100954922	-1	CORO2A	-1.054	-1.001	-0.73	0.181	0.489	-0.651	0.381	0.366	1.984	1.763	2.109	2.124	1.926	1.869	2.126	2.26	0.599	1.264	0.599	1.264	7.43	7.831	ENSG00000106789	346.973	3.54609	6.45813e-22	3.13219e-20	70.9219	0.916514	0.0286872	0.241538	783.949	0.073896	0.643487	0.999996
chr9	123714616	123812554	-1	C5	-1.362	-2.077	-1.59	-1.478	1.295	-0.333	-0.296	0.396	0.656	0.528	-0.093	0.468	1.718	1.261	0.69	0.898	0.203	1.649	0.203	1.649	1.533	3.388	ENSG00000106804	52.7051	3.24952	4.36714e-15	1.08437e-13	32.3136	2.2303	1.19308e-06	6.42215e-05	165.925	0.658816	0.00538275	0.287121
chr9	117096436	117156685	-1	AKNA	3.148	2.727	2.863	2.234	3.949	3.073	3.549	3.034	2.987	1.691	1.645	1.432	3.448	2.527	1.883	1.942	16.363	32.28	16.363	32.28	8.658	14.379	ENSG00000106948	639.729	-1.08226	0.00551354	0.0173288	1144.39	0.922963	0.00577599	0.0797053	657.62	0.401771	0.122102	0.999996
chr9	117656003	117692697	-1	TNFSF8	3.812	4.205	4.653	4.273	2.543	2.693	3.317	2.932	1.261	1.57	1.994	1.96	1.006	1.421	1.74	1.963	72.285	18.47	72.285	18.47	5.696	4.925	ENSG00000106952	1000.82	-3.61819	2.58292e-33	3.55075e-31	997.451	-1.91483	2.20629e-09	2.23851e-07	163.656	-0.125481	0.557661	0.999996
chr9	130577291	130617035	-1	ENG	4.788	4.554	5.063	4.26	4.435	3.605	3.915	3.246	3.268	3.068	3.35	2.803	2.98	2.391	3.013	2.638	111.051	49.269	111.051	49.269	23.201	16.246	ENSG00000106991	2663.41	-2.16446	1.41907e-12	2.61608e-11	2703.26	-1.1146	0.00130122	0.0256658	969.588	-0.389663	0.077551	0.999996
chr9	130628759	130640022	-1	AK1	2.086	1.402	1.965	1.877	0.891	1.141	0.748	0.97	2.966	2.934	1.901	2.584	2.812	2.802	2.259	2.358	6.449	2.58	6.449	2.58	14.55	13.318	ENSG00000106992	48.3707	0.702687	0.149928	0.26744	24.6475	-0.757969	0.0462825	0.321653	69.8116	-0.0561939	0.828929	0.999996
chr9	5629025	5776557	1	KIAA1432	2.669	2.4	2.698	2.407	3.107	2.652	3.511	2.946	2.437	2.227	2.172	1.984	2.574	2.41	2.212	2.223	12.857	22.275	12.857	22.275	9.197	10.656	ENSG00000107036	843.854	-0.555863	0.00822382	0.024443	1243.4	0.828532	0.00398885	0.0601693	891.217	0.2169	0.257365	0.999996
chr9	214854	465259	1	DOCK8	3.68	3.202	3.516	3.322	4.26	3.991	4.319	3.964	3.682	3.333	3.363	3.563	3.577	3.176	3.246	3.361	31.416	63.204	31.416	63.204	32.987	28.562	ENSG00000107099	2675.25	0.164351	0.579656	0.713122	3328.18	0.945297	0.00317017	0.0507479	3137.52	-0.179082	0.270577	0.999996
chr9	470291	746105	1	KANK1	3.931	4.124	4.085	3.982	3.317	3.471	3.636	3.314	1.587	1.621	2.407	1.91	2.093	2.401	2.691	2.56	56.498	31.308	56.498	31.308	6.954	11.712	ENSG00000107104	2543.31	-3.19411	6.96735e-31	7.45506e-29	3052.77	-0.876055	0.000178239	0.00500737	797.969	0.674465	0.000492696	0.0465059
chr9	132934857	132999583	1	NCS1	3.553	4.841	2.644	2.619	2.509	4.304	1.212	1.571	3.383	3.376	2.612	2.893	3.512	3.445	2.652	2.911	47.355	23.63	47.355	23.63	22.613	24.359	ENSG00000107130	1143.54	-0.163805	0.652509	0.769808	734.044	-1.12916	0.00785854	0.100004	1248.42	-0.0416418	0.834963	0.999996
chr9	3824127	4348392	-1	GLIS3	4.139	4.107	4.136	3.775	3.565	3.035	3.159	2.804	-0.517	-0.529	-0.195	-0.918	-0.495	-0.426	0.172	-0.853	57.458	24.057	57.458	24.057	0.601	0.719	ENSG00000107249	1032.21	-6.88488	2.59747e-68	2.2466e-65	1297.63	-1.06692	4.06469e-05	0.00147743	16.9316	-0.130795	0.6057	0.999996
chr9	134452157	134615461	-1	RAPGEF1	5.224	4.979	5.159	4.873	4.709	4.455	4.678	4.354	4.55	4.457	4.389	4.455	4.054	4.108	4.226	4.245	159.05	95.62	159.05	95.62	86.906	64.19	ENSG00000107263	7146.85	-0.79146	4.20636e-05	0.000224809	6491.32	-0.605269	0.00258409	0.0439077	5502.82	-0.346276	0.00273782	0.181499
chr9	72999503	73029540	-1	KLF9	1.71	1.146	2.545	2.303	2.839	2.799	4.11	4.105	1.097	1.224	1.996	2.495	2.12	2.412	3.111	3.362	7.86	38.796	7.86	38.796	6.471	17.704	ENSG00000119138	576.512	-0.333565	0.465832	0.615241	1635.46	1.90718	9.43371e-06	0.000417065	1121.54	0.873928	0.000627381	0.0569759
chr9	131873229	131911225	1	PPP2R4	2.352	1.592	2.74	2.112	3.159	2.658	3.035	2.7	3.412	3.89	3.95	3.954	3.385	3.884	4.041	4.021	9.796	18.379	9.796	18.379	45.845	47.715	ENSG00000119383	686.455	2.21008	3.88667e-11	5.88167e-10	295.345	0.805396	0.0131245	0.144319	1324.89	-0.0228283	0.895009	0.999996
chr9	116135699	116139279	-1	HDHD3	-1.378	-1.221	-0.786	0.295	-1.047	0.231	0.506	0.798	1.153	2.031	1.492	1.905	1.007	1.962	1.664	1.703	0.586	1.373	0.586	1.373	5.49	5.158	ENSG00000119431	57.806	3.04571	1.61491e-10	2.23482e-09	18.5291	1.07726	0.028796	0.24202	122.858	-0.00143656	0.99526	0.999996
chr9	102584137	102629173	1	NR4A3	2.988	2.626	3.968	3.977	1.493	0.739	2.654	2.066	1.822	1.648	2.457	2.215	-0.558	0.329	0.988	0.685	34.987	7.164	34.987	7.164	8.058	1.658	ENSG00000119508	1591.59	-2.08241	1.13403e-06	8.30638e-06	1353.62	-1.85826	8.4831e-05	0.00271766	419.387	-1.42521	1.47476e-08	5.68102e-06
chr9	4792869	4885917	1	RCL1	2.195	2.703	1.888	2.287	1.625	2.059	1.549	2.086	1.586	1.894	2.013	1.724	2.423	2.707	1.905	2.342	10.097	6.42	10.097	6.42	6.158	10.851	ENSG00000120158	180.363	-0.60063	0.0385467	0.0903922	155.375	-0.584879	0.0736999	0.414264	221.389	0.56859	0.00496367	0.274214
chr9	27325207	27529779	-1	MOB3B	0.295	1.05	0.285	1.836	-0.537	-0.88	0.009	-0.574	0.013	0.524	-0.383	0.282	-0.175	0.225	-0.791	-0.112	2.951	0.642	2.951	0.642	1.177	0.859	ENSG00000120162	192.752	-1.334	0.00973991	0.0282218	144.608	-1.90557	5.60602e-05	0.00194733	109.259	-0.301112	0.228029	0.999996
chr9	5450503	5470566	1	CD274	4.095	2.906	1.185	1.666	1.642	0.938	-0.427	-1.116	1.981	2.228	2.019	2.619	1.028	2.093	2.379	2.292	21.739	2.175	21.739	2.175	9.449	7.9	ENSG00000120217	482.737	-0.947696	0.154863	0.274099	311.273	-1.81624	0.0015139	0.0288101	300.36	-0.423161	0.0998673	0.999996
chr9	37879400	37904350	-1	SLC25A51	1.933	2.216	2.451	2.433	2.677	2.534	2.996	2.848	2.639	3.012	2.945	3.017	2.87	3.265	3.187	3.292	9.772	16.108	9.772	16.108	18.45	23.749	ENSG00000122696	238.964	0.871447	0.00197161	0.00706362	196.821	0.716317	0.00713749	0.0932038	404.909	0.2429	0.19063	0.999996
chr9	134133463	134151934	-1	FAM78A	1.917	1.376	1.83	1.792	2.974	2.692	2.499	2.594	2.819	2.661	2.85	2.834	2.658	2.709	3.093	3.019	5.75	14.973	5.75	14.973	16.349	17.956	ENSG00000126882	653.165	1.54077	3.3607e-15	8.48678e-14	549.875	1.41268	4.96836e-08	3.8289e-06	1201.86	0.104099	0.420532	0.999996
chr9	95375466	95432547	-1	IPPK	1.23	1.486	1.874	1.584	0.704	1.222	1.05	0.982	0.48	1.638	1.308	1.689	0.928	1.724	1.675	1.64	4.81	2.738	4.81	2.738	3.969	4.659	ENSG00000127080	126.343	-0.129334	0.698094	0.805013	92.0477	-0.689754	0.00716171	0.0933979	139.752	-0.0278769	0.908827	0.999996
chr9	95709733	95798518	1	FGD3	2.534	2.271	1.87	1.827	3.239	3.312	2.753	2.618	2.684	2.281	1.611	1.508	2.815	2.331	1.988	1.711	8.752	20.596	8.752	20.596	8.495	9.959	ENSG00000127084	286.911	0.076044	0.815242	0.886289	364.601	0.977473	2.2677e-07	1.49446e-05	366.125	0.0691054	0.77836	0.999996
chr9	99082988	99145992	-1	SLC35D2	1.091	1.504	2.169	2.319	2.385	2.419	3.069	2.945	2.381	2.555	2.46	2.918	2.638	2.642	2.86	3.027	6.6	15.659	6.6	15.659	13.479	16.539	ENSG00000130958	200.805	1.02074	0.00338966	0.0114101	187.243	1.05828	0.00300485	0.0492189	364.055	0.317027	0.0592027	0.999996
chr9	95883771	95896570	-1	NINJ1	5.176	5.403	4.542	4.85	3.468	4.042	3.568	3.788	3.309	4.051	3.621	3.207	2.626	3.477	3.29	3.082	155.258	42.18	155.258	42.18	36.739	23.71	ENSG00000131669	1622.33	-2.02095	3.58749e-07	2.87859e-06	1446.71	-1.70032	3.10918e-07	1.98411e-05	611.52	-0.412177	0.0964481	0.999996
chr9	90340434	90346308	1	CTSL	5.61	6.408	6.697	7.215	4.146	5.347	5.489	6.021	6.187	6.802	7.408	7.315	5.997	6.841	7.473	7.323	762.899	231.86	762.899	231.86	1135.23	1153.49	ENSG00000135047	17283	0.48123	0.323033	0.475097	8139.18	-1.35499	0.00504565	0.0716329	24029.8	0.0262363	0.919113	0.999996
chr9	110247133	110252763	-1	KLF4	1.378	1.615	2.068	2.163	2.943	3.202	3.927	3.565	-0.402	-0.448	-1.019	-0.515	0.935	0.293	0.446	0.655	6.401	32.43	6.401	32.43	0.566	1.844	ENSG00000136826	130.262	-3.50312	2.61307e-20	1.11839e-18	634.912	2.10401	2.69945e-09	2.70003e-07	53.6132	1.05791	3.54818e-05	0.0051083
chr9	130670165	130679317	-1	ST6GALNAC4	3.176	3.25	3.379	3.444	2.753	2.717	2.913	3.038	3.097	3.495	3.538	3.425	2.74	3.542	3.348	3.369	27.609	17.536	27.609	17.536	30.063	26.901	ENSG00000136840	590.64	0.138705	0.610004	0.736233	397.137	-0.651368	0.00433563	0.0642959	669.38	-0.208428	0.321843	0.999996
chr9	115913222	115926417	1	SLC31A2	3.53	3.276	4.192	4.279	4.364	4.499	5.175	5.459	3.514	3.441	4.039	4.443	4.153	4.235	4.822	5.081	49.749	145.126	49.749	145.126	51.686	104.538	ENSG00000136867	266.542	0.084259	0.861267	0.915796	460.635	1.35623	0.00197191	0.0352469	502.732	0.576564	0.0264893	0.867935
chr9	104161155	104172942	1	ZNF189	2.566	2.717	2.998	3.116	2.165	2.559	3.07	2.944	1.874	1.969	2.589	2.602	2.963	3.122	3.135	3.247	17.689	15.549	17.689	15.549	10.126	22.703	ENSG00000136870	666.726	-0.863097	0.00118981	0.00453181	698.556	-0.198718	0.463087	0.913798	922.367	1.03703	2.13176e-08	7.75084e-06
chr9	34989638	34998897	1	DNAJB5	3.641	3.084	3.427	3.379	2.182	2.09	2.55	2.51	1.504	1.303	2.227	2.196	0.966	0.638	1.862	1.848	30.04	10.52	30.04	10.52	6.613	4.328	ENSG00000137094	711.823	-2.33764	1.05121e-14	2.49383e-13	691.517	-1.49606	4.9791e-10	5.85169e-08	223.864	-0.43839	0.0695353	0.999996
chr9	35609530	35646807	-1	CD72	0.023	-0.066	-0.052	0.674	0.26	0.011	0.986	1.738	1.274	1.462	1.49	1.281	1.259	1.243	1.377	1.145	1.217	2.669	1.217	2.669	3.982	3.525	ENSG00000137101	39.107	1.93799	5.18401e-06	3.34295e-05	27.7618	1.21592	0.0168601	0.169841	74.16	0.00103954	0.996044	0.999996
chr9	19230433	19374139	1	DENND4C	2.644	2.753	3.233	3.27	3.451	3.436	3.901	3.866	4.604	4.714	4.675	4.821	4.731	5.001	4.887	4.993	20.368	39.973	20.368	39.973	110.73	135.548	ENSG00000137145	5613.38	2.40803	1.30173e-14	3.06364e-13	2223.29	0.846269	0.0170029	0.170669	12565.6	0.289077	0.0521143	0.999996
chr9	22002902	22009362	-1	CDKN2B	2.093	2.348	2.311	2.149	0.688	2.249	1.59	1.627	2.41	1.882	0.991	1.092	2.452	2.368	1.626	0.878	9.314	5.368	9.314	5.368	5.845	7.446	ENSG00000147883	296.069	-0.732618	0.0668625	0.141655	246.266	-0.826531	0.0275561	0.234393	279.466	0.0746364	0.774357	0.999996
chr9	93976097	94124195	-1	AUH	0.866	1.123	1.25	1.119	1.967	2.057	1.728	1.998	2.031	1.937	1.939	2.283	2.262	2.378	2.272	2.409	3.002	6.997	3.002	6.997	7.835	10.308	ENSG00000148090	84.5654	1.61647	6.57627e-07	5.04286e-06	59.315	1.13764	7.29982e-05	0.00240536	168.455	0.248014	0.220057	0.999996
chr9	116148597	116163613	-1	ALAD	0.609	0.514	0.557	0.311	2.043	0.966	1.097	0.427	2.485	2.304	2.027	2.233	2.262	1.968	2.107	2.174	1.656	3.719	1.656	3.719	9.738	8.447	ENSG00000148218	210.311	2.8561	7.24463e-33	9.601e-31	63.7832	0.864696	0.00662904	0.0879486	407.786	-0.195867	0.256998	0.999996
chr9	130830480	130871524	1	SLC25A25	3.319	3.677	3.172	3.67	2.656	3.014	2.869	3.239	2.33	2.656	2.647	3.022	2.171	2.818	2.785	2.812	32.593	19.439	32.593	19.439	14.795	14.595	ENSG00000148339	785.449	-1.02178	0.00019995	0.000915227	755.979	-0.591853	0.0198036	0.188837	601.147	-0.0238737	0.906811	0.999996
chr9	131769315	131790582	-1	SH3GLB2	0.751	1.149	1.464	1.501	2.029	1.772	1.245	1.636	2.237	2.335	2.704	2.728	2.266	2.412	2.7	2.723	3.523	5.527	3.523	5.527	12.488	12.735	ENSG00000148341	182.912	1.36456	5.51949e-09	6.06851e-08	120.182	0.731348	0.0136736	0.147883	312.468	0.00159552	0.990862	0.999996
chr9	139388896	139440314	-1	NOTCH1	3.161	3.012	3.151	2.797	3.01	2.586	2.673	2.621	2.022	0.964	1.38	0.904	1.077	-0.03	1.045	0.666	20.925	15.455	20.925	15.455	4.157	2.174	ENSG00000148400	1673.58	-2.41852	5.79004e-11	8.48198e-10	2103.32	-0.477524	0.0235148	0.209658	482.681	-0.478583	0.0628874	0.999996
chr9	138898383	138987131	-1	NACC2	1.495	1.742	1.994	1.441	2.475	2.464	2.401	1.932	2.311	2.65	2.187	2.431	2.14	2.404	2.119	2.334	5.436	10.397	5.436	10.397	11.134	9.555	ENSG00000148411	641.157	1.2452	1.34276e-05	7.95917e-05	518.996	1.04816	0.000111667	0.00343852	1024.45	-0.105358	0.60322	0.999996
chr9	136336217	136344259	-1	SLC2A6	3.373	3.034	2.925	3.06	2.564	2.196	1.63	2.376	0.062	1.489	0.918	0.967	-0.361	0.773	0.494	0.562	22.488	9.464	22.488	9.464	2.658	1.564	ENSG00000160326	501.645	-3.11036	7.34442e-13	1.39356e-11	552.705	-1.15829	0.000953953	0.0199905	91.7683	-0.419407	0.106759	0.999996
chr9	130647600	130667687	-1	ST6GALNAC6	3.231	3.328	3.341	3.504	2.726	2.885	2.718	3.155	3.953	4.074	3.459	3.57	3.765	3.868	3.444	3.458	28.682	17.955	28.682	17.955	44.556	38.541	ENSG00000160408	896.461	0.720936	0.00303185	0.0103308	483.533	-0.594657	0.0311976	0.254471	1240.65	-0.176738	0.309604	0.999996
chr9	131483148	131486406	-1	ZDHHC12	1.146	1.074	1.576	1.369	1.662	2.175	1.584	2.146	2.772	3.183	2.848	3.083	2.826	3.238	2.961	3.032	3.71	6.877	3.71	6.877	19.802	20.611	ENSG00000160446	177.519	2.38168	1.01661e-15	2.68483e-14	72.3444	0.884841	0.00697836	0.0918058	363.986	0.0576203	0.792957	0.999996
chr9	94171327	94186144	-1	NFIL3	1.496	1.916	3.676	3.02	1.808	2.226	4.017	3.496	1.499	0.835	2.027	2.009	2.311	1.535	2.561	2.651	17.817	25.981	17.817	25.981	5.459	10.465	ENSG00000165030	349.445	-1.63076	0.00258555	0.00897109	570.27	0.38809	0.457355	0.910871	287.835	0.618404	0.0136514	0.562353
chr9	75515578	75695358	-1	ALDH1A1	0.023	0.294	1.045	1.625	0.153	1.225	2.172	2.565	3.553	4.202	4.111	4.615	3.383	4.351	4.124	4.58	2.573	6.589	2.573	6.589	65.983	66.605	ENSG00000165092	920.232	4.6224	2.79242e-24	1.75121e-22	103.936	1.02824	0.0462991	0.321653	2161.65	0.0699015	0.780557	0.999996
chr9	86451613	86536342	-1	KIF27	0.762	0.828	1.437	1.363	1.123	1.47	1.913	1.538	0.757	0.671	0.926	0.62	0.788	0.463	0.794	0.971	3.138	4.715	3.138	4.715	2.118	2.161	ENSG00000165115	82.8152	-0.0402266	0.888699	0.932498	98.84	0.700598	0.0420804	0.304651	93.1247	-0.0843639	0.697375	0.999996
chr9	97365415	97402531	-1	FBP1	1.739	1.952	2.233	2.085	2.599	2.601	3.151	2.857	6.2	6.414	5.698	6.625	6.32	6.401	5.659	6.341	7.53	16.932	7.53	16.932	539.143	503.434	ENSG00000165140	5748.45	6.08247	1.39522e-77	1.44809e-74	219.404	1.10338	2.10122e-07	1.41112e-05	13151.2	-0.0401269	0.872831	0.999996
chr9	139098179	139137687	-1	QSOX2	1.723	1.742	1.059	1.26	1.006	1.202	0.504	0.707	0.188	-0.177	0.77	0.495	-0.026	0.051	0.935	0.37	4.433	2.436	4.433	2.436	1.462	1.505	ENSG00000165661	182.061	-1.47174	1.6542e-05	9.61578e-05	182.385	-0.753071	0.0215927	0.198774	105.925	-0.135479	0.556786	0.999996
chr9	139305110	139318213	1	PMPCA	3.008	3.288	2.698	2.931	2.371	2.697	2.44	2.473	2.554	2.897	3.023	3.269	2.529	2.86	3.052	3.096	20.168	12.22	20.168	12.22	19.459	18.326	ENSG00000165688	578.481	-0.00827803	0.975861	0.98593	404.592	-0.682911	0.0087443	0.108366	643.989	-0.136333	0.461525	0.999996
chr9	131018108	131038274	-1	GOLGA2	3.168	3.056	3.236	2.913	2.259	2.623	2.828	2.754	2.907	2.623	2.966	2.898	2.8	2.484	2.808	3.08	22.23	13.997	22.23	13.997	17.418	16.702	ENSG00000167110	661.503	-0.167623	0.493787	0.6392	503.59	-0.57969	0.0203982	0.192478	732.189	-0.0105736	0.960102	0.999996
chr9	131102925	131123749	1	SLC27A4	0.794	0.707	1.173	1.202	1.604	1.576	1.323	1.91	1.469	1.551	2.434	2.53	1.556	1.5	2.634	2.624	2.701	5.082	2.701	5.082	8.258	9.238	ENSG00000167114	213.121	1.54559	2.10456e-05	0.000119754	138.142	0.907358	0.0024638	0.0423744	400.43	0.11687	0.647172	0.999996
chr9	139567595	139581875	-1	AGPAT2	2.071	2.374	2.731	2.402	2.606	2.851	3.119	3.016	3.024	3.455	3.102	3.319	2.951	3.275	3.088	3.132	11.272	18.477	11.272	18.477	25.532	22.62	ENSG00000169692	382.823	1.22351	1.14825e-05	6.90081e-05	262.076	0.675301	0.0112835	0.129903	601.347	-0.138943	0.486982	0.999996
chr9	136895427	136933657	-1	BRD3	1.28	1.173	2.361	1.349	2.24	1.565	2.293	1.909	1.142	0.366	0.288	0.371	1.77	0.4	0.503	0.633	5.324	7.71	5.324	7.71	1.84	2.726	ENSG00000169925	172.912	-1.07278	0.0124809	0.0349399	292.755	0.784443	0.0378885	0.28627	144.113	0.134481	0.604756	0.999996
chr9	140086069	140098645	-1	TPRN	0.831	0.412	0.547	0.505	1.186	1.328	0.969	1.197	3.887	2.804	0.85	1.053	2.924	2.129	1.253	1.388	1.798	3.251	1.798	3.251	17.632	8.637	ENSG00000176058	66.3006	0.471331	0.114974	0.21754	67.0206	0.777796	0.01024	0.12095	112.537	0.459477	0.0207581	0.739663
chr9	139981379	140003635	1	MAN1B1	1.881	1.883	2.009	1.815	2.429	2.267	2.121	2.395	3.264	3.185	3.368	3.383	3.139	3.334	3.462	3.476	6.687	10.081	6.687	10.081	27.218	28.845	ENSG00000177239	609.735	2.22503	4.3918e-23	2.43756e-21	234.926	0.594699	0.00932997	0.113236	1213.61	0.0498866	0.67911	0.999996
chr9	132083295	132087184	1	C9orf106	-0.21	-1.331	-0.801	-0.339	1.806	0.762	0.996	1.028	-0.715	-1.942	-1.46	-2.911	-0.281	-1.478	-1.377	-1.731	0.558	3.434	0.558	3.434	0.229	0.352	ENSG00000179082	20.294	-1.1645	0.0744347	0.154481	88.8735	2.19827	2.91149e-07	1.88352e-05	18.6542	0.181536	0.441833	0.999996
chr9	117546915	117568406	-1	TNFSF15	2.937	3.613	3.297	4.129	-0.034	0.902	0.986	1.833	0.17	2.724	0.767	2.325	-1.145	1.847	0.346	1.255	36.289	3.092	36.289	3.092	7.204	2.896	ENSG00000181634	687.455	-2.23543	0.00033351	0.00145075	542.317	-3.03745	8.59511e-13	1.34685e-10	183.391	-0.36081	0.122606	0.999996
chr9	67017400	67032072	-1	RP11-381O7.3	-0.167	-1.144	-0.93	-2.346	1.476	0.955	0.763	0.228	-0.231	-0.77	-2.423	-5.207	0.503	0.572	-0.629	-0.679	0.413	2.595	0.413	2.595	0.337	1.116	ENSG00000182021	7.19687	-0.473268	0.607084	0.734116	24.3621	1.79884	0.000513668	0.0122576	15.1571	0.350193	0.104261	0.999996
chr9	137208944	137332431	1	RXRA	3.883	4.034	3.791	3.574	3.508	3.462	3.358	3.292	3.23	3.357	3.154	3.316	2.854	3.033	3.05	3.121	46.281	30.233	46.281	30.233	26.259	20.489	ENSG00000186350	2640.73	-0.882024	6.38176e-05	0.000330273	2442.11	-0.619529	0.00299953	0.0492189	1895.55	-0.426171	0.00285857	0.183528
chr9	79034752	79122332	1	GCNT1	1.818	0.073	1.1	1.462	2.098	1.622	2.01	1.962	2.587	2.477	2.138	2.647	2.585	2.418	2.683	2.371	3.641	6.949	3.641	6.949	11.956	12.46	ENSG00000187210	271.048	1.63732	4.06976e-06	2.67427e-05	184.366	1.04045	0.00713416	0.0932038	496.18	0.0429901	0.810669	0.999996
chr9	91975702	92113045	-1	SEMA4D	4.757	4.206	3.374	3.505	5.14	4.636	3.836	4.073	1.162	1.046	0.736	0.607	1.17	0.852	0.967	0.155	61.521	94.797	61.521	94.797	2.493	2.342	ENSG00000187764	947.378	-4.49124	1.3714e-39	2.87551e-37	2174.85	0.73242	0.0406671	0.29918	88.9422	-0.0592235	0.815159	0.999996
chr9	20658308	20995954	1	FOCAD	1.001	1.303	1.361	1.162	1.992	2.042	1.636	1.499	2.871	2.81	3.21	3.281	2.518	3.007	3.09	3.244	3.376	6.165	3.376	6.165	21.421	20.07	ENSG00000188352	585.365	2.85148	2.22187e-19	8.70217e-18	158.748	0.665988	0.00831132	0.104562	1218.83	0.016286	0.943604	0.999996
chr9	131937835	131940540	-1	IER5L	1.569	1.941	2.096	1.883	2.996	3.753	2.831	3.366	2.884	2.926	3.204	2.952	2.893	3.072	3.42	3.237	6.621	27.161	6.621	27.161	20.087	23.93	ENSG00000188483	486.312	1.50537	8.31363e-12	1.40077e-10	555.89	1.82043	2.5193e-07	1.64489e-05	933.355	0.22085	0.154664	0.999996
chr9	90112143	90323548	1	DAPK1	3.052	2.825	2.855	2.935	3.598	3.635	3.616	3.581	3.604	3.599	3.3	3.406	3.982	4.02	3.434	3.605	18.562	36.895	18.562	36.895	32.667	44.306	ENSG00000196730	1331.47	1.0806	6.74165e-05	0.000348118	1145.35	0.998444	0.000497825	0.0119405	2459.25	0.344848	0.0195939	0.714249
chr9	84198598	84304220	-1	TLE1	0.742	1.102	1.624	1.994	1.791	1.469	2.61	2.299	1.493	-0.308	1.157	1.528	1.794	0.837	1.924	2.063	4.385	8.48	4.385	8.48	3.244	5.763	ENSG00000196781	105.249	-0.464338	0.323153	0.475172	160.894	0.886535	0.0211481	0.196865	154.969	0.522196	0.0441966	0.999996
chr9	140500106	140509812	1	ARRDC1	2.357	2.404	2.209	1.896	3.43	2.817	2.432	2.418	2.677	2.741	2.442	2.367	2.708	2.6	2.311	2.607	9.353	17.555	9.353	17.555	13.06	13.031	ENSG00000197070	229.314	0.428118	0.166137	0.289464	230.746	0.711039	0.0398763	0.29552	309.942	-0.0287892	0.900902	0.999996
chr9	69830288	69848759	1	RP11-460N11.2	-2.081	-1.559	-1.89	-1.873	0.317	-0.555	-0.17	-0.59	-0.328	0.796	-2.997	-2.514	-0.349	1.463	-1.898	-2.108	0.159	0.836	0.159	0.836	0.767	1.324	ENSG00000197550	10.6118	1.73007	0.0711027	0.148955	9.77692	1.46411	0.00661448	NA	27.3887	0.116587	0.540117	0.999996
chr9	113635543	113800981	-1	LPAR1	2.836	3.121	2.549	3.188	1.659	1.852	1.165	1.74	1.6	2.259	1.551	1.237	1.111	1.855	0.839	0.889	19.195	5.135	19.195	5.135	5.673	3.545	ENSG00000198121	376.759	-1.6596	2.04581e-07	1.73122e-06	316.397	-1.7751	2.7498e-09	2.73102e-07	167.32	-0.520441	0.0363171	0.999996
chr9	35161999	35405335	1	UNC13B	-0.58	-0.861	-1.28	-1.033	0.057	-0.678	-0.039	-0.92	1.59	1.379	1.693	1.982	1.524	1.557	1.926	2.032	0.403	0.731	0.403	0.731	5.395	5.958	ENSG00000198722	269.626	4.08782	2.22725e-38	4.40316e-36	39.6094	0.967603	0.0198542	0.189191	640.083	0.141714	0.434094	0.999996
chr9	91606362	91619925	1	S1PR3	1.612	2.245	2.116	1.727	0.654	0.847	1.35	0.674	-3.102	-2.667	-3.955	-2.013	-2.755	-3.229	-3.758	-3.623	7.097	2.52	7.097	2.52	0.066	0.038	ENSG00000213694	272.547	-6.18166	2.00715e-44	5.86822e-42	314.286	-1.41251	1.38722e-05	0.000577109	6.4366	-0.125909	0.579908	NA
chr9	132044737	132048007	1	RP11-344B5.2	-2.641	-0.131	-1.691	-1.3	1.165	2.259	1.079	1.189	2.797	2.501	1.324	2.492	2.732	2.448	0.929	2.188	0.351	4.752	0.351	4.752	11.116	9.599	ENSG00000224307	38.936	4.41793	2.04957e-10	2.80455e-09	16.1158	2.33647	2.17837e-05	0.000857528	85.1072	-0.0654588	0.79559	0.999996
chr9	66693277	66721073	-1	RP11-318K12.1	-0.442	-0.058	-1.289	-1.513	0.561	1.699	0.303	-0.312	0.465	1.458	-0.801	-12.871	1.512	2.167	-2.491	-2.256	0.52	2.327	0.52	2.327	1.584	3.366	ENSG00000228991	22.7902	1.3998	0.134189	0.245308	26.4585	1.45806	0.00754386	0.0973542	65.4695	0.0842301	0.547024	0.999996
chr9	132094579	132121817	1	RP11-65J3.1	0.442	0.31	-0.184	0.167	2.291	1.484	1.645	1.965	1.849	1.344	1.441	1.044	1.943	1.592	1.352	1.493	1.233	6.657	1.233	6.657	4.314	5.055	ENSG00000233901	27.7391	1.77941	0.000583568	0.00239023	34.4583	2.09057	7.34414e-07	4.20586e-05	55.9687	0.0985212	0.704703	0.999996
chr9	136890561	136899788	1	LINC00094	0.364	1.274	0.805	0.367	1.73	1.558	1.507	0.699	0.942	0.63	0.654	0.623	0.928	0.624	0.756	0.967	2.173	4.23	2.173	4.23	2.058	2.29	ENSG00000235106	55.711	0.550122	0.112535	0.213998	53.7483	0.721756	0.0369559	0.281459	80.4027	0.0437606	0.837964	0.999996
chr9	112542769	112934792	1	AKAP2	2.984	2.326	2.872	3.07	1.943	1.709	2.117	2.075	2.695	2.852	3.398	3.205	2.544	3.096	3.233	3.125	17.313	7.196	17.313	7.196	21.682	20.747	ENSG00000241978	36.3054	0.449315	0.272997	0.420516	19.0169	-0.977349	0.026841	0.230114	48.1874	-0.0892771	0.697343	0.999996
chr9	139685807	139687709	1	TMEM141	0.917	0.461	1.585	1.606	1.288	1.955	1.616	2.475	2.473	2.832	3.281	3.109	2.364	3	3.331	3.024	3.488	6.905	3.488	6.905	19.467	19.824	ENSG00000244187	99.6765	2.52458	2.38148e-12	4.29122e-11	38.1839	0.88264	0.0348229	0.271567	205.959	0.0514381	0.811481	0.999996
chr9	130630143	130649066	-1	RP11-203J24.9	1.268	1.104	1.386	1.9	-0.42	0.587	0.399	1.023	2.477	2.919	1.544	1.716	2.435	2.482	1.409	1.654	4.315	1.682	4.315	1.682	10.174	8.176	ENSG00000257524	22.7931	0.969863	0.0683622	0.144346	9.06073	-1.10016	0.0270311	NA	32.2542	-0.17317	0.505014	0.999996
chr10	45869661	45941561	1	ALOX5	3.318	3.57	3.592	3.508	4.364	4.411	4.117	4.076	1.77	0.871	1.926	0.358	1.692	0.63	2.346	1.051	33.215	70.353	33.215	70.353	4.141	5.156	ENSG00000012779	585.853	-2.92741	2.19493e-11	3.4701e-10	1322.66	0.904432	9.90793e-05	0.00310514	171.717	0.108691	0.671125	0.999996
chr10	90750414	90775542	1	FAS	1.654	1.469	2.317	2.226	1.896	2.212	3.307	2.935	1.747	1.89	2.228	2.288	1.651	1.917	2.048	2.259	7.247	15.487	7.247	15.487	7.877	7.338	ENSG00000026103	191.445	0.216158	0.514226	0.656952	256.843	1.03159	0.015881	0.163125	227.046	-0.163601	0.406427	0.999996
chr10	11047259	11378674	1	CELF2	2.912	2.602	3.105	3.447	3.911	4.032	4.423	4.393	2.69	2.549	3.322	3.231	3.819	3.294	3.752	3.677	21.407	67.662	21.407	67.662	20.146	38.68	ENSG00000048740	1213.77	-0.0505633	0.867647	0.919472	2445.75	1.70756	5.22994e-09	4.95019e-07	2110.89	0.789814	0.000200641	0.0215017
chr10	14560556	14816896	-1	FAM107B	4.85	4.516	5.564	5.358	4.356	4.024	4.775	4.371	2.946	3.179	4.231	3.87	2.756	2.954	3.873	3.571	173.231	82.907	173.231	82.907	39.956	29.653	ENSG00000065809	2766.9	-1.84642	1.7895e-05	0.000103299	2761.12	-1.01446	0.00535636	0.0752877	1143.56	-0.346519	0.176756	0.999996
chr10	134351324	134596979	1	INPP5A	2.547	3.131	2.734	2.766	2.694	3.098	2.689	2.63	0.995	1.306	1.291	1.165	1.337	1.357	1.832	1.849	16.746	16.391	16.746	16.391	3.311	5.075	ENSG00000068383	250.382	-2.02591	1.13052e-09	1.38695e-08	348.097	-0.0220838	0.943714	0.996251	149.178	0.518053	0.0203179	0.729448
chr10	62629196	62761198	-1	RHOBTB1	-1.142	-0.067	1.351	0.995	-0.624	0.951	1.679	1.293	0.98	0.684	1.316	0.892	1.172	1.634	1.823	1.416	1.955	3.033	1.955	3.033	2.705	4.668	ENSG00000072422	132.966	0.21974	0.704664	0.810607	122.239	0.253936	0.637636	0.969604	235.514	0.617438	0.00696034	0.349316
chr10	104153867	104162281	1	NFKB2	4.776	4.699	4.268	4.137	4.083	4.029	3.572	3.793	2.78	3.006	2.544	2.283	2.236	2.554	1.936	1.552	90.667	48.892	90.667	48.892	14.721	8.472	ENSG00000077150	1614.5	-2.61688	1.83469e-25	1.28231e-23	1848.84	-0.883814	2.24169e-05	0.000873331	407.629	-0.676693	0.00245821	0.170911
chr10	21823094	22032559	1	MLLT10	3.967	4.223	3.108	3.217	4.39	4.848	3.512	3.686	3.769	4.232	2.923	2.808	4.135	3.922	3.036	3.031	42.109	70.429	42.109	70.429	36.852	38.661	ENSG00000078403	531.699	-0.485656	0.0354773	0.0845411	658.508	0.515448	0.00154235	0.0291188	557.389	0.125536	0.534053	0.999996
chr10	35415719	35501886	1	CREM	3.452	3.817	4.325	4.746	2.059	3.007	3.673	3.555	2.77	3.005	3.273	3.045	2.576	3.081	3.393	2.982	66.964	25.625	66.964	25.625	20.892	21.113	ENSG00000095794	489.778	-1.63795	6.36687e-05	0.000329585	463.771	-0.990093	0.0334851	0.266351	274.439	-0.00747552	0.974434	0.999996
chr10	70090931	70102948	1	HNRNPH3	4.668	3.947	4.361	4.338	3.158	3.146	3.953	3.526	2.963	2.106	3.099	2.852	3.078	2.01	2.577	2.657	78.324	33.228	78.324	33.228	16.773	14.152	ENSG00000096746	873.239	-2.04241	3.20037e-09	3.67441e-08	921.108	-0.888449	0.0134118	0.146512	358.989	-0.203269	0.410741	0.999996
chr10	102106881	102124591	1	SCD	0.28	1.178	2.021	1.908	0.314	0.528	1.168	0.938	3.768	4.243	4.116	4.569	3.573	4.183	4.153	4.49	4.716	2.21	4.716	2.21	67.696	63.514	ENSG00000099194	1981.24	3.75931	8.08772e-18	2.64722e-16	163.396	-0.936312	0.0276701	0.23472	4233.89	-0.0682302	0.750725	0.999996
chr10	33466420	33625190	-1	NRP1	4.722	4.359	3.966	4.381	3.792	3.988	3.123	3.521	4.995	4.803	5.043	5.303	4.518	4.644	4.927	5.177	80.877	38.729	80.877	38.729	156.407	127.744	ENSG00000099250	5733.14	1.16299	0.000173055	0.000808163	2267.5	-0.994516	4.38794e-05	0.00158269	8358.79	-0.234502	0.328222	0.999996
chr10	13319796	13344412	-1	PHYH	0.148	0.28	1.085	0.578	1.116	1.175	1.153	1.328	2.785	2.781	2.807	2.764	2.695	2.676	2.935	2.967	1.806	3.309	1.806	3.309	16.197	16.905	ENSG00000107537	175.045	3.20173	1.10469e-29	1.09719e-27	42.7762	0.85869	0.00737057	0.0954519	382.299	0.0540792	0.713405	0.999996
chr10	101909851	101948091	-1	ERLIN1	2.201	2.012	2.366	2.536	2.115	2.626	2.876	2.733	2.399	2.354	2.738	3.139	3.094	3.025	3.261	3.499	9.953	13.816	9.953	13.816	15.026	25.464	ENSG00000107566	570.878	0.435217	0.0860588	0.173102	503.473	0.456928	0.0449187	0.316086	1023.66	0.622464	0.000456799	0.0436963
chr10	72238577	72328205	1	PALD1	-0.032	-0.642	-0.1	-1.053	1.657	1.168	1.16	1.324	-0.784	-2.001	0.612	-2.529	0.255	-2.13	1.115	-0.586	0.686	3.853	0.686	3.853	0.628	1.254	ENSG00000107719	47.824	-0.276908	0.702536	0.809057	148.954	2.17328	1.0964e-08	9.91188e-07	77.9711	0.244296	0.271025	0.999996
chr10	73507316	73533255	-1	C10orf54	1.199	1.767	1.739	1.549	4.058	3.588	3.524	3.477	2.77	2.403	2.132	3.008	2.98	2.725	2.636	3.024	4.895	40.096	4.895	40.096	13.933	17.376	ENSG00000107738	411.632	1.31017	0.000649999	0.00263477	794.493	2.53944	3.90224e-15	8.09313e-13	789.078	0.263231	0.239917	0.999996
chr10	89264632	89313217	1	MINPP1	2.713	2.652	2.65	3.071	1.909	2.044	2.191	2.665	1.82	2.249	2.917	2.71	1.783	2.28	2.771	2.748	16.25	9.448	16.25	9.448	12.296	11.833	ENSG00000107789	494.547	-0.371719	0.249014	0.393232	386.683	-0.707779	0.0139777	0.150021	489.938	-0.0638436	0.790607	0.999996
chr10	90973326	91174314	-1	LIPA	3.909	2.895	2.646	3.552	2.361	2.133	2.504	2.989	7.737	7.803	7.855	8.233	7.605	7.923	7.798	8.182	29.238	12.79	29.238	12.79	2771.86	2696.28	ENSG00000107798	54392.4	6.47102	5.44976e-63	3.64923e-60	676.968	-1.1075	0.00624889	0.0845759	123604	-0.0595747	0.776013	0.999996
chr10	102747124	102754158	1	C10orf2	2.085	1.961	1.852	2.191	0.91	1.766	0.88	1.74	0.079	-0.123	1.252	1.079	-0.297	-0.163	0.897	0.604	7.619	4.111	7.619	4.111	2.102	1.468	ENSG00000107815	148.166	-2.03472	1.4392e-06	1.02557e-05	167.468	-0.671106	0.0151303	0.158061	65.2211	-0.0276579	0.915399	0.999996
chr10	93806449	94050844	-1	CPEB3	0.792	-0.027	0.533	0.397	1.908	0.629	1.01	0.982	0.123	0.004	0.421	0.207	0.369	0.005	0.369	0.105	1.593	3.51	1.593	3.51	1.222	1.252	ENSG00000107864	136.15	-0.499173	0.141755	0.256185	222.603	0.991292	0.0140578	0.150537	139.417	0.100619	0.627933	0.999996
chr10	104263744	104393292	1	SUFU	0.698	-0.552	-0.105	0.075	1.741	0.342	1.176	0.285	1.756	1.641	1.06	1.364	1.402	1.325	0.984	1.08	1.141	2.922	1.141	2.922	4.438	3.363	ENSG00000107882	190.584	2.0591	2.45185e-07	2.044e-06	114.035	1.176	0.0075708	0.0973542	332.896	-0.229637	0.324932	0.999996
chr10	126150403	126306457	1	LHPP	-0.026	-0.264	0.075	0.14	1.472	1.049	0.201	0.12	1.461	1.358	1.338	2.002	1.683	1.298	1.653	1.666	0.992	2.391	0.992	2.391	4.855	4.892	ENSG00000107902	33.6527	2.76994	2.12383e-09	2.51062e-08	14.81	1.21014	0.0213341	0.197425	72.3006	0.0653751	0.76591	0.999996
chr10	1034338	1065876	1	GTPBP4	3.834	4.451	3.872	4.028	2.973	3.717	3.393	3.651	2.585	3.137	3.644	3.234	2.62	3.062	3.471	3.365	59.058	32.258	59.058	32.258	24.996	24.069	ENSG00000107937	1485.9	-1.25622	0.000612941	0.00249724	1441.31	-0.728217	0.0268988	0.23047	1023.34	0.0118901	0.961841	0.999996
chr10	105642300	105677963	-1	OBFC1	0.349	0.512	1.443	1.319	1.241	1.835	1.914	2.154	1.488	1.853	2.507	2.434	1.697	2.133	2.92	2.653	2.766	6.284	2.766	6.284	8.622	11.664	ENSG00000107960	108.609	1.57471	5.49242e-05	0.000287545	77.1808	1.05805	0.00569166	0.0788502	225.671	0.304129	0.203317	0.999996
chr10	5726801	5805703	1	FAM208B	4.506	4.304	4.045	4.236	4.07	3.963	3.636	3.806	3.259	2.795	3.445	3.272	3.177	2.985	3.433	3.304	72.723	48.55	72.723	48.55	25.041	25.495	ENSG00000108021	2000.38	-1.59342	8.41844e-10	1.05335e-08	2133.4	-0.635072	0.00466293	0.0674475	1127.67	-0.0825766	0.680625	0.999996
chr10	61548521	61666414	-1	CCDC6	1.433	1.086	1.896	1.939	2.51	2.174	3.299	2.819	2.368	2.652	2.836	2.844	2.557	2.82	2.931	3.032	5.194	16.237	5.194	16.237	14.78	17.301	ENSG00000108091	853.546	1.55351	1.01142e-06	7.48488e-06	771.017	1.44941	0.000137962	0.00415743	1660.93	0.241203	0.127163	0.999996
chr10	80828792	81076276	1	ZMIZ1	3.998	3.776	4.179	3.884	4.083	2.946	3.5	2.954	3.149	2.698	3.161	2.586	2.761	2.126	2.685	2.27	53.042	32.673	53.042	32.673	18.768	12.14	ENSG00000108175	3216.11	-1.54471	2.45088e-08	2.40318e-07	3231	-0.797315	0.012504	0.139403	1590.49	-0.50483	0.0191073	0.706576
chr10	81107225	81115093	1	PPIF	6.064	6.689	6.205	6.132	4.288	4.913	4.63	4.427	3.279	4.04	3.882	3.7	2.924	3.555	3.495	3.581	547.531	98.828	547.531	98.828	43.109	30.635	ENSG00000108179	6707.53	-3.61599	1.0426e-34	1.60314e-32	6458.51	-2.20484	1.02152e-14	2.02908e-12	993.703	-0.398095	0.0509011	0.999996
chr10	82213922	82292879	1	TSPAN14	2.713	2.56	3.053	2.94	3.774	3.465	4.123	3.835	3.272	3.253	2.724	3.169	3.918	3.905	3.418	3.687	17.038	45.916	17.038	45.916	22.82	42.608	ENSG00000108219	817.139	0.436283	0.0949988	0.187522	1194.79	1.49426	1.52091e-09	1.61274e-07	1643.49	0.656677	0.00635222	0.326853
chr10	96162261	96295687	1	TBC1D12	2.452	2.607	3.272	2.909	2.174	1.987	2.6	2.522	2.125	1.904	2.421	2.1	1.864	1.867	2.298	2.129	17.477	10.506	17.477	10.506	8.629	7.824	ENSG00000108239	1000.11	-1.05199	0.000305347	0.00133931	936.827	-0.705427	0.0186305	0.181204	727.906	-0.133732	0.463655	0.999996
chr10	113909624	113975135	-1	GPAM	-0.814	-0.527	-0.548	-0.279	0.352	-0.181	0.29	0.01	0.799	0.892	1.247	1.319	0.273	1.303	1.244	1.471	0.591	1.15	0.591	1.15	2.971	3.205	ENSG00000119927	161.238	2.26899	2.07867e-12	3.76518e-11	64.7166	0.746754	0.0106641	0.124574	325.923	0.0685723	0.76982	0.999996
chr10	111967363	112047123	1	MXI1	0.75	1.055	1.812	1.801	1.554	2.4	2.694	2.755	3.188	3.07	2.214	2.868	3.143	3.083	2.418	2.88	4.293	11.572	4.293	11.572	18.14	18.52	ENSG00000119950	374.062	1.76342	4.63433e-06	3.0166e-05	254.823	1.16821	0.00191792	0.0345447	696.644	0.0122702	0.958611	0.999996
chr10	97423158	97453900	-1	TCTN3	2.439	2.69	2.467	2.549	1.725	1.82	1.472	1.841	2.625	2.937	2.99	3.18	2.288	2.967	3.001	3.22	12.701	5.614	12.701	5.614	19.158	18.616	ENSG00000119977	595.831	0.565772	0.0376877	0.0887992	301.395	-1.10026	1.89926e-05	0.000763111	837.736	-0.00088267	0.996651	0.999996
chr10	120863598	120897496	1	FAM45A	2.054	1.994	2.834	2.747	2.979	2.881	3.376	3.438	2.961	3.074	3.114	3.277	2.997	3.419	3.28	3.473	11.943	24.479	11.943	24.479	22.503	27.356	ENSG00000119979	195.2	0.884472	0.00653791	0.0200909	186.986	0.988481	0.00605416	0.0827344	313.861	0.115962	0.506902	0.999996
chr10	99437181	99447080	-1	AVPI1	1.869	2.197	2.982	3.152	1.181	1.813	2.535	2.738	3.045	2.641	2.7	3.233	2.386	2.411	2.492	2.735	14.656	9.372	14.656	9.372	18.827	12.382	ENSG00000119986	346.276	0.377543	0.320054	0.471919	214.237	-0.554645	0.187333	0.673127	385.772	-0.482839	0.0226711	0.773042
chr10	82167585	82192753	1	FAM213A	-0.541	-0.645	-1.967	0.414	-1.828	-2.61	-1.914	-0.92	3.825	4.036	3.655	4.334	3.779	4.145	3.751	4.401	0.69	0.194	0.69	0.194	54.358	57.789	ENSG00000122378	630.145	6.27563	1.75055e-52	6.72926e-50	7.93377	-1.18742	0.0304588	NA	1497.95	0.0425319	0.844391	0.999996
chr10	75668935	75677255	1	PLAU	3.093	3.123	1.898	2.348	1.086	2.511	0.784	0.553	2.1	2.641	2.833	2.847	1.515	1.931	2.337	2.255	15.481	4.804	15.481	4.804	14.114	7.836	ENSG00000122861	419.735	0.184498	0.67159	0.784164	211.12	-1.62284	0.000704743	0.0158013	387.353	-0.724436	0.00312094	0.196792
chr10	64571756	64679660	-1	EGR2	4.553	4.627	4.281	4.886	2.634	2.42	2.259	2.984	3.425	3.401	3.553	3.859	1.934	2.633	2.74	2.934	100.505	13.635	100.505	13.635	35.773	13.788	ENSG00000122877	3187.62	-1.55224	5.28478e-09	5.83518e-08	2346.05	-2.6959	4.37007e-19	1.43328e-16	1313.37	-1.13164	2.94968e-08	1.00099e-05
chr10	49654077	49864310	-1	ARHGAP22	2.644	3.047	2.494	2.268	2.834	3.401	2.15	1.923	3.822	3.581	3.201	3.156	3.287	3.169	3.076	2.606	14.228	15.617	14.228	15.617	32.425	21.454	ENSG00000128805	366.578	2.0063	3.79743e-13	7.5145e-12	134.447	0.163329	0.703133	0.981088	585.116	-0.516506	0.000765634	0.0665401
chr10	129705325	129884119	1	PTPRE	5.908	5.685	5.3	5.473	3.93	4.355	4.113	4.167	4.881	4.883	4.787	4.987	3.76	4.529	4.335	4.191	275.291	63.646	275.291	63.646	132.614	69.554	ENSG00000132334	7741.86	-0.990012	1.14755e-05	6.89859e-05	5626.15	-1.90647	8.74598e-23	4.25326e-20	4769.87	-0.685565	0.000448279	0.0432056
chr10	11784365	11806069	1	ECHDC3	0.884	0.472	1.034	0.274	1.982	2.064	2.633	2.624	1.371	1.526	1.773	1.555	2.478	2.066	2.473	1.982	2.038	10.713	2.038	10.713	4.792	9.736	ENSG00000134463	72.8784	1.5019	1.64558e-05	9.571e-05	100.291	2.11994	3.06662e-09	3.02437e-07	183.43	0.670767	0.00307536	0.194814
chr10	104221149	104236802	1	TMEM180	0.497	-0.469	-0.889	-0.794	1.611	0.695	1.46	0.618	1.566	1.673	1.236	1.294	1.632	1.744	1.206	1.044	0.783	3.295	0.783	3.295	4.303	4.255	ENSG00000138111	62.9352	2.11764	1.83542e-05	0.000105862	45.7693	1.52673	0.000904451	0.0191524	122.844	-0.0157687	0.948089	0.999996
chr10	112257596	112271302	1	DUSP5	3.689	3.838	3.897	3.964	2.645	1.933	2.418	2.655	2.272	1.862	2.21	2.637	0.555	1.204	1.539	1.928	47.12	11.617	47.12	11.617	9.808	4.153	ENSG00000138166	1081.07	-2.29711	8.04628e-20	3.31398e-18	970.448	-1.96826	1.68286e-16	4.16374e-14	301.953	-0.886999	0.000208889	0.0222186
chr10	105206543	105212660	-1	CALHM2	2.798	2.849	3.038	3.282	3.816	3.838	3.667	3.814	3.524	3.545	3.772	3.448	3.293	3.297	3.814	3.397	20.305	44.098	20.305	44.098	35.884	32.3	ENSG00000138172	659.598	0.839651	0.00015908	0.000749987	659.046	1.10392	8.43466e-07	4.75903e-05	957.654	-0.126294	0.511949	0.999996
chr10	51565108	51590734	1	NCOA4	4.73	4.671	5.652	5.728	4.747	4.961	5.745	5.704	4.275	4.482	4.768	4.824	4.854	5.014	5.039	5.051	203.161	217.768	203.161	217.768	100.639	147.355	ENSG00000138293	7577.27	-1.02882	0.00656495	0.0201616	9063.08	0.0429696	0.917788	0.995721	7112.9	0.461918	0.00963975	0.434795
chr10	73856278	73976892	-1	ASCC1	2.266	2.11	2.587	2.337	2.872	2.548	2.933	2.868	2.171	2.561	2.879	2.447	2.772	2.993	3.163	2.95	10.389	16.718	10.389	16.718	12.775	19.685	ENSG00000138303	220.376	0.475315	0.0866473	0.174117	217.306	0.745586	0.00258267	0.0439077	370.647	0.448163	0.0194611	0.714249
chr10	23384435	23410942	1	MSRB2	1.268	1.181	0.646	1.02	1.365	2.115	1.744	1.516	1.099	1.517	1.772	1.059	1.51	1.627	1.541	1.13	2.874	5.623	2.874	5.623	4.083	4.347	ENSG00000148450	64.4617	0.656907	0.0949326	0.187463	67.6542	1.00539	0.00195081	0.0350028	98.08	0.0929357	0.700752	0.999996
chr10	31607424	31818742	1	ZEB1	2.211	2.971	1.87	2.408	1.802	2.152	1.143	1.46	-0.334	0.441	0.003	-0.283	-0.331	-0.117	0.506	-0.411	11.561	5.527	11.561	5.527	1.006	0.982	ENSG00000148516	199.819	-3.52337	6.78001e-18	2.23396e-16	238.944	-0.907635	0.0162973	0.165816	29.6652	-0.356306	0.166871	0.999996
chr10	75572259	75634343	-1	CAMK2G	0.517	0.531	0.426	0.538	1.61	1.129	1.086	0.914	1.611	1.377	1.543	1.673	1.37	1.45	1.483	1.507	1.656	3.389	1.656	3.389	4.746	4.28	ENSG00000148660	120.164	1.56651	1.68601e-09	2.02068e-08	77.7987	0.923966	0.00061669	0.0142577	209.879	-0.0516593	0.769841	0.999996
chr10	114710009	114927437	1	TCF7L2	2.73	2.446	2.427	2.257	2.675	1.56	1.608	1.647	1.017	0.463	0.136	0.255	1.151	0.397	-0.01	-0.344	11.946	7.37	11.946	7.37	1.698	1.587	ENSG00000148737	259.306	-3.36401	3.74643e-22	1.86049e-20	301.916	-1.02244	0.000775082	0.0170381	50.9393	-0.0510299	0.843785	0.999996
chr10	106071894	106098162	-1	ITPRIP	3.107	3.29	3.119	2.624	2.569	2.796	2.6	2.044	2.852	2.874	2.668	2.905	2.668	2.88	2.495	2.667	21.419	12.659	21.419	12.659	16.934	14.691	ENSG00000148841	1185.13	-0.354379	0.214202	0.351717	923.104	-0.678417	0.0379963	0.28671	1161.21	-0.148358	0.449404	0.999996
chr10	63661059	63856703	1	ARID5B	3.167	2.97	3.589	3.369	2.571	2.371	3.152	3.043	1.958	1.102	1.668	1.43	2.811	2.288	2.506	2.294	27.132	17.043	27.132	17.043	4.896	12.167	ENSG00000150347	1792.45	-2.45084	8.53058e-15	2.04478e-13	2187.4	-0.561297	0.0871612	0.454767	1078.44	0.905333	6.45716e-05	0.00839201
chr10	121410882	121437331	1	BAG3	2.191	2.221	1.997	2.103	1.309	1.238	1.487	1.154	2.479	2.77	2.37	2.496	1.992	2.38	2.212	2.242	8.431	3.687	8.431	3.687	12.685	9.171	ENSG00000151929	418.547	0.534275	0.0624224	0.133909	212.278	-1.14313	6.43312e-06	0.000299427	507.692	-0.375498	0.0742661	0.999996
chr10	14939358	14996431	-1	DCLRE1C	2.269	1.794	2.158	2.261	2.536	3.299	2.696	2.617	3.07	3.484	2.394	2.28	2.441	2.919	2.269	2.238	8.483	17.065	8.483	17.065	18.726	12.268	ENSG00000152457	357.903	0.258827	0.300466	0.450526	357.268	0.584344	0.00997115	0.11887	435.642	-0.158547	0.347864	0.999996
chr10	99472930	99477907	1	MARVELD1	-0.259	-0.38	1.561	-0.159	2.021	1.177	2.361	1.687	1.686	0.86	1.51	1.747	1.796	0.717	1.89	1.907	1.768	6.701	1.768	6.701	4.508	5.36	ENSG00000155254	125.423	2.17052	1.77072e-08	1.78344e-07	154.025	2.49515	7.84764e-12	1.08505e-09	276.166	0.199612	0.431299	0.999996
chr10	99609996	99631337	1	GOLGA7B	-1.524	-0.092	-0.677	-0.406	-1.808	-1.057	-2.235	-1.626	2.754	2.81	2.587	2.617	2.129	2.336	2.102	2.28	0.575	0.203	0.575	0.203	14.828	9.181	ENSG00000155265	339.716	4.54678	1.72898e-30	1.79908e-28	15.5024	-1.13606	0.0229883	0.207027	628.272	-0.566725	0.0059588	0.309966
chr10	76993727	76995788	-1	COMTD1	0.117	0.778	0.587	0.674	1.044	1.494	0.97	1.378	2.06	1.961	1.951	2.476	1.924	1.898	2.055	2.233	1.766	3.476	1.766	3.476	8.474	7.667	ENSG00000165644	53.1058	2.26863	4.13682e-10	5.37709e-09	23.5406	0.876049	0.0363903	0.278906	104.066	-0.0173739	0.931374	0.999996
chr10	70715884	70744829	1	DDX21	4.513	4.887	4.958	5.162	3.697	4.351	4.401	4.789	2.849	3.004	4.369	4.088	2.99	3.237	4.322	4.157	135.162	79.945	135.162	79.945	44.041	46.16	ENSG00000165732	6706.75	-1.69745	4.54267e-05	0.000241415	7110.96	-0.717137	0.0196817	0.188311	3738.96	0.0513376	0.843078	0.999996
chr10	99079022	99081672	1	FRAT1	0.627	0.809	1.248	0.645	2.005	2.625	2.549	2.656	0.755	-0.639	-1.026	-1.019	1.483	0.826	0.534	0.384	2.378	12.071	2.378	12.071	0.843	2.467	ENSG00000165879	59.9042	-1.85901	0.00011565	0.000565792	245.14	2.15022	5.45949e-13	9.05825e-11	69.939	0.747786	0.00354185	0.214817
chr10	99258625	99330966	1	UBTD1	0.992	1.1	1.643	1.125	1.331	1.608	1.757	2.003	3.114	3.645	3.223	3.629	3.159	3.513	3.412	3.604	3.489	5.497	3.489	5.497	30.914	31.055	ENSG00000165886	430.487	3.07995	7.4236e-24	4.45373e-22	99.5905	0.612836	0.0308372	0.253142	913.809	0.00324653	0.987202	0.999996
chr10	103911933	103923627	1	NOLC1	3.747	3.886	3.537	3.648	2.601	3.343	2.866	3.307	1.869	2.038	2.799	2.361	1.762	2.057	2.524	2.275	40.991	21.676	40.991	21.676	10.303	8.967	ENSG00000166197	1270.61	-1.95695	1.84799e-10	2.54211e-09	1360.36	-0.808978	0.00932642	0.113236	572.137	-0.123646	0.58188	0.999996
chr10	73975787	73995618	1	ANAPC16	2.65	2.672	3.092	3.213	2.974	3.234	3.749	3.7	3.019	3.344	3.678	3.375	3.239	3.558	3.708	3.411	18.885	31.99	18.885	31.99	29.415	32.931	ENSG00000166295	518.79	0.350449	0.132691	0.243258	506.531	0.609726	0.0135957	0.147693	733.241	0.152248	0.409349	0.999996
chr10	74033678	74035794	1	DDIT4	3.024	3.871	3.829	3.499	3.9	4.315	4.486	4.859	0.683	1.563	1.625	-0.359	3.32	3.665	3.153	2.185	36.931	85.501	36.931	85.501	3.134	24.765	ENSG00000168209	321.077	-3.33113	2.97246e-11	4.59779e-10	867.366	1.10853	0.00346473	0.054172	269.839	1.2328	1.96622e-06	0.000412126
chr10	43633934	43680756	1	CSGALNACT2	4.196	4.12	4.696	4.669	3.884	4.088	5.091	4.554	4.148	3.72	4.032	4.342	4.69	4.298	4.332	4.568	86.084	91.479	86.084	91.479	59.491	88.754	ENSG00000169826	3025.12	-0.572891	0.0319243	0.0774979	3283.73	0.10233	0.780124	0.988321	3600.54	0.477346	0.01862	0.692927
chr10	104404253	104418164	1	TRIM8	2.898	2.746	3.447	3.194	2.918	2.763	3.226	2.989	2.885	2.675	2.949	3.388	2.389	2.395	2.489	2.938	22.392	19.858	22.392	19.858	20.287	13.203	ENSG00000171206	706.382	-0.136709	0.478157	0.626642	645.835	0.0120045	0.95343	0.996251	679.497	-0.45441	0.00431028	0.24772
chr10	134210672	134231367	1	PWWP2B	0.926	1.042	1.046	1.398	1.557	1.903	1.948	2.083	1.149	1.584	1.605	1.539	1.087	1.628	1.754	1.737	3.064	6.628	3.064	6.628	4.418	4.881	ENSG00000171813	150.979	0.482633	0.0656546	0.139413	174.081	1.07435	1.72853e-05	0.00070252	219.505	0.117023	0.538992	0.999996
chr10	89622870	89731687	1	PTEN	3.973	4.278	3.961	4.017	4.301	4.5	4.705	4.463	3.713	3.764	3.688	3.272	4.461	4.44	4.06	4.07	58.335	90.321	58.335	90.321	37.636	72.002	ENSG00000171862	1582.13	-0.486182	0.129505	0.238723	2124.32	0.633352	0.0843262	0.447075	2172.2	0.739364	2.41983e-05	0.00363051
chr10	96075004	96122716	-1	NOC3L	2.803	3.2	2.77	3.251	2.077	2.437	2.265	2.826	1.84	2.047	3.121	2.743	1.592	2.13	2.894	2.895	20.712	11.485	20.712	11.485	13.068	12.374	ENSG00000173145	692.095	-0.540921	0.209071	0.344819	564.814	-0.724896	0.0274886	0.23396	649.256	-0.0138396	0.957567	0.999996
chr10	99092255	99094458	-1	FRAT2	1.83	2.203	2.405	2.216	2.492	3.179	2.951	3.071	1.993	2.195	1.934	2.314	2.123	2.426	2.404	2.429	8.886	19.207	8.886	19.207	8.343	10.528	ENSG00000181274	285.644	-0.117909	0.645954	0.76456	411.538	1.05567	0.00019072	0.00526391	367.435	0.291699	0.106819	0.999996
chr10	11358797	11361847	-1	CELF2-AS1	1.111	0.317	0.623	0.616	2.634	1.745	2.004	1.277	0.174	-0.274	-0.809	-0.928	1.556	0.278	-0.155	-0.567	2.032	7.667	2.032	7.667	0.697	1.871	ENSG00000181800	54.575	-1.4779	0.00296844	0.0101514	168.359	1.61216	0.000175842	0.00494991	64.4968	0.465419	0.0554128	0.999996
chr10	64564516	64568238	1	ADO	2.699	3.141	3.149	3.713	2.191	2.172	2.474	2.903	2.635	3.192	3.554	3.719	1.728	2.803	3.061	3.331	25.581	11.96	25.581	11.96	28.63	17.866	ENSG00000181915	1548.31	0.0938301	0.790555	0.870899	953.093	-1.02383	0.0012622	0.0250362	1520	-0.431244	0.0865034	0.999996
chr10	126307861	126432838	-1	FAM53B	1.249	1.653	1.395	1.406	3.523	3.298	3.129	3.538	2.472	2.365	2.471	2.479	3.727	3.414	3.393	3.445	4.208	29.57	4.208	29.57	11.569	33.271	ENSG00000189319	367.95	1.93282	2.07756e-23	1.19132e-21	689.313	3.12407	6.93314e-47	1.08642e-43	1388.99	1.32408	8.12535e-12	5.50008e-09
chr10	5680830	5708558	-1	ASB13	0.868	0.114	0.723	0.684	0.956	1.496	1.26	1.412	1.538	1.967	2.078	2.002	1.751	1.882	2.263	2.072	1.887	3.675	1.887	3.675	6.801	7.475	ENSG00000196372	150.159	1.80288	1.60268e-10	2.21937e-09	83.9327	0.888205	0.00109357	0.0220323	280.048	0.0357994	0.858076	0.999996
chr10	43084555	43133992	-1	ZNF33B	1.658	2.357	1.05	1.299	2.323	2.752	2.376	2.499	1.565	1.175	0.071	0.075	1.481	0.926	1.07	-0.15	5.585	12.208	5.585	12.208	2.544	2.675	ENSG00000196693	74.5975	-0.941045	0.010853	0.0310054	166.941	1.41864	5.47198e-06	0.000258098	68.0474	0.214639	0.388478	0.999996
chr10	114133776	114188138	1	ACSL5	4.496	4.027	4.568	4.781	3.319	3.235	3.674	3.844	2.839	3.35	3.847	3.937	2.743	3.332	3.994	3.879	90.378	34.799	90.378	34.799	35.953	36.569	ENSG00000197142	2048.85	-1.15415	0.00320583	0.0108615	1743.85	-1.17922	0.000234833	0.00628597	1482.01	0.0163599	0.949144	0.999996
chr10	101419263	101465997	1	ENTPD7	2.151	2.362	2.588	2.639	1.554	1.957	2.318	2.023	1.275	1.938	2.317	2.318	1.113	1.789	1.935	2.085	11.63	7.385	11.63	7.385	7.708	6.003	ENSG00000198018	493.522	-0.528345	0.142886	0.257736	411.193	-0.641173	0.0445874	0.314723	413.404	-0.269739	0.275276	0.999996
chr10	38091751	38147034	-1	ZNF248	0.091	0.181	-0.309	0.222	0.609	0.536	0.482	-0.035	1.607	1.003	1.129	1.39	1.426	0.681	1.462	1.443	1.069	1.533	1.069	1.533	3.707	3.672	ENSG00000198105	98.3229	1.67129	1.89274e-08	1.89804e-07	52.2784	0.622649	0.047626	0.327006	172.091	-0.0901989	0.656579	0.999996
chr10	121485609	121588652	1	INPP5F	2.02	1.676	2.306	2.48	1.238	0.87	1.664	2.03	2.544	2.589	2.305	3.386	1.867	2.238	2.055	2.898	8.718	4.683	8.718	4.683	16.414	10.454	ENSG00000198825	614.63	0.824135	0.0170418	0.0456483	287.048	-0.948746	0.00087952	0.0187937	725.055	-0.601161	0.0103926	0.462894
chr10	80703085	80827652	-1	ZMIZ1-AS1	1.217	1.403	0.571	0.928	0.088	0.17	-0.331	-0.401	3.218	3.127	1.981	2.364	2.714	2.661	1.589	2.064	2.937	0.916	2.937	0.916	16.427	10.548	ENSG00000224596	449.017	2.37485	1.65899e-06	1.16342e-05	78.3029	-1.47394	0.000261539	0.00690729	752.011	-0.290323	0.262952	0.999996
chr10	50663414	50747584	-1	ERCC6	1.673	1.907	1.997	1.753	1.929	2.379	2.478	2.459	1.612	1.129	1.708	1.137	1.711	0.812	1.544	1.263	6.304	10.327	6.304	10.327	4.188	4.003	ENSG00000225830	232.455	-0.428627	0.234366	0.375976	364.111	0.978543	0.00613045	0.083534	234.903	0.00773265	0.971581	0.999996
chr10	11210885	11213339	-1	RP3-323N1.2	1.614	1.289	0.556	0.929	3.335	2.737	1.774	1.581	1.09	0.992	-0.049	-1.577	2.246	1.083	-0.759	-0.377	3.233	13.571	3.233	13.571	1.708	3.39	ENSG00000230322	11.1701	-0.780717	0.313092	0.46441	33.1455	1.47418	0.00585454	0.0806314	14.7297	0.187832	0.350948	0.999996
chr10	126392194	126402786	1	FAM53B-AS1	-0.617	-0.361	-1.545	-1.625	2.03	1.058	0.098	-0.056	-0.211	-0.733	-1.676	-3.131	1.405	-0.667	-2.367	-2.457	0.411	3.137	0.411	3.137	0.38	1.192	ENSG00000233334	8.00268	0.14488	0.861637	0.915955	33.9321	2.17236	6.45881e-05	0.00220021	20.6607	0.236752	NA	NA
chr10	43008958	43048270	-1	ZNF37BP	0.863	0.616	0.763	1.053	1.883	1.903	1.667	1.444	1.322	0.59	0.845	0.602	1.564	1.038	0.956	0.574	2.309	5.704	2.309	5.704	2.427	2.996	ENSG00000234420	77.2922	0.318398	0.379881	0.533566	103.224	1.19618	0.000139661	0.0041853	104.078	0.0147425	0.95475	0.999996
chr10	31207941	31210164	-1	DDX10P1	1.28	0.516	-0.057	0.369	-0.311	0.248	-0.306	-1.291	1.442	0.752	0.24	-0.716	0.841	0.459	-0.273	-0.721	1.917	0.756	1.917	0.756	2.028	1.287	ENSG00000237135	61.5729	0.0500403	0.938361	0.964282	36.5153	-1.02168	0.0386977	0.290603	62.5742	-0.209	0.390214	0.999996
chr11	67776048	67796744	1	ALDH3B1	0.923	1.152	1.407	1.245	2.111	2.008	1.97	2.095	3.784	4.1	3.316	3.727	3.769	4.115	3.516	3.672	3.311	7.755	3.311	7.755	43.378	44.41	ENSG00000006534	880.7	3.47431	3.68619e-32	4.47473e-30	219.576	1.29644	1.55401e-07	1.07432e-05	1986.87	0.0599638	0.799524	0.999996
chr11	64948037	64979477	1	CAPN1	3.115	2.923	3.258	2.687	4.037	3.527	3.388	3.226	3.915	3.811	3.62	3.682	3.84	3.696	3.611	3.679	20.467	36.381	20.467	36.381	43.128	40.876	ENSG00000014216	966.92	1.41925	4.78133e-08	4.49302e-07	589.842	0.640235	0.0121936	0.136916	1634.27	-0.0572979	0.698438	0.999996
chr11	118477155	118528741	1	PHLDB1	3.761	3.905	3.328	3.2	2.78	2.328	2.034	1.597	1.511	1.464	1.738	1.509	1.082	0.735	1.079	1.035	36.275	9.742	36.275	9.742	4.768	2.699	ENSG00000019144	992.428	-3.31266	6.27934e-21	2.87107e-19	968.844	-1.84783	8.64365e-07	4.85663e-05	168.057	-0.536671	0.0154988	0.615333
chr11	3108346	3187969	-1	OSBPL5	1.367	0.935	1.08	0.523	2.587	1.816	1.526	1.264	1.654	1.241	0.484	1.146	1.97	1.37	0.671	0.709	2.776	6.897	2.776	6.897	3.366	3.776	ENSG00000021762	87.9798	1.1181	0.0119104	0.0335508	87.8085	1.27417	0.000514791	0.0122637	146.884	0.0136972	0.95793	0.999996
chr11	123396344	123498482	1	GRAMD1B	0.762	-0.502	1.368	1.564	1.123	0.059	1.59	2.797	0.389	-0.202	0.102	0.495	1.287	0.459	1.006	1.874	2.864	6.363	2.864	6.363	1.26	3.614	ENSG00000023171	120.013	-1.02683	0.0480004	0.108233	237.352	0.85994	0.111434	0.51781	175.943	0.845289	0.00104648	0.0857208
chr11	102188215	102210134	1	BIRC3	4.01	3.633	4.029	4.247	4.224	3.581	4.329	4.495	1.383	2.233	2.569	2.026	0.457	1.997	1.878	1.435	54.793	67.453	54.793	67.453	8.492	4.924	ENSG00000023445	2050.47	-2.75994	1.39095e-19	5.56328e-18	3295.03	0.150952	0.579507	0.955626	476.842	-0.503457	0.0473278	0.999996
chr11	47376411	47400127	-1	SPI1	5.269	4.978	5.431	5.033	4.701	4.412	4.581	4.59	4.371	4.276	4.444	4.595	4.298	3.904	4.42	4.545	180.425	97.198	180.425	97.198	83.815	75.144	ENSG00000066336	2576.96	-1.14407	9.60426e-07	7.15083e-06	2382.04	-0.840426	0.00036937	0.00918735	1803.19	-0.127297	0.486423	0.999996
chr11	64494383	64512928	-1	RASGRP2	0.335	1.589	1.259	1.589	1.21	2.217	1.608	1.638	-0.778	-1.145	-0.528	-0.39	0.05	-1.068	0.066	-0.609	3.681	5.67	3.681	5.67	0.51	0.751	ENSG00000068831	36.666	-3.28352	1.11629e-09	1.37031e-08	82.2617	0.768143	0.0407703	0.29942	9.41212	0.181421	0.443342	NA
chr11	44585977	44641913	1	CD82	4.499	5.025	4.336	4.242	4.612	4.36	3.648	3.766	4.293	4.879	4.09	4.249	4.173	4.802	4.245	4.251	97.052	65.154	97.052	65.154	83.668	81.676	ENSG00000085117	1821.44	-0.0938467	0.73879	0.835173	1281.1	-0.780824	0.000956298	0.0200073	1981.08	-0.127485	0.537466	0.999996
chr11	560404	564021	1	RASSF7	0.488	-0.529	0.498	0.245	0.809	1.763	1.423	1.753	1.288	1.537	0.864	1.262	1.549	1.856	1.36	1.378	1.285	4.5	1.285	4.5	3.546	4.745	ENSG00000099849	47.1049	1.57654	0.000271497	0.00120525	48.6859	1.62568	0.000166875	0.0047353	97.3793	0.27137	0.251938	0.999996
chr11	113930315	114121398	1	ZBTB16	-1.414	-1.295	-1.295	-1.021	5.408	4.953	4.645	4.354	-2.822	-3.532	-1.935	-3.169	4.008	2.697	2.497	2.136	0.287	136.704	0.287	136.704	0.068	22.632	ENSG00000109906	3.57276	-2.32889	0.0219175	0.0564822	1991.38	8.13426	1.75308e-98	2.47237e-94	467.308	1.70975	NA	NA
chr11	122709208	122743347	1	CRTAM	2.599	3.257	3.693	4.315	1.402	1.948	2.409	3.35	2.589	3.249	3.394	4.136	1.904	3.197	2.983	3.923	38.618	12.683	38.618	12.683	32.863	25.372	ENSG00000109943	485.536	-0.216649	0.603575	0.731408	306.921	-1.26001	0.00462592	0.0670582	471.58	-0.187874	0.465279	0.999996
chr11	122928197	122933938	-1	HSPA8	6.852	6.948	6.234	7.033	6.092	6.443	5.682	6.549	6.287	6.785	7.428	7.442	6.436	6.949	7.654	7.619	908.07	515.982	908.07	515.982	1203.16	1453.48	ENSG00000109971	25412.1	0.303369	0.434687	0.58662	15044.5	-0.828361	0.0195439	0.187375	35131.9	0.117805	0.632109	0.999996
chr11	58294344	58345693	-1	LPXN	5.013	5.161	5.03	5.062	3.889	4.532	4.034	4.248	4.77	4.995	4.902	5.096	4.467	4.875	4.777	5.115	158.936	67.098	158.936	67.098	140.951	125.91	ENSG00000110031	3147.29	-0.0940732	0.686664	0.796122	2011.95	-1.20522	3.78037e-10	4.51819e-08	3403.26	-0.125732	0.547116	0.999996
chr11	58938903	58976060	1	DTX4	0.02	-0.674	0.317	0.152	0.434	0.367	0.765	0.277	2.235	2.018	1.322	2.124	0.695	1.453	0.923	1.444	1.017	1.614	1.017	1.614	7.25	3.26	ENSG00000110042	310.613	2.60322	1.77833e-12	3.24678e-11	96.9076	0.63924	0.0423933	0.306287	478.95	-0.663105	0.00622379	0.321405
chr11	64619114	64655768	-1	EHD1	4.866	5.062	5.024	4.465	2.88	3.623	3.404	3.27	2.188	2.675	2.679	2.681	1.527	2.164	2.142	2.15	131.745	27.928	131.745	27.928	13.155	7.608	ENSG00000110047	2009.95	-3.45485	4.21762e-37	7.41944e-35	1921.39	-2.17346	6.54254e-14	1.1983e-11	318.949	-0.578077	0.000448638	0.0432056
chr11	67758575	67772452	-1	UNC93B1	3.829	3.4	3.921	3.719	4.401	4.294	3.956	4.219	4.309	4.402	4.195	4.259	4.435	4.252	4.307	4.321	41.934	68.777	41.934	68.777	73.293	76.06	ENSG00000110057	1082.06	0.836369	0.00707658	0.0215074	872.222	0.627066	0.0334821	0.266351	1660.56	0.0295888	0.87016	0.999996
chr11	59939081	59952139	-1	MS4A6A	1.983	2.625	2.842	3.149	3.026	3.77	3.727	4.103	4.027	3.875	3.395	2.727	4.966	4.584	4.631	3.027	15.386	41.544	15.386	41.544	37.363	91.205	ENSG00000110077	319.282	1.30943	0.00423963	0.0138255	305.803	1.32933	0.000837723	0.0181203	954.213	0.606133	0.0197145	0.714988
chr11	60609544	60618554	1	CCDC86	1.95	2.151	1.854	1.801	1.524	1.725	0.456	1.328	0.964	1.125	1.729	1.239	0.781	1.024	1.448	1.357	7.018	3.89	7.018	3.89	3.698	3.278	ENSG00000110104	120.434	-0.994491	0.00180208	0.0065261	107.916	-0.774012	0.035046	0.272767	88.6746	-0.131397	0.581017	0.999996
chr11	89934328	89956532	-1	CHORDC1	4.194	4.293	3.835	4.066	3.457	3.785	3.403	3.609	3.041	3.313	3.757	3.62	3.22	3.17	3.739	3.612	61.056	35.701	61.056	35.701	32.151	31.996	ENSG00000110172	1375.81	-1.23572	4.49432e-06	2.93282e-05	1338.91	-0.717088	0.00332057	0.0523826	943.111	-0.0525748	0.755735	0.999996
chr11	10818597	10830657	-1	EIF4G2	7.81	7.972	6.815	6.989	7.09	7.562	6.264	6.089	7.342	7.245	6.166	6.197	7.523	7.235	6.196	6.181	1841.27	1022.81	1841.27	1022.81	978.698	1053.6	ENSG00000110321	23739.5	-0.927052	0.0143159	0.0392251	20954.2	-0.778445	0.0466696	0.322796	18629	-0.0512347	0.819809	0.999996
chr11	60704556	60720002	-1	SLC15A3	4.718	4.555	4.094	3.918	4.258	4.088	3.455	3.656	5.336	5.846	4.833	5.275	5.39	5.709	4.899	5.14	79.346	50.186	79.346	50.186	218.747	206.482	ENSG00000110446	2656.93	1.39176	4.0137e-07	3.19465e-06	1033.32	-0.609693	0.0357416	0.275445	4234.12	-0.182474	0.358811	0.999996
chr11	60869867	60895324	1	CD5	1.4	0.289	1.264	0.991	0.93	0.009	0.213	0.212	-0.669	-3.07	-2.51	-1.183	-1.349	-2.268	-3.102	-8.644	2.907	1.504	2.907	1.504	0.236	0.102	ENSG00000110448	78.2371	-3.72195	9.68241e-08	8.62977e-07	96.6635	-0.823493	0.046261	0.321653	8.99582	-0.101333	0.57749	NA
chr11	47290712	47351582	1	MADD	3.886	3.377	3.554	3.067	4.074	3.733	3.357	2.845	4.755	4.7	3.092	3.521	4.077	3.687	2.763	3.22	33.624	36.641	33.624	36.641	70.521	34.957	ENSG00000110514	1594.91	0.418443	0.178881	0.305967	1174.37	-0.0221486	0.935662	0.996251	1814.35	-0.444835	0.0469815	0.999996
chr11	2397407	2418649	1	CD81	3.424	2.664	3.579	3.774	4.159	3.346	3.937	4.614	4.191	4.03	5.046	5.306	4.194	3.906	5.189	5.512	31.124	61.164	31.124	61.164	119.891	135.777	ENSG00000110651	1570.51	1.76653	1.37504e-05	8.12267e-05	909.178	0.892026	0.0138144	0.148494	3053.72	0.0989259	0.703043	0.999996
chr11	107661717	107799019	-1	SLC35F2	1.685	0.628	1.095	1.353	0.995	0.39	0.55	0.756	1.373	1.571	2.478	1.245	0.939	1.272	2.265	0.575	3.533	2.012	3.533	2.012	6.04	4.385	ENSG00000110660	189.63	0.655853	0.172619	0.297708	99.6687	-0.715359	0.0394012	0.293308	237.86	-0.222184	0.392659	0.999996
chr11	9800214	10315754	-1	SBF2	2.589	2.21	2.203	2.334	3.24	2.703	2.557	2.347	2.985	2.563	2.534	2.482	3.122	2.733	2.516	2.604	10.457	15.961	10.457	15.961	14.339	15.999	ENSG00000133812	849.685	0.578093	0.0102754	0.0295615	735.614	0.550036	0.0208692	0.195375	1228.79	0.0377337	0.842531	0.999996
chr11	12115543	12285334	1	MICAL2	3.969	3.041	2.47	2.652	3.113	2.628	2.037	2.201	3.62	3.372	2.649	3.265	3.756	3.37	2.704	3.088	24.978	13.266	24.978	13.266	26.716	27.19	ENSG00000133816	919.914	0.278687	0.438456	0.589823	568.15	-0.705507	0.0429326	0.308421	1146.18	-0.098138	0.661058	0.999996
chr11	18415935	18429972	1	LDHA	4.905	5.146	5.047	5.325	5.266	5.713	5.778	5.838	4.916	5.265	5.743	5.702	5.052	5.318	5.7	5.654	167.032	290.726	167.032	290.726	235.534	236.269	ENSG00000134333	3990.8	0.417485	0.221642	0.360618	3937.54	0.666787	0.0392201	0.292818	5398.26	0.0141122	0.952683	0.999996
chr11	94277006	94354587	1	PIWIL4	-0.458	0.314	0.305	0.905	1.874	1.151	1.644	2.03	0.039	0.704	0.644	0.281	0.331	0.366	0.622	0.434	1.458	5.618	1.458	5.618	1.573	1.56	ENSG00000134627	56.6509	-0.0844492	0.825322	0.893411	114.917	1.61662	1.04389e-05	0.000452984	70.2961	0.175325	0.36471	0.999996
chr11	61447905	61514473	1	DAGLA	2.056	1.94	1.418	1.551	1.317	0.581	0.08	0.444	1.718	1.838	1.133	1.251	0.702	0.858	0.598	0.66	5.907	2.042	5.907	2.042	4.616	2.032	ENSG00000134780	478.299	-0.40178	0.314194	0.465687	318.622	-1.30258	0.00168434	0.0311327	351.726	-0.812602	0.000902382	0.0764953
chr11	36317838	36486754	1	PRR5L	2.209	2.76	2.302	2.351	1.035	1.194	0.994	1.547	2.489	0.972	1.917	2.375	1.688	1.064	1.731	2.03	11.354	3.379	11.354	3.379	8.063	5.394	ENSG00000135362	245.958	-0.54982	0.169859	0.294196	164.686	-1.66503	5.90567e-09	5.55251e-07	194.522	-0.321172	0.216065	0.999996
chr11	33880122	33913836	-1	LMO2	2.527	2.345	3.08	2.912	2.945	2.946	3.63	3.697	2.736	2.856	3.377	3.455	2.387	2.727	3.083	3.154	15.787	29.037	15.787	29.037	23.444	17.867	ENSG00000135363	458.043	0.510566	0.0569397	0.124272	458.712	0.796408	0.00442857	0.0647885	559.125	-0.330857	0.0819333	0.999996
chr11	32851489	32879669	1	PRRG4	0.223	-0.223	0.11	0.14	1.602	1.307	2.36	2.287	-0.362	-0.02	0.332	0.075	-0.155	0.268	0.701	0.585	1.079	7.275	1.079	7.275	1.037	1.494	ENSG00000135378	93.6098	-0.151352	0.615078	0.740422	317.437	2.45569	6.97541e-14	1.25814e-11	128.242	0.416858	0.0506483	0.999996
chr11	34073230	34122703	1	CAPRIN1	5.115	5.291	5.045	5.073	4.469	4.983	4.585	4.61	4.641	4.838	4.925	5.259	4.762	4.806	5.057	5.239	170.061	107.977	170.061	107.977	139.995	146.294	ENSG00000135387	5820.97	-0.358552	0.0877214	0.175866	4759.42	-0.556392	0.00254852	0.043513	5785.39	-0.0988102	0.559548	0.999996
chr11	72547790	72853306	-1	FCHSD2	3.816	3.037	3.093	3.23	2.519	2.157	2.613	2.13	2.846	1.803	2.012	1.915	3.301	2.226	2.044	1.866	28.407	10.784	28.407	10.784	9.392	12.648	ENSG00000137478	537.273	-1.31815	1.34765e-05	7.98586e-05	522.638	-0.752855	0.0239474	0.212676	399.31	0.163704	0.513425	0.999996
chr11	74811608	74917594	1	SLCO2B1	0.046	-0.284	-0.226	0.379	1.857	1.049	-0.054	0.522	4.796	4.535	4.584	3.392	5.55	4.651	4.813	3.867	1.014	2.973	1.014	2.973	85.511	133.3	ENSG00000137491	1196.77	6.82328	4.44296e-60	2.56186e-57	35.1421	1.41015	0.00241075	0.0416653	3475.31	0.332859	0.189498	0.999996
chr11	118894824	118901616	-1	SLC37A4	-0.611	-0.637	-0.477	-0.775	0.174	0.239	-0.036	0.316	1.803	2.449	2.332	2.212	1.849	2.479	2.546	2.13	0.537	1.199	0.537	1.199	9.272	9.868	ENSG00000137700	107.222	2.76911	5.23734e-18	1.76488e-16	36.2944	0.966439	0.0115323	0.132012	227.984	0.061911	0.69359	0.999996
chr11	104896170	104972158	-1	CASP1	5.587	5.507	5.023	5.33	3.716	4.92	3.905	4.624	3.444	4.243	4.214	4.106	3.17	4.157	4.129	4.042	218.039	82.446	218.039	82.446	57.354	51.714	ENSG00000137752	1953.4	-2.36206	3.2371e-17	9.95492e-16	1938.21	-1.38285	5.44982e-07	3.24299e-05	707.804	-0.0836885	0.727646	0.999996
chr11	215458	236931	-1	SIRT3	0.306	0.896	0.391	0.383	1.499	1.788	1.082	0.929	1.645	0.729	0.545	0.942	1.262	0.901	0.78	1.109	1.688	3.987	1.688	3.987	2.886	2.803	ENSG00000142082	52.6989	0.697779	0.071678	0.14996	51.8101	0.90153	0.00618995	0.084023	75.5783	-0.0700303	0.776003	0.999996
chr11	289135	296107	1	ATHL1	0.681	0.507	0.798	0.82	1.18	1.47	1.417	1.279	0.363	-1.203	-0.897	-2.373	-0.076	-1.272	-0.382	-1.173	2.032	3.832	2.032	3.832	0.559	0.549	ENSG00000142102	47.8812	-1.92012	0.000612472	0.00249631	103.848	1.02962	6.07653e-05	0.00210042	26.0431	0.104529	0.665312	0.999996
chr11	10326227	10328944	1	ADM	3.267	3.389	3.258	3.721	2.101	2.883	2.885	3.108	1.691	2.725	2.153	1.526	1.509	3.127	2.845	1.817	30.814	16.593	30.814	16.593	8.478	12.676	ENSG00000148926	426.381	-1.75862	1.42605e-05	8.39769e-05	445.128	-0.784804	0.028055	0.237064	258.624	0.190335	0.464488	0.999996
chr11	57067112	57092426	-1	TNKS1BP1	0.565	1.568	0.083	1.007	1.324	1.851	1.209	1.388	1.729	2.566	1.915	2.354	1.698	1.982	1.864	2.106	2.595	4.372	2.595	4.372	8.995	6.851	ENSG00000149115	233.775	1.70847	6.44075e-07	4.94991e-06	125.526	0.688412	0.0288926	0.242254	397.511	-0.12869	0.583612	0.999996
chr11	130029457	130080271	1	ST14	3.048	3.628	3.22	2.963	3.953	4.128	3.674	3.63	4.401	4.544	4.072	4.529	4.489	4.534	4.248	4.576	25.781	47.837	25.781	47.837	81.792	87.344	ENSG00000149418	2849.16	1.70384	6.3066e-08	5.79259e-07	1555.61	0.713236	0.0225892	0.204621	5310.1	0.0500296	0.812038	0.999996
chr11	61129473	61136981	1	TMEM138	3.773	3.708	3.534	3.493	3.634	3.159	2.849	2.816	3.784	4.49	4.143	3.981	3.042	4.013	3.596	3.694	37.871	23.85	37.871	23.85	62.439	38.239	ENSG00000149483	578.868	0.356648	0.246136	0.389814	376.343	-0.4286	0.257727	0.764094	612.792	-0.61505	0.00313421	0.196792
chr11	117049449	117068160	1	SIDT2	2.134	2.027	1.434	2.004	3.283	2.813	2.136	2.831	3.171	3.791	2.381	3.232	3.644	4.197	2.67	3.812	6.917	17.197	6.917	17.197	26.085	41.117	ENSG00000149577	510.983	1.51956	0.00018707	0.000865821	333.174	0.892548	0.00418127	0.0624004	1108.66	0.295891	0.253346	0.999996
chr11	65082289	65089900	1	CDC42EP2	1.518	2.171	1.35	0.74	0.898	1.078	0.638	0.351	-1.569	-1.035	-3.111	-1.173	-1.707	-1.599	-1.987	-2.249	4.823	2.177	4.823	2.177	0.229	0.156	ENSG00000149798	79.3274	-4.17298	3.26826e-13	6.51081e-12	95.1355	-0.962589	0.0276777	0.23472	7.191	-0.16801	0.483308	NA
chr11	124966398	124981659	-1	TMEM218	1.526	1.853	1.646	2.108	1.903	2.447	2.337	2.801	2.643	3.183	3.23	3.2	3.029	3.543	3.478	3.392	6.103	11.272	6.103	11.272	22.007	29.359	ENSG00000150433	256.041	1.29795	4.90318e-07	3.84221e-06	168.896	0.687235	0.00306263	0.0495892	477.32	0.238467	0.203328	0.999996
chr11	111797868	111893308	1	DIXDC1	2.817	2.619	1.915	2.413	3.501	4.263	3.61	2.957	2.551	1.378	1.252	1.237	2.237	1.374	1.351	1.201	12.105	40.118	12.105	40.118	5.936	5.128	ENSG00000150764	461.387	-0.863865	0.012558	0.0351083	1168.2	1.69992	9.57725e-10	1.09811e-07	367.159	-0.11842	0.636746	0.999996
chr11	112097088	112140678	1	PTS	2.572	2.638	2.515	2.659	1.948	2	2.279	2.399	2.494	2.768	3.207	3.285	2.22	3.061	3.407	3.177	13.438	8.8	13.438	8.8	19.87	21.186	ENSG00000150787	156.795	0.535823	0.0819705	0.166743	92.2256	-0.560103	0.0221034	0.201894	220.737	0.0178883	0.940816	0.999996
chr11	134123389	134135749	1	ACAD8	1.779	2.141	1.953	2.164	2.492	2.597	2.522	2.423	2.298	2.42	2.437	2.498	2.345	2.591	2.619	2.485	7.551	12.314	7.551	12.314	11.203	12.382	ENSG00000151498	267.057	0.724791	0.000680424	0.00274364	240.252	0.781714	0.000153058	0.00448769	401.727	0.0477692	0.727646	0.999996
chr11	134118173	134123264	-1	THYN1	0.996	1.083	1.521	1.747	1.836	2.114	2.151	2.422	2.391	2.57	3.074	3.069	2.382	2.854	3.064	3.17	3.996	8.605	3.996	8.605	16.796	18.36	ENSG00000151500	132.868	2.08834	3.05137e-10	4.05248e-09	72.2052	1.12018	0.000742169	0.0164832	268.103	0.120643	0.556036	0.999996
chr11	134094539	134117686	1	VPS26B	2.15	1.894	2.368	2.226	2.925	2.67	2.749	2.66	2.587	2.756	3.047	2.959	2.702	2.581	3.165	3.143	8.796	15.757	8.796	15.757	17.345	18.752	ENSG00000151502	480.701	1.316	3.92304e-07	3.12969e-06	346.045	0.889961	0.000210818	0.00576194	842.889	0.0941999	0.61071	0.999996
chr11	128556430	128683162	1	FLI1	1.919	1.937	2.49	2.331	2.344	2.766	3.487	2.902	2.927	2.694	3.12	3.266	2.951	2.55	3.137	3.133	9.028	19.314	9.028	19.314	20.591	19.484	ENSG00000151702	695.377	1.28309	9.97522e-06	6.08658e-05	557.02	1.0071	0.00504879	0.0716329	1144.08	-0.0550464	0.770542	0.999996
chr11	129685714	129729898	1	TMEM45B	2.771	2.081	1.622	1.33	0.654	0.772	0.485	-0.426	0.088	1.255	-0.609	-0.153	-0.235	1.418	-0.347	0.206	8.213	1.592	8.213	1.592	1.501	1.714	ENSG00000151715	98.0306	-2.065	0.000221822	0.00100537	86.2262	-1.71315	6.37451e-05	0.00217675	44.1362	0.0303025	0.902655	0.999996
chr11	14665269	14892350	1	PDE3B	1.838	1.439	2.275	2.09	2.628	2.498	2.846	2.651	3.468	3.775	3.494	3.8	3.291	3.672	3.442	3.731	7.081	14.356	7.081	14.356	38.338	34.807	ENSG00000152270	1445.69	2.50007	3.2237e-16	9.07973e-15	530.5	0.826684	0.00783224	0.0998716	2819.1	-0.0798627	0.664837	0.999996
chr11	116714118	116969153	-1	SIK3	3.965	3.879	3.973	3.853	3.168	3.181	3.636	3.4	1.945	2.072	1.886	1.792	1.666	1.098	1.306	1.672	50.356	28.951	50.356	28.951	6.886	4.327	ENSG00000160584	973.118	-2.69242	2.05871e-27	1.75183e-25	1212.9	-0.578039	0.0441584	0.312633	271.598	-0.29389	0.147933	0.999996
chr11	119037277	119054725	1	NLRX1	-0.279	-0.302	0.628	-0.034	0.916	0.669	0.506	0.255	1.648	1.969	1.146	1.559	1.617	1.72	1.348	1.332	1.083	1.85	1.083	1.85	5.066	4.567	ENSG00000160703	132.565	2.66202	1.3582e-11	2.22172e-10	43.73	0.80805	0.0243465	0.214465	263.398	-0.0818008	0.730828	0.999996
chr11	74699179	74729938	1	NEU3	2.833	2.387	1.841	2.112	2.327	1.544	1.573	1.668	1.97	2.408	1.962	1.978	1.553	2.205	1.826	2.041	10.614	6.266	10.614	6.266	8.159	6.928	ENSG00000162139	308.685	-0.265304	0.368938	0.522973	218.265	-0.939513	0.00296026	0.0487717	305.997	-0.201556	0.312266	0.999996
chr11	62495541	62507765	1	TTC9C	2.537	2.854	2.379	2.856	3.311	3.127	2.995	3.34	2.57	2.859	3.094	3.292	2.866	2.977	3.548	3.436	14.553	24.618	14.553	24.618	19.876	25.76	ENSG00000162222	203.218	0.231003	0.360507	0.514783	201.897	0.544814	0.0340776	0.269091	284.913	0.230007	0.120932	0.999996
chr11	65142663	65151172	-1	SLC25A45	0.443	0.495	0.728	0.765	1.465	1.373	1.27	1.193	1.437	1.283	0.757	1.048	1.378	1.115	0.337	1.08	1.855	3.784	1.855	3.784	3.201	2.841	ENSG00000162241	72.4673	0.209612	0.588815	0.720391	81.58	0.784822	0.00868963	0.107784	94.4697	0.0179241	0.945037	0.999996
chr11	93211638	93276674	-1	SMCO4	3.439	2.598	3.052	3.182	2.915	3.107	3.415	3.693	4.226	3.904	4.14	4.591	4.452	4.529	4.359	4.685	22.472	27.862	22.472	27.862	69.881	91.296	ENSG00000166002	316.704	1.47429	2.70893e-08	2.63258e-07	168.118	0.381832	0.214608	0.704639	646.507	0.368526	0.0307969	0.952921
chr11	93463114	93517557	-1	TAF1D	5.03	5.702	4.977	5.175	4.221	4.877	4.956	4.955	3.943	4.051	4.289	4.254	3.965	4.178	4.239	4.155	193.65	120.862	193.65	120.862	63.102	62.788	ENSG00000166012	2587.78	-1.70977	3.48028e-09	3.96507e-08	2786.45	-0.657898	0.0230866	0.207452	1377.35	-0.0820961	0.677807	0.999996
chr11	7534529	7678358	1	PPFIBP2	1.539	1.857	1.72	1.925	2.4	2.966	2.825	2.42	1.965	2.181	1.219	0.958	1.969	2.18	1.974	1.304	5.879	14.646	5.879	14.646	5.496	6.726	ENSG00000166387	132.057	-0.459468	0.132224	0.242572	227.656	1.14983	0.000892211	0.0190073	158.132	0.389634	0.0632341	0.999996
chr11	8932686	8941631	1	AKIP1	0.549	0.057	1.074	0.876	1.703	2.044	1.51	1.946	2.966	3.128	3.167	3.279	3.135	3.261	3.295	3.433	2.03	6.188	2.03	6.188	23.14	26.771	ENSG00000166452	182.227	3.52099	5.67765e-28	5.14167e-26	48.3848	1.40654	3.36686e-05	0.00124955	410.85	0.0829243	0.66015	0.999996
chr11	16799842	17035990	-1	PLEKHA7	-0.611	-1.323	-1.013	-1.122	1.789	1.79	1.049	1.552	-1.191	-0.277	0.055	-1.652	0.703	0.561	0.969	0.348	0.374	4.889	0.374	4.889	0.577	1.956	ENSG00000166689	7.25322	0.777573	0.342363	0.495868	47.5736	3.42406	2.04651e-13	3.51975e-11	26.8338	0.671242	0.00736873	0.360916
chr11	57412560	57417417	-1	YPEL4	0.273	-0.265	1.084	0.769	0.532	0.571	2.064	1.825	1.954	1.913	1.694	2.341	1.921	1.898	2.115	2.366	1.799	4.39	1.799	4.39	7.419	8.114	ENSG00000166793	126.085	2.04173	1.37239e-06	9.84045e-06	70.2297	0.978771	0.0394059	0.293308	244.603	0.0228186	0.913136	0.999996
chr11	60897728	60929089	-1	VPS37C	3.476	3.132	3.175	3.085	3.13	2.609	2.239	2.595	1.975	2.069	1.904	2.591	2.027	1.53	2.174	2.17	25.27	14.816	25.27	14.816	8.799	7.444	ENSG00000167987	556.829	-1.54847	2.79868e-10	3.74082e-09	580.73	-0.661286	0.0323204	0.260752	314.984	-0.136109	0.49058	0.999996
chr11	61664773	61687741	-1	RAB3IL1	-2.342	-2.26	-2.363	-1.165	-0.618	-0.816	-1.188	-1.375	0.739	1.433	0.545	0.531	1.427	0.892	1.294	0.887	0.151	0.384	0.151	0.384	2.428	3.172	ENSG00000167994	26.7614	5.12062	2.64491e-11	4.12494e-10	3.17704	1.31093	0.0253946	NA	62.9187	0.00478899	0.985221	0.999996
chr11	61727190	61735132	-1	FTH1	8.737	8.349	9.561	9.184	8.185	7.675	9.151	8.375	9.105	8.659	8.285	8.489	8.884	8.402	8.191	8.216	8601.52	4878.7	8601.52	4878.7	5900.44	4747.22	ENSG00000167996	24267.8	-0.320837	0.40507	0.558589	18472	-0.720787	0.0453912	0.317909	23759.6	-0.150448	0.557593	0.999996
chr11	62623518	62656352	1	SLC3A2	5.782	6.195	5.372	5.622	4.794	5.634	4.869	5.247	5.137	5.429	4.891	4.978	5.223	5.527	4.949	5.004	326.811	180.277	326.811	180.277	169.19	181.815	ENSG00000168003	3910.88	-0.814417	0.00308618	0.0105004	3416.05	-0.740399	0.0221925	0.202576	3410.7	0.0608075	0.754954	0.999996
chr11	63952744	63972015	1	STIP1	4.835	4.917	4.075	4.316	4.003	4.481	3.671	3.78	5.474	5.528	5.39	5.486	5.146	5.546	5.276	5.335	99.111	56.577	99.111	56.577	237.695	207.859	ENSG00000168439	3983.16	1.2519	8.22615e-07	6.19363e-06	1614.87	-0.706728	0.0233245	0.208855	6304.99	-0.149277	0.204652	0.999996
chr11	66624118	66627946	1	LRFN4	1.435	1.714	1.542	1.396	2.011	2.504	1.611	2.196	2.738	2.822	2.166	2.347	2.57	2.596	1.897	2.304	4.619	8.43	4.619	8.43	12.868	10.792	ENSG00000173621	190.798	1.13416	0.000256549	0.0011455	151.021	0.857812	0.0107067	0.12488	297.189	-0.11593	0.604602	0.999996
chr11	66097713	66104311	-1	RIN1	0.365	0.533	0.642	0.062	1.692	1.632	1.343	1.003	0.45	0.882	0.617	0.32	0.586	0.434	0.694	0.246	1.528	4.278	1.528	4.278	1.804	1.656	ENSG00000174791	56.7017	0.0921978	0.78934	0.870207	76.2372	1.0537	0.000749901	0.0166026	68.0453	-0.0307347	0.894185	0.999996
chr11	65784223	65793988	-1	CATSPER1	1.647	1.465	1.258	1.566	1.961	2.574	1.818	2.336	1.868	1.746	1.504	1.113	1.696	1.686	1.424	1.697	4.458	9.184	4.458	9.184	4.939	5.117	ENSG00000175294	57.7193	0.0829316	0.812653	0.884832	72.8615	0.918735	0.00271497	0.0458005	72.1654	0.0318985	0.89468	0.999996
chr11	9002123	9025596	-1	NRIP3	3.704	4.02	4.424	4.612	2.88	3.821	3.657	3.881	3.96	4.03	4.315	4.796	3.901	4.056	4.474	4.726	70.147	37.689	70.147	37.689	76.172	76.979	ENSG00000175352	3752.42	0.0629693	0.872965	0.92307	2407.9	-0.881221	0.0133054	0.145688	4562.29	0.0323125	0.894647	0.999996
chr11	67131639	67141648	-1	CLCF1	1.68	2.488	2.419	2.128	1.241	1.484	1.505	1.356	0.745	0.661	0.408	0.541	0.21	-0.039	-0.159	0.271	9.262	4.065	9.262	4.065	1.817	1.09	ENSG00000175505	152.355	-2.34207	1.02947e-11	1.71369e-10	157.573	-1.16012	0.000277422	0.00723195	46.069	-0.52307	0.0321859	0.973267
chr11	73498361	73576178	1	MRPL48	1.302	0.991	1.116	1.322	1.501	1.875	1.792	1.801	2.697	2.899	2.767	3.231	2.467	3.063	2.969	3.099	3.295	5.768	3.295	5.768	18.56	18.719	ENSG00000175581	118.901	2.08521	1.25211e-10	1.76093e-09	52.3503	0.71739	0.014679	0.154722	229.877	0.0216254	0.919641	0.999996
chr11	65659520	65668044	-1	FOSL1	1.843	1.637	1.886	1.277	1.077	0.925	1.333	-0.194	-0.672	-0.478	0.543	-0.578	-0.485	-0.853	-0.017	-1.056	5.411	2.519	5.411	2.519	0.853	0.592	ENSG00000175592	68.5526	-2.73505	2.3399e-09	2.74882e-08	76.1775	-0.92471	0.0296237	0.247209	17.0033	-0.230238	0.367394	0.999996
chr11	35965531	36253686	1	LDLRAD3	1.726	1.513	1.475	1.338	3.145	2.624	3.151	2.518	1.127	0.52	0.568	0.533	2.194	1.184	1.357	1.267	4.587	18.199	4.587	18.199	2.06	4.921	ENSG00000179241	158.756	-1.38798	1.8369e-05	0.000105888	470.726	1.76562	1.00807e-09	1.14652e-07	180.501	0.754222	0.00333262	0.207423
chr11	94800056	94804388	1	SRSF8	0.559	0.669	1.288	1.295	1.232	1.312	1.83	1.799	1.682	1.628	2.205	2.176	1.713	1.885	2.306	2.348	2.746	4.857	2.746	4.857	7.09	8.162	ENSG00000180771	194.318	1.293	1.12589e-05	6.78608e-05	137.549	0.817232	0.0039891	0.0601693	352.283	0.177693	0.364385	0.999996
chr11	2949503	2950685	-1	PHLDA2	1.802	2.529	0.901	1.015	1.187	1.147	-0.618	0.212	-0.454	-0.118	0.131	0.402	-0.526	-0.82	-0.419	-0.064	5.96	2.05	5.96	2.05	1.039	0.656	ENSG00000181649	48.6257	-2.58085	1.30594e-05	7.76979e-05	49.2369	-1.06716	0.0468691	0.3237	12.5577	-0.307699	0.236929	0.999996
chr11	45825623	45834566	1	SLC35C1	0.461	0.096	0.942	0.795	2.344	1.565	1.319	1.356	1.467	1.826	1.361	1.715	1.752	1.714	1.515	1.67	1.867	5.709	1.867	5.709	5.002	5.296	ENSG00000181830	154.461	1.10315	0.000171953	0.000804028	145.325	1.17469	0.000236085	0.00630589	266.442	0.13814	0.508429	0.999996
chr11	1910375	1912084	-1	C11orf89	1.243	0.623	0.008	0.589	-0.38	-0.404	-0.114	-0.264	1.52	0.862	0.784	-0.263	0.08	-0.2	-0.706	-1.354	2.036	0.752	2.036	0.752	2.475	0.663	ENSG00000184682	60.7416	0.216573	0.710669	0.814657	32.7701	-1.2618	0.00329508	0.0521555	50.6761	-0.66343	0.00826372	0.388722
chr11	405716	417455	-1	SIGIRR	0.689	1.137	0.977	1.239	1.261	1.888	1.46	2.194	2.214	2.3	1.782	2.132	2.296	2.357	2.049	2.028	2.806	5.855	2.806	5.855	8.377	8.967	ENSG00000185187	64.0867	1.56912	0.000168192	0.000789359	41.1877	0.869891	0.0200113	0.189918	112.829	-0.0391377	0.877936	0.999996
chr11	14899553	14913798	-1	CYP2R1	0.921	0.765	1.319	1.264	2.782	2.518	3.134	2.826	1.94	1.776	2.286	1.905	2.57	2.565	3.021	3.039	2.986	17.103	2.986	17.103	7.358	16.874	ENSG00000186104	118.93	1.24766	2.72718e-06	1.8434e-05	207.548	2.42975	3.4298e-24	2.01543e-21	298.061	0.802239	7.78324e-05	0.00990487
chr11	72396114	72504644	-1	ARAP1	4.82	4.706	4.694	4.74	4.268	4.232	4.172	4.324	5.428	5.281	4.675	5.084	5.022	4.999	4.576	4.777	114.643	70.177	114.643	70.177	173.282	129.05	ENSG00000186635	5064.95	0.739652	0.00118594	0.00452035	2791.58	-0.507257	0.0097931	0.117243	6462.16	-0.412115	0.0234072	0.79434
chr11	17373273	17398888	1	NCR3LG1	2.835	2.249	2.593	2.892	2.316	1.304	2.203	2.259	1.235	1.02	1.017	1.4	1.315	1.107	0.947	1.286	14.482	8.113	14.482	8.113	3.258	3.238	ENSG00000188211	847.067	-2.0688	8.67371e-13	1.63532e-11	942.473	-0.710548	0.0329162	0.263162	378.926	-0.0204842	0.926745	0.999996
chr11	94277017	94283063	1	FUT4	1.539	1.671	2.288	2.44	2.735	2.43	2.663	2.969	1.202	1.535	1.574	1.885	1.341	1.769	1.696	1.849	7.831	15.154	7.831	15.154	4.848	5.375	ENSG00000196371	560.479	-0.732785	0.025302	0.0638563	888.404	0.860287	0.00589122	0.0809784	525.022	0.147313	0.421073	0.999996
chr11	104813593	104840163	-1	CASP4	5.44	5.204	4.944	5.135	3.797	4.584	4.489	4.688	3.785	4.436	4.127	4.168	3.885	4.414	4.227	4.274	180.726	85.082	180.726	85.082	63.803	67.925	ENSG00000196954	1906.33	-1.89759	2.18946e-12	3.95896e-11	1931.98	-0.996809	0.000502188	0.012004	978.097	0.0903753	0.642021	0.999996
chr11	57520715	57587018	1	CTNND1	4.774	4.509	4.214	4.03	4.196	4.038	3.825	3.455	3.656	3.373	3.49	3.39	3.489	3.135	3.377	3.278	83.334	50.184	83.334	50.184	32.6	27.903	ENSG00000198561	2951.27	-1.06827	6.43928e-08	5.90139e-07	2897.05	-0.562973	0.00842344	0.105503	2141.01	-0.13048	0.36949	0.999996
chr11	104912053	104972158	-1	CARD16	5.031	5.151	5.253	4.979	3.077	4.727	4.166	4.241	2.7	3.554	3.587	3.137	2.807	3.596	3.53	2.996	165.616	67.174	165.616	67.174	27.263	26.798	ENSG00000204397	525.68	-2.72551	2.93841e-19	1.12124e-17	562.928	-1.11998	0.00304745	0.0494002	163.14	0.0371167	0.879127	0.999996
chr11	65405568	65418401	1	SIPA1	3.149	3.038	2.572	2.127	3.704	3.514	2.315	2.826	2.925	2.918	2.814	2.47	3.152	2.712	2.574	2.531	16.426	25.305	16.426	25.305	16.417	16.043	ENSG00000213445	448.966	0.231894	0.294404	0.443873	438.241	0.504568	0.047901	0.327777	549.517	-0.121561	0.451878	0.999996
chr11	113957533	113957651	-1	AP000908.1	-8.264	-7.766	-8.158	-8.145	4.938	3.076	2.833	-8.23	-8.466	-8.513	-8.089	-8.887	3.724	-7.992	-8.038	-8.472	0	44.56	0	44.56	0	10.366	ENSG00000221112	0	NA	NA	NA	2.49626	1.19754	0.0273538	NA	0.462951	0.0614798	0.411622	NA
chr11	61640991	61659523	-1	FADS3	1.757	1.807	1.73	1.756	2.092	2.974	2.189	2.199	1.925	1.992	1.87	2.245	2.156	2.231	1.939	2.203	5.833	11.41	5.833	11.41	7.531	8.491	ENSG00000221968	153.577	0.18919	0.456334	0.606361	176.143	0.813459	0.00498078	0.0711691	213.246	0.214295	0.271579	0.999996
chr11	10833621	10880343	-1	ZBED5	3.381	3.428	4.039	4.133	3.381	2.74	3.468	3.175	2.64	2.598	2.757	2.649	2.564	2.403	2.389	2.5	44.856	25.226	44.856	25.226	14.345	11.785	ENSG00000236287	987.333	-1.67445	1.41695e-06	1.0118e-05	966.635	-0.952375	0.0154916	0.160646	482.48	-0.364957	0.0179901	0.681948
chr11	36018776	36019225	-1	RP5-916O11.1	-0.862	-1.883	-0.312	-0.874	1.876	1.35	0.034	0.589	-12.281	-12.893	-11.306	-11.179	-0.478	-0.56	-11.882	-12.111	0.43	3.307	0.43	3.307	0	0.297	ENSG00000241228	1.08333	-3.05394	0.0245414	NA	8.10839	1.78947	0.00158304	NA	1.01796	0.103678	0.279329	NA
chr11	46259933	46260818	1	CTD-2589M5.5	-0.109	0.024	-0.987	-0.248	1.125	1.119	1.519	1.055	-1.556	-1.095	-2.151	-2.345	-1.969	-1.091	-2.389	-2.542	0.768	3.397	0.768	3.397	0.189	0.161	ENSG00000254639	4.29928	-1.63924	0.0540962	0.119308	14.7155	1.63998	0.000221846	0.00601672	2.0678	-0.0460441	0.809573	NA
chr11	35988560	35990226	-1	RP5-916O11.3	0.115	-0.387	-1.751	-1.145	2.011	1.115	0.411	-0.153	-1.186	-2.012	-2.424	-3.53	0.03	-1.052	-1.599	-3.78	0.573	3.222	0.573	3.222	0.139	0.401	ENSG00000254672	10.0336	-1.80393	0.0247045	0.062569	44.7414	1.64679	0.00259757	0.0440838	9.29398	0.271536	0.184016	NA
chr11	114081338	114227293	-1	RP11-64D24.2	-11.762	-11.217	-10.283	-11.179	3.427	2.436	0.32	1.24	-12.755	-12.146	-11.336	-11.264	1.799	0.012	-1.38	-11.436	0	11.765	0	11.765	0	1.826	ENSG00000256947	0	NA	NA	NA	20.4685	2.87677	9.4547e-07	5.24959e-05	4.78694	0.266502	NA	NA
chr12	4671370	4723325	1	DYRK4	0.794	1.149	0.998	1.004	1.106	1.747	1.89	2.017	3.398	3.586	3.554	3.568	3.235	3.35	3.748	3.707	2.703	5.726	2.703	5.726	34.115	34.288	ENSG00000010219	181.581	3.93327	3.22156e-46	1.02882e-43	27.7089	0.862643	0.0124708	0.139142	401.997	-0.0153743	0.925095	0.999996
chr12	58162254	58166576	-1	METTL1	2.984	3.401	2.451	3.032	2.551	2.625	1.476	2.255	2.682	3.258	3.251	3.288	2.577	3.236	3.435	3.368	20.537	10.139	20.537	10.139	23.315	24.675	ENSG00000037897	287.445	0.443313	0.225979	0.365589	161.31	-0.796219	0.0410191	0.30036	379.74	-0.0603068	0.790656	0.999996
chr12	88886570	88974628	-1	KITLG	0.014	-0.646	-0.58	0.303	-4.623	-1.891	-1.303	-1.481	-0.195	1.04	1.317	0.602	-0.003	1.033	1.426	0.836	0.863	0.164	0.863	0.164	2.304	2.569	ENSG00000049130	76.8358	1.4409	0.00429733	0.0139774	20.3515	-1.9267	0.000142586	0.00423346	136.161	0.0264197	0.918192	0.999996
chr12	32943679	33049774	-1	PKP2	-1.829	-0.874	-1.515	-2.921	0.432	-1.201	1.239	0.815	-2.711	-3.008	-3.418	-2.679	2.542	0.299	0.357	-0.691	0.212	1.888	0.212	1.888	0.054	3.997	ENSG00000057294	4.28241	-1.78455	0.0594863	0.128842	39.4515	2.39158	1.24316e-05	0.000527663	94.6034	0.89682	NA	NA
chr12	94960900	95044338	-1	TMCC3	0.824	1.847	2.191	1.857	1.59	2.416	3.527	2.672	1.074	1.217	1.423	1.507	1.972	1.64	1.877	2.093	5.994	16.155	5.994	16.155	3.743	6.748	ENSG00000057704	346.915	-0.604222	0.11727	0.220837	738.511	1.27219	0.00732468	0.0949448	457.662	0.761916	1.37644e-05	0.00230804
chr12	8071826	8088871	-1	SLC2A3	4.165	4.123	4.569	4.997	3.141	3.165	4.293	4.076	3.732	2.841	3.531	3.679	2.829	2.627	3.33	3.215	92.704	44.75	92.704	44.75	33.186	20.912	ENSG00000059804	1910.83	-1.46724	0.000152686	0.000723784	1813.78	-0.906463	0.0329905	0.263457	954.335	-0.457576	0.0635647	0.999996
chr12	27126128	27167367	-1	TM7SF3	1.527	1.38	1.741	1.54	2.819	2.711	1.834	2.152	4.343	4.564	3.991	4.282	4.453	4.685	4.098	4.38	4.74	11.671	4.74	11.671	74.893	83.6	ENSG00000064115	828.833	3.98534	6.61625e-36	1.09e-33	118.037	0.818412	0.00964426	0.115854	1920.58	0.102284	0.599632	0.999996
chr12	29302036	29493913	1	FAR2	2.015	2.151	0.956	0.566	3.979	3.631	2.302	2.37	1.713	2.182	1.849	2.029	3.153	2.873	2.38	2.878	5.116	27.99	5.116	27.99	7.095	17.43	ENSG00000064763	100.321	1.56091	3.1149e-05	0.000171464	192.772	2.57158	2.05404e-10	2.58644e-08	270.349	0.821321	9.67549e-05	0.0118883
chr12	56321103	56347811	1	DGKA	3.633	3.338	3.68	3.653	4.286	4.139	4.532	4.019	1.715	1.531	1.643	1.432	2.276	1.64	1.845	1.571	36.069	71.046	36.069	71.046	4.886	6.511	ENSG00000065357	334.968	-3.02946	7.37975e-27	5.93755e-25	754.549	0.888905	0.000214456	0.00584059	104.236	0.319589	0.20971	0.999996
chr12	89981828	90103077	-1	ATP2B1	5.32	5.653	5.864	5.812	3.885	4.548	4.866	4.687	3.453	3.432	3.336	3.434	2.96	3.156	3.225	3.098	294.155	95.421	294.155	95.421	30.43	22.524	ENSG00000070961	8307.05	-3.34582	2.77525e-27	2.34182e-25	8835.05	-1.36119	0.000603751	0.0140795	1498	-0.372456	0.0151814	0.607809
chr12	109554400	109706031	1	ACACB	-0.168	-0.251	-1.013	-0.876	0.677	0.349	0.371	-0.475	1.514	0.708	0.173	0.066	2.156	1.196	0.542	0.393	0.6	1.365	0.6	1.365	2.209	3.788	ENSG00000076555	56.3989	2.60915	7.28733e-09	7.8582e-08	20.0526	0.866466	0.0465032	0.322436	173.836	0.486607	0.0616221	0.999996
chr12	96366440	96390143	-1	HAL	-0.059	0.835	-0.243	-0.217	0.966	1.682	1.831	1.198	0.844	0.103	-0.053	-0.78	1.168	-0.077	-0.052	-0.887	1.209	4.39	1.209	4.39	1.21	1.375	ENSG00000084110	33.2223	-0.119308	0.835919	0.900608	61.0764	1.30424	0.00447716	0.0653548	40.0975	0.0460241	0.85147	0.999996
chr12	120907653	120936296	1	DYNLL1	5.927	6.49	5.969	6.174	4.988	5.972	5.6	5.676	4.897	5.359	5.53	5.627	4.776	5.442	5.494	5.385	476.488	275.354	476.488	275.354	219.276	202.865	ENSG00000088986	2882.78	-1.17153	0.000109368	0.000539034	2746.1	-0.713487	0.0386909	0.290603	1998.22	-0.090686	0.643378	0.999996
chr12	112279782	112334343	1	MAPKAPK5	3.1	3.018	2.852	2.957	3.551	3.235	3.063	3.17	3.078	2.874	3.188	3.222	3.372	3.33	3.547	3.701	19.81	26.37	19.81	26.37	22.193	33.079	ENSG00000089022	482.509	0.256402	0.198174	0.331136	429.355	0.314415	0.0707812	0.405784	769.152	0.504411	0.00118112	0.0940478
chr12	112451120	112461255	1	ERP29	3.164	3.194	2.37	2.519	3.584	3.91	3.228	3.457	5.095	5.025	4.358	4.212	4.891	4.904	4.261	4.141	17.795	35.74	17.795	35.74	115.305	100.442	ENSG00000089248	961.971	2.48163	1.16783e-23	6.88688e-22	356.732	0.815804	0.00920588	0.112294	1945.06	0.00301077	0.986871	0.999996
chr12	66582659	66648402	1	IRAK3	3.407	3.729	4.164	4.413	4.863	4.655	5.473	5.235	1.999	1.931	2.214	2.398	3.325	3.21	3.411	3.51	54.69	165.209	54.69	165.209	8.611	29.1	ENSG00000090376	2090.32	-2.48154	1.69915e-17	5.3685e-16	7146.47	1.70934	5.726e-08	4.38879e-06	1800.48	1.78982	2.21331e-35	1.57732e-31
chr12	27676364	27848497	1	PPFIBP1	2.35	2.618	1.416	1.916	0.871	0.936	0.52	0.385	2.228	2.253	1.904	2.499	1.513	1.936	1.843	1.849	8.781	2.023	8.781	2.023	9.425	6.038	ENSG00000110841	369.649	0.217014	0.56932	0.704369	181.23	-1.88398	1.18571e-06	6.4069e-05	399.227	-0.444805	0.0182687	0.688846
chr12	109015686	109027735	-1	SELPLG	0.668	1.491	1.816	1.72	1.999	2.238	2.371	2.835	2.628	2.569	2.331	2.493	2.674	2.595	2.781	2.452	4.533	11.13	4.533	11.13	12.323	13.916	ENSG00000110876	292.209	1.4314	3.29102e-05	0.000180203	236.422	1.18331	0.000527578	0.012526	543.612	0.138	0.522771	0.999996
chr12	51373184	51422349	-1	SLC11A2	4.142	3.718	3.371	3.621	5.025	4.168	3.806	3.844	3.992	4.311	4.006	4.082	4.465	4.452	4.243	4.286	42.672	77.137	42.672	77.137	60.751	78.773	ENSG00000110911	1607	0.817891	0.000680724	0.00274431	1311.09	0.639632	0.0215329	0.198382	2773.58	0.332707	0.0305396	0.950394
chr12	58156117	58162769	-1	CYP27B1	0.833	1.24	1.097	0.774	0.339	-0.401	-1.682	-0.613	0.526	2.898	1.669	1.407	0.175	2.302	1.404	1.478	2.731	0.7	2.731	0.7	7.31	4.913	ENSG00000111012	102.582	1.1626	0.0282944	0.0701379	32.5298	-1.79791	0.000132379	0.00401494	154.529	-0.105517	0.679243	0.999996
chr12	81186299	81331704	-1	LIN7A	0.996	1.137	0.731	1.182	0.603	1.57	1.4	1.184	0.202	0.811	-1.18	-0.044	1.63	1.719	0.282	0.697	2.792	3.49	2.792	3.49	1.184	3.506	ENSG00000111052	82.4959	-0.810126	0.0836042	0.169181	111.805	0.47085	0.150496	0.604339	126.767	0.630998	0.0150861	0.605695
chr12	111843752	111889427	1	SH2B3	3.735	3.718	3.915	3.819	3.682	3.051	3.501	3.258	3.665	3.868	4.166	4.051	3.29	3.63	4.123	4.033	44.702	30.012	44.702	30.012	52.232	45.702	ENSG00000111252	4005.42	0.201399	0.290283	0.438871	2675.4	-0.589824	0.00936977	0.113622	4754.89	-0.158056	0.399073	0.999996
chr12	12628829	12715317	-1	DUSP16	2.037	2.562	2.636	2.123	2.173	2.467	3.71	2.917	1.939	0.89	0.257	1.053	2.017	1.22	1.115	0.947	10.743	19.985	10.743	19.985	3.388	4.135	ENSG00000111266	213.295	-1.41469	0.000836312	0.00330922	438.746	0.989848	0.0165403	0.167698	156.046	0.162694	0.531315	0.999996
chr12	112204691	112247782	1	ALDH2	2.225	2.339	2.706	2.51	2.405	3.107	3.35	3.169	3.378	3.128	3.203	2.719	3.168	3.308	3.436	2.9	11.727	21.439	11.727	21.439	22.988	25.094	ENSG00000111275	402.719	0.958731	0.000884694	0.00348406	322.933	0.732012	0.0158389	0.162992	665.769	0.0875872	0.704647	0.999996
chr12	113536624	113574044	-1	RASAL1	1.934	-0.174	0.657	1.495	0.756	-0.738	-0.803	0.509	0.458	0.679	0.448	-1.01	-1.376	-0.96	-0.258	-2.268	3.539	1.18	3.539	1.18	1.371	0.377	ENSG00000111344	77.2915	-1.37079	0.0156047	0.0423262	67.2145	-1.03698	0.045074	0.316573	34.2169	-0.496812	0.0454708	0.999996
chr12	15094951	15114662	-1	ARHGDIB	3.883	4.147	4.605	4.612	4.782	5.029	5.383	5.344	5.57	5.883	6.063	6.093	5.661	6.064	6.219	6.203	78.164	174.836	78.164	174.836	373.697	428.762	ENSG00000111348	3397.52	2.30038	4.15758e-16	1.15533e-14	1634.53	1.13015	0.000159758	0.00461212	7080.78	0.143325	0.420306	0.999996
chr12	46576846	46663800	-1	SLC38A1	1.333	1.101	2.238	1.987	2.846	2.644	2.948	2.985	0.985	0.715	0.307	0.469	1.635	1.248	0.829	1.011	5.869	17.547	5.869	17.547	1.92	3.414	ENSG00000111371	326.2	-1.72625	2.89098e-05	0.000160045	907.336	1.46027	8.4778e-05	0.00271766	262.519	0.590151	0.020439	0.731951
chr12	6679249	6716642	-1	CHD4	5.945	5.827	5.093	5.363	4.561	5.363	4.907	4.7	4.931	4.743	4.551	4.567	4.983	4.537	4.219	4.133	274.558	138.582	274.558	138.582	111.122	92.492	ENSG00000111642	5993.23	-1.1338	3.52955e-09	4.0168e-08	5687.61	-0.738318	0.00059251	0.0139502	3965.7	-0.309561	0.026858	0.875987
chr12	102090725	102137918	1	CHPT1	1.789	1.856	2.53	2.316	2.933	2.364	3.427	3.194	2.982	3.298	3.344	3.364	3.102	3.211	3.554	3.421	8.77	21.159	8.77	21.159	26.023	28.157	ENSG00000111666	377.39	1.49264	1.21321e-06	8.80863e-06	291.003	1.12014	0.00293905	0.0486495	686.751	0.103537	0.549766	0.999996
chr12	22199108	22218608	1	CMAS	2.475	1.73	2.767	2.723	2.739	2.604	3.473	3.177	2.993	3.561	3.673	3.875	3.39	3.648	3.64	3.932	12.168	21.312	12.168	21.312	35.684	39.31	ENSG00000111726	463.338	1.44751	3.85254e-05	0.000207555	304.093	0.773587	0.0464948	0.322436	858.948	0.155593	0.477608	0.999996
chr12	22601517	22697480	-1	C2CD5	2.273	2.467	2.546	2.542	3.342	3.023	3.177	2.975	2.803	2.829	2.818	2.784	3.125	3.226	2.891	2.889	11.744	23.107	11.744	23.107	16.589	20.988	ENSG00000111731	670.954	0.662535	0.011511	0.032582	619.046	0.753407	0.00801512	0.101288	1098.93	0.298439	0.0535455	0.999996
chr12	9066492	9094063	1	PHC1	3.159	2.629	2.368	2.966	2.202	2.366	1.937	1.977	1.67	1.278	1.475	1.662	1.434	1.291	1.136	1.168	16.878	8.469	16.878	8.469	4.637	3.542	ENSG00000111752	141.622	-1.88324	3.46873e-09	3.95409e-08	148.783	-0.855514	0.00303883	0.049374	62.8587	-0.253755	0.291115	0.999996
chr12	4382938	4414516	1	CCND2	2.559	3.26	2.734	2.55	1.712	1.774	1.55	1.256	3.724	3.353	3.46	3.822	3.659	3.359	3.485	3.788	16.8	4.917	16.8	4.917	36.904	36.101	ENSG00000118971	2518.36	1.27551	7.44673e-05	0.000379967	840.482	-1.45169	4.33101e-05	0.00156616	4290.19	0.0231963	0.911299	0.999996
chr12	98909290	98944157	1	TMPO	2.466	2.305	2.294	2.655	3.201	3.375	3.245	3.081	3.291	3.429	3.669	3.739	3.654	3.873	4.05	4.078	11.491	25.322	11.491	25.322	34.772	50.804	ENSG00000120802	687.307	1.49035	2.10897e-07	1.77959e-06	498.661	1.09796	1.43586e-06	7.58426e-05	1406.34	0.343867	0.105988	0.999996
chr12	111065646	111142755	-1	HVCN1	1.574	1.164	1.716	1.756	2.315	1.779	1.89	2.209	3.713	3.756	3.559	3.989	3.265	3.512	3.39	4.012	4.846	7.948	4.846	7.948	43.226	36.173	ENSG00000122986	476.675	3.15124	7.44465e-32	8.6818e-30	105.5	0.60753	0.0252392	0.220675	930.161	-0.208014	0.329678	0.999996
chr12	26272959	26278060	-1	BHLHE41	-0.378	-0.788	-4.614	-2.508	-0.297	-0.532	-1.82	-2.207	3.99	3.725	2.779	3.42	3.28	3.353	2.291	3.139	0.307	0.4	0.307	0.4	35.573	22.044	ENSG00000123095	425.222	6.15614	4.10948e-27	3.41219e-25	6.94826	-0.286575	0.622465	NA	788.504	-0.545095	0.021004	0.740193
chr12	57866038	57882597	-1	ARHGAP9	2.463	2.705	2.114	1.973	3.084	3.275	2.599	2.662	3.476	3.556	2.883	2.771	3.403	3.144	2.851	2.733	10.548	19.023	10.548	19.023	25.311	21.492	ENSG00000123329	301.448	1.3088	1.13702e-05	6.84324e-05	202.226	0.712654	0.0235742	0.210023	501.686	-0.0547691	0.798718	0.999996
chr12	56229217	56236750	-1	MMP19	5.265	5.683	5.641	5.887	6.153	6.105	5.984	6.089	4.097	5.119	4.766	4.108	5.082	5.208	5.288	4.638	282.512	439.147	282.512	439.147	101.44	161.348	ENSG00000123342	4588.82	-1.76096	7.44461e-08	6.75416e-07	7909.2	0.606102	0.0162753	0.165726	3356.58	0.566652	0.0178546	0.678617
chr12	52416616	52453291	1	NR4A1	2.88	3.341	3.254	2.8	2.78	2.236	2.346	2.551	-0.264	-0.915	-1.376	-0.953	-1.212	-1.36	-0.803	-1.338	22.108	12.192	22.108	12.192	0.451	0.315	ENSG00000123358	237.404	-6.0522	2.04396e-36	3.47775e-34	305.141	-0.932717	0.00224002	0.0390495	6.35727	-0.06725	0.748242	NA
chr12	92536286	92539673	-1	BTG1	5.453	5.695	6.411	5.897	4.015	4.685	5.646	5.165	3.363	3.104	3.733	3.133	3.426	3.3	3.73	3.234	375.982	155.562	375.982	155.562	28.988	31.255	ENSG00000133639	6410.43	-3.74573	8.25152e-23	4.49567e-21	7384.85	-1.0407	0.0204038	0.192478	1052.07	0.103561	0.636731	0.999996
chr12	72003252	72061505	-1	ZFC3H1	4.445	4.39	3.889	3.69	4.193	3.687	3.721	2.963	3.536	3.126	2.566	2.475	3.293	2.627	2.127	2.377	63.712	41.722	63.712	41.722	20.517	14.986	ENSG00000133858	1860.64	-1.52891	3.88646e-08	3.69236e-07	1911.79	-0.720439	0.00686893	0.0904505	1011.38	-0.239091	0.327855	0.999996
chr12	13349650	13369708	1	EMP1	5.576	6.13	5.842	6.369	4.894	5.609	5.491	5.582	5.714	5.899	5.998	6.22	5.659	6.005	6.069	6.117	413.015	228.769	413.015	228.769	393.496	394.68	ENSG00000134531	13592.6	-0.0811589	0.82818	0.895151	9525.22	-0.733531	0.0484231	0.330068	15557	0.0092398	0.967091	0.999996
chr12	113830250	113864106	-1	SDS	1.945	1.417	2.837	3.233	0.588	0.104	0.973	1.954	4.412	4.821	5.004	4.427	2.938	4.259	4.132	3.724	13.39	3.154	13.39	3.154	109.876	48.363	ENSG00000135094	1168.62	2.90303	2.63546e-08	2.56599e-07	139.53	-1.50715	0.00356341	0.0554076	1743.04	-0.777019	0.00204034	0.149133
chr12	53662083	53687427	1	ESPL1	1.299	2.046	0.787	1.148	0.31	-0.217	-0.692	0.114	-0.497	0.051	0.355	-0.358	-0.398	-0.128	-0.402	-1.2	4.19	0.947	4.19	0.947	0.946	0.63	ENSG00000135476	152.826	-2.43352	9.3037e-09	9.8714e-08	137.153	-1.90348	2.15151e-06	0.000109147	48.9409	-0.215746	0.393998	0.999996
chr12	69235977	69365350	-1	CPM	2.543	1.948	2.632	3.335	4.301	3.49	4.68	5.055	5.575	5.089	5.198	6.088	6.564	6.012	6.226	6.776	15.437	92.843	15.437	92.843	261.998	625.252	ENSG00000135678	2063.98	3.21973	1.61992e-20	7.10915e-19	938.05	1.90315	1.66065e-06	8.54752e-05	7307.91	0.986126	8.20903e-07	0.000182818
chr12	69201956	69239214	1	MDM2	4.847	5.209	5.264	5.261	6.063	6.257	6.34	6.254	4.651	5.106	4.761	4.537	5.342	5.424	4.888	4.976	174.147	509.777	174.147	509.777	120.026	178.397	ENSG00000135679	3168.72	-0.76239	0.0761281	0.157362	6773.27	1.2662	0.00403084	0.0605398	3469.95	0.522143	0.00506945	0.276931
chr12	94542499	94701451	1	PLXNC1	2.974	2.272	2.64	2.753	3.676	2.895	3.379	3.535	4.815	4.662	4.555	4.611	4.502	4.564	4.589	4.495	14.75	30.312	14.75	30.312	106.298	93.596	ENSG00000136040	5035.9	2.88065	7.80792e-39	1.55843e-36	1544.9	0.922879	0.00188673	0.0340787	10299.5	-0.0621294	0.58238	0.999996
chr12	102271129	102405908	1	DRAM1	3.549	2.88	2.657	3.305	2.973	2.253	2.422	2.629	2.721	3.494	3.17	3.37	2.203	3.145	2.631	3.086	23.531	13.555	23.531	13.555	25.26	17.018	ENSG00000136048	1009.2	0.0617977	0.869692	0.920981	637.476	-0.922157	0.00893016	0.109686	1011.69	-0.439626	0.0487085	0.999996
chr12	105196331	105352522	-1	SLC41A2	4.929	5.015	4.475	5.028	4.348	4.204	4.254	4.606	3.169	3.523	4.027	3.98	4.323	4.106	4.295	4.487	132.393	78.727	132.393	78.727	41.837	74.625	ENSG00000136052	2016.71	-1.66113	1.70765e-05	9.90984e-05	2179.48	-0.621666	0.0492177	0.333355	1487.6	0.496051	0.0427888	0.999996
chr12	15066969	15092016	-1	ERP27	-0.289	-1.221	-1.906	-1.029	1.42	-0.148	-0.373	-0.723	-0.622	-0.505	-0.9	-0.275	-0.428	0.551	-0.441	-0.004	0.387	1.543	0.387	1.543	0.576	1.006	ENSG00000139055	13.4632	0.552562	0.400338	0.554243	20.9133	1.15422	0.0404947	0.298613	20.8747	0.121276	0.639455	0.999996
chr12	11802788	12048336	1	ETV6	4.752	4.018	4.142	3.995	4.283	3.176	3.397	3.228	3.04	2.565	2.781	2.636	2.687	2.296	2.489	2.403	72.182	37.885	72.182	37.885	16.006	11.935	ENSG00000139083	1135.06	-2.1679	4.46668e-12	7.82441e-11	1214.05	-0.874745	0.0192548	0.185384	425.971	-0.319156	0.12045	0.999996
chr12	39040624	39301232	-1	CPNE8	2.276	1.667	1.721	1.388	2.153	2.189	2.344	2.118	2.884	2.442	2.975	2.611	2.678	2.467	2.857	2.776	6.16	9.073	6.16	9.073	15.651	14.957	ENSG00000139117	314.129	1.61783	7.65648e-07	5.7857e-06	180.656	0.740331	0.0131292	0.144319	580.992	0.0839244	0.655299	0.999996
chr12	32552463	32798984	1	FGD4	2.457	2.723	3.589	3.684	2.552	3.083	4.166	4.06	3.5	3.594	4.164	4.222	4.04	4.086	4.442	4.546	25.73	39.296	25.73	39.296	50.522	73.917	ENSG00000139132	2070.54	1.50846	0.000169006	0.000792283	1417.22	0.842266	0.0717762	0.409822	4641.86	0.522076	0.0107003	0.469265
chr12	89741009	89747048	-1	DUSP6	5.736	6.041	5.827	5.477	4.064	4.791	4.727	4.465	3.382	4.477	4.183	3.941	2.841	4.329	3.961	3.572	327.31	94.681	327.31	94.681	58.638	45.297	ENSG00000139318	7476.35	-2.50391	3.91918e-13	7.7316e-12	7195.15	-1.58923	3.0806e-06	0.000151908	2227.83	-0.250718	0.331774	0.999996
chr12	100967461	101022064	1	GAS2L3	2.735	2.826	2.46	3.113	1.953	1.854	1.772	2.461	3.133	3.442	2.756	2.986	3.019	3.336	2.8	2.997	16.629	7.763	16.629	7.763	22.445	21.273	ENSG00000139354	509.806	0.333701	0.297059	0.446854	298.123	-0.826027	0.0325059	0.261526	666.513	-0.0270102	0.882972	0.999996
chr12	129277739	129308528	-1	SLC15A4	3.218	3.198	3.406	3.528	4.228	3.854	3.672	3.849	3.098	3.047	3.204	3.362	3.24	3.2	3.4	3.453	28.425	50.529	28.425	50.529	24.18	27.919	ENSG00000139370	868.363	-0.100644	0.710128	0.814323	1025.4	0.662926	0.00928592	0.112896	1062.27	0.177434	0.289727	0.999996
chr12	110367607	110434194	-1	GIT2	3.577	3.102	3.309	3.44	4.132	3.586	3.708	3.574	3.799	3.648	3.704	3.761	3.656	3.488	3.776	3.756	29.154	43.723	29.154	43.723	41.69	39.472	ENSG00000139436	1090.54	0.592007	0.00726841	0.0220034	939.264	0.550958	0.0222222	0.202603	1501.64	-0.0935478	0.487475	0.999996
chr12	54756229	54758271	-1	GPR84	3.248	3.069	2.978	2.548	2.56	2.083	1.968	1.773	0.941	0.896	2.242	1.147	-0.018	0.161	1.527	0.809	19.927	8.504	19.927	8.504	4.394	2.252	ENSG00000139572	300.762	-2.24977	3.12211e-07	2.53953e-06	311.567	-1.05116	0.00535886	0.0752877	88.722	-0.516562	0.0472518	0.999996
chr12	56512034	56538455	1	ESYT1	2.414	2.683	2.172	2.682	3.513	3.27	2.597	2.828	4.102	4.147	3.724	4.507	4.193	4.092	4.103	4.342	12.305	22.564	12.305	22.564	63.981	65.9	ENSG00000139641	1845.95	2.55382	2.89282e-24	1.80871e-22	595.899	0.638167	0.00530882	0.0747955	3753.77	0.00887556	0.961522	0.999996
chr12	123349882	123380991	-1	VPS37B	3.007	3.069	2.986	2.677	2.349	2.193	2.288	2.004	2.299	1.656	1.911	1.857	1.915	1.562	1.686	1.686	19.026	9.182	19.026	9.182	7.095	5.59	ENSG00000139722	456.537	-1.41981	4.05674e-09	4.57662e-08	440.587	-0.902418	2.51523e-05	0.000963919	269.541	-0.220958	0.25464	0.999996
chr12	122215664	122241309	-1	RHOF	1.984	1.062	1.675	1.493	0.463	0.48	0.455	0.784	3.672	3.794	3.223	3.718	2.825	3.344	3.199	3.456	4.991	1.743	4.991	1.743	37.528	25.365	ENSG00000139725	128.547	2.50587	3.13717e-10	4.15846e-09	23.4435	-0.991942	0.0174104	0.172525	224.333	-0.250778	0.328928	0.999996
chr12	66217911	66360075	1	HMGA2	0.404	-0.066	-1.198	-1.763	1.686	1.049	-0.591	-0.284	-0.878	-1.091	-2.351	-3.325	-0.395	-1.19	-2.042	-2.308	0.726	2.39	0.726	2.39	0.22	0.301	ENSG00000149948	15.7713	-2.01862	0.02218	0.0570523	54.7614	1.21993	0.0310699	0.253819	8.3128	0.127449	0.541034	NA
chr12	1901123	2028002	-1	CACNA2D4	2.201	2.073	2.624	2.321	2.57	2.891	2.667	2.967	2.539	2.496	2.938	2.608	2.603	2.728	3.275	2.9	10.246	16.235	10.246	16.235	14.32	18.364	ENSG00000151062	171.059	0.481225	0.0697986	0.146767	156.108	0.583747	0.0102344	0.12095	251.328	0.140551	0.488641	0.999996
chr12	105380088	105443515	1	C12orf45	2.657	3.055	2.647	3.087	2.281	2.815	2.824	3.272	2.219	2.609	3.191	3.072	3.586	3.624	3.681	3.846	17.886	17.43	17.886	17.43	17.176	40.04	ENSG00000151131	202.343	-0.0699789	0.868366	0.919999	179.474	-0.0123223	0.974957	0.998545	374.701	0.719547	0.00448808	0.255344
chr12	40148823	40499891	-1	SLC2A13	1.229	0.706	0.663	0.603	1.463	1.403	1.546	1.322	0.814	0.921	1.464	1.13	1.09	1.075	1.439	1.372	2.304	4.209	2.304	4.209	3.048	3.517	ENSG00000151229	201.489	0.830129	0.015162	0.0412549	187.359	0.937607	0.000957592	0.0200073	334.743	0.20278	0.341454	0.999996
chr12	15773092	16035263	-1	EPS8	1.306	2.344	2.134	3.099	2.204	2.673	2.681	2.989	3.693	3.479	3.069	3.253	4.043	3.797	3.666	3.627	11.189	14.507	11.189	14.507	30.011	44.592	ENSG00000151491	808.146	1.18796	0.027472	0.0684508	456.271	0.169386	0.739026	0.986839	1728.11	0.595349	0.000154073	0.018
chr12	129337972	129469509	1	GLT1D1	1.231	1.518	1.672	1.372	2.903	2.869	3.336	2.832	-0.823	-0.653	-0.9	-0.458	-0.781	-0.341	-0.426	-0.484	4.314	20.24	4.314	20.24	0.499	0.609	ENSG00000151948	96.4321	-3.04754	8.62403e-23	4.68633e-21	431.969	2.14625	7.09951e-18	2.08593e-15	25.8905	0.135759	0.586688	0.999996
chr12	50370706	50426919	-1	RACGAP1	1.58	1.301	1.395	1.75	1.96	1.893	2.138	2.103	2.222	2.677	2.744	2.752	2.319	3.229	2.782	2.814	4.58	7.607	4.58	7.607	13.754	17.068	ENSG00000161800	219.786	1.93598	1.01072e-08	1.065e-07	124.237	1.03857	0.00128214	0.0253605	433.574	0.111488	0.612854	0.999996
chr12	52400724	52409673	1	GRASP	1.687	1.691	2.427	1.851	2.946	2.864	3.557	3.405	-0.07	0.267	0.027	-0.348	0.933	0.603	1.642	1.086	7.133	25.447	7.133	25.447	0.992	3.126	ENSG00000161835	63.5347	-2.86686	1.70685e-16	4.94153e-15	227.489	1.75605	8.85865e-10	1.03251e-07	40.758	1.12758	8.38352e-06	0.00149363
chr12	8685901	8693559	-1	CLEC4E	4.52	3.719	3.688	4.317	4.208	4.852	5.309	5.797	0.483	1.292	1.22	0.524	3.413	2.823	1.62	1.301	62.037	181.822	62.037	181.822	2.586	13.984	ENSG00000166523	370.839	-4.40294	2.46431e-32	3.04489e-30	1248.89	1.32959	0.00279616	0.0468339	103.72	0.988836	0.000141201	0.016912
chr12	57449426	57481846	-1	TMEM194A	2.987	2.296	2.442	2.833	1.784	1.119	1.897	2.142	1.697	1.557	1.659	1.677	1.973	1.307	1.559	1.456	14.568	6.053	14.568	6.053	5.203	4.986	ENSG00000166881	796.835	-1.67186	3.38085e-09	3.86451e-08	735.802	-1.22798	0.000159918	0.00461212	411.556	-0.218466	0.160297	0.999996
chr12	57482677	57489259	1	NAB2	3.777	4.022	3.495	3.812	2.942	3.21	3.036	3.464	2.563	2.607	2.738	2.744	2.548	2.374	2.465	2.556	44.434	24.138	44.434	24.138	14.391	12.047	ENSG00000166886	1041.47	-1.58547	1.62698e-11	2.63029e-10	1044.99	-0.845876	0.00174281	0.0320455	565.054	-0.215273	0.164514	0.999996
chr12	49578579	49583107	-1	TUBA1A	2.612	2.4	2.74	2.959	3.059	3.32	3.249	3.518	4.957	5.066	4.667	5.203	4.763	5.048	4.907	5.005	14.859	27.114	14.859	27.114	147.318	139.374	ENSG00000167552	1611.58	3.42001	1.39824e-33	1.96113e-31	331.939	0.824765	0.00309935	0.0500116	3379.4	-0.0888494	0.599511	0.999996
chr12	94071151	94288616	1	CRADD	1.593	1.769	2.674	2.414	1.449	1.075	1.86	1.722	1.331	1.579	2.088	2.413	1.462	1.471	2.679	2.115	9.118	4.803	9.118	4.803	6.971	7.885	ENSG00000169372	104.182	-0.540484	0.129691	0.238982	81.9402	-0.840134	0.0194849	0.186936	99.7083	0.0104242	0.964228	0.999996
chr12	31535157	31744031	-1	DENND5B	0.745	0.43	1.001	0.754	0.987	0.173	0.352	0.128	1.759	1.646	1.526	1.503	1.515	1.057	1.116	1.607	2.123	1.608	2.123	1.608	5.024	3.869	ENSG00000170456	254.683	1.62295	2.32532e-08	2.28655e-07	96.3142	-0.30679	0.328735	0.836851	400.481	-0.356636	0.0363646	0.999996
chr12	56295197	56326402	-1	WIBG	2.462	2.643	2.534	2.605	2.677	2.741	3.24	3.548	2.515	2.472	3.364	3.245	2.861	2.859	3.546	3.458	12.988	22.592	12.988	22.592	19.703	25.346	ENSG00000170473	215.228	0.865264	0.00797541	0.023807	181.993	0.77245	0.00438067	0.064624	379.334	0.289375	0.212132	0.999996
chr12	673462	772945	-1	NINJ2	-0.533	-0.509	-0.948	-0.078	0.125	0.134	0.367	1.046	1.444	1.619	1.437	1.123	1.639	1.907	1.518	1.634	0.624	1.641	0.624	1.641	4.143	5.395	ENSG00000171840	26.9882	2.69453	2.71014e-07	2.2342e-06	10.1579	0.996062	0.0435412	NA	65.8582	0.256445	0.30884	0.999996
chr12	8210898	8219067	-1	C3AR1	3.493	4.601	4.811	5.21	5.006	5.441	5.715	6.085	3.265	3.71	4.314	3.127	4.1	4.276	4.742	3.886	109.678	280.763	109.678	280.763	41.169	73.947	ENSG00000171860	2134.98	-1.48031	0.0016826	0.00614703	4885.28	1.14076	0.00649926	0.0867983	1831.04	0.53357	0.0343958	0.999996
chr12	53604354	53626764	-1	RARG	2.737	2.622	2.465	2.514	1.701	1.324	1.104	1.455	0.455	-0.381	0.172	-0.102	-0.065	-0.425	-0.394	-0.772	13.335	4.136	13.335	4.136	1.087	0.681	ENSG00000172819	195.537	-3.89498	5.40311e-26	3.99138e-24	205.908	-1.67036	7.15015e-09	6.62073e-07	22.3752	-0.310021	0.227122	0.999996
chr12	10310902	10324737	-1	OLR1	6.248	6.819	7.576	7.196	5.402	5.937	6.686	6.265	3.028	1.142	4.962	2.705	2.228	1.111	4.342	3.34	1179.97	482.158	1179.97	482.158	45.417	29.374	ENSG00000173391	16741.8	-4.31332	4.43468e-06	2.89664e-05	19764	-1.12721	0.0079595	0.100766	969.634	-0.111467	0.555646	0.999996
chr12	64580096	64616076	-1	C12orf66	0.027	1.054	-0.523	0.302	1.089	1.038	0.512	0.777	1.099	1.08	1.286	1.499	1.186	1.208	1.187	1.241	1.46	2.41	1.46	2.41	3.511	3.34	ENSG00000174206	76.877	1.72508	9.89437e-07	7.3405e-06	44.96	0.87497	0.0102108	0.120808	138.217	-0.0303594	0.871646	0.999996
chr12	108681821	108733118	-1	CMKLR1	1.98	2.033	0.646	1.948	2.831	2.177	1.195	2.54	1.913	1.895	2.744	2.168	2.347	2.061	3.447	3.365	5.955	10.445	5.955	10.445	9.432	19.67	ENSG00000174600	442.954	0.544062	0.214397	0.351925	417.557	0.616421	0.17651	0.654594	922.915	0.622263	0.0127204	0.534822
chr12	69139886	69187508	1	SLC35E3	0.775	0.551	2.152	2.247	3.123	2.913	3.495	3.281	1.36	1.924	1.416	2.356	2.743	2.674	2.589	2.681	5.496	25.185	5.496	25.185	6.357	14.493	ENSG00000175782	311.994	0.231829	0.636735	0.757441	647.634	1.70967	0.000114457	0.00350149	629.093	0.880659	3.68986e-05	0.00525703
chr12	118501398	118573831	-1	VSIG10	0.484	0.194	-0.491	-0.193	1.5	0.751	0.798	0.595	0.876	1.322	0.676	0.69	1.262	0.952	0.39	0.573	1.068	2.66	1.068	2.66	2.529	2.344	ENSG00000176834	57.8078	1.37429	0.000141693	0.000678181	40.6998	0.863498	0.0175736	0.173315	101.394	0.0324382	0.890982	0.999996
chr12	7623409	7656489	-1	CD163	2.495	2.232	3.282	2.704	5.773	5.997	6.473	5.936	3.892	4.602	4.496	4.245	5.594	5.295	5.431	5.047	15.762	437.605	15.762	437.605	77.061	213.155	ENSG00000177575	2171.56	2.23277	1.5799e-13	3.28284e-12	9989.23	4.53617	1.74112e-50	3.50786e-47	8363.5	1.18546	9.23459e-08	2.68614e-05
chr12	7499281	7632493	-1	CD163L1	-1.709	-0.108	-0.849	-0.799	2.286	1.414	0.99	0.687	0.27	0.375	0.002	-0.737	1.811	0.893	0.598	-0.387	0.488	4.659	0.488	4.659	1.062	2.765	ENSG00000177675	23.6698	2.21537	0.000471746	0.00197948	53.9062	2.96263	1.84502e-09	1.8993e-07	70.5081	0.36591	0.147466	0.999996
chr12	56223529	56230030	1	TMEM198B	1.007	0.303	1.049	0.927	2.669	2.098	2.252	1.896	1.355	0.789	0.119	0.234	2.295	1.137	1.174	0.989	2.368	9.691	2.368	9.691	2.117	4.744	ENSG00000182796	58.202	-0.105094	0.807042	0.881112	134.629	1.87824	3.84045e-09	3.70972e-07	105.957	0.506712	NA	NA
chr12	125478246	125515777	1	BRI3BP	-1.074	-0.936	-0.27	-0.873	0.571	0.149	0.726	0.499	1.794	2.277	2.552	2.691	1.854	2.342	2.638	2.64	0.478	1.661	0.478	1.661	10.841	11.202	ENSG00000184992	584.8	4.3989	1.11215e-40	2.53693e-38	99.3099	1.67771	2.81485e-08	2.32151e-06	1342.86	0.049895	0.811209	0.999996
chr12	51317255	51326300	1	METTL7A	0.735	0.085	1.83	2.077	3.28	3.471	3.818	4.152	2.462	2.823	2.835	2.918	3.495	3.381	4.051	3.45	4.349	41.982	4.349	41.982	16.027	37.836	ENSG00000185432	430.98	1.94028	1.77654e-06	1.24208e-05	855.843	2.89466	9.26363e-13	1.43566e-10	1280.72	0.946398	1.56696e-07	4.21395e-05
chr12	52908359	52914471	-1	KRT5	-0.844	-0.506	1.141	1.687	-1.952	-2.153	-0.882	0.255	-3.193	-3.039	-2.418	-1.801	-3.545	-2.742	-2.522	-2.346	2.392	0.49	2.392	0.49	0.085	0.067	ENSG00000186081	30.9562	-6.38112	3.32793e-10	4.38332e-09	30.892	-1.45533	0.0129345	0.142959	0.239417	-0.00450387	0.948261	NA
chr12	40590546	40763087	1	LRRK2	4.222	2.71	2.138	2.194	4.031	3.665	4.381	3.76	1.064	0.991	0.381	0.793	2.071	1.92	1.472	1.401	25.177	54.595	25.177	54.595	2.317	5.795	ENSG00000188906	1501.9	-3.10535	NA	NA	3931.24	0.960689	0.0497724	0.334735	586.405	0.887746	0.000210449	0.0222188
chr12	64238073	64541613	1	SRGAP1	1.135	0.986	2.737	0.958	3.424	2.97	3.712	2.836	2.096	1.556	1.775	0.906	2.96	2.21	1.09	1.178	5.96	27.056	5.96	27.056	5.315	8.661	ENSG00000196935	276.255	-0.292039	0.579808	0.713162	771.689	1.75965	0.000307804	0.00786405	403.821	0.415106	NA	NA
chr12	66245120	66275947	-1	RP11-366L20.2	0.275	-0.798	-2.425	-1.859	1.859	0.658	-0.523	-1.444	-1.61	-0.686	-2.027	-2.133	-0.761	-1.647	-1.291	-0.9	0.502	2.295	0.502	2.295	0.238	0.335	ENSG00000197301	11.2344	-1.59816	0.0432247	0.0995185	40.9766	1.31574	0.02117	0.196914	10.0005	0.427787	0.0892777	NA
chr12	111798455	111806925	-1	FAM109A	0.894	0.868	0.823	1.035	1.797	1.612	1.422	1.922	1.882	2.074	1.768	1.632	1.982	2.142	2.063	2.013	2.48	5.509	2.48	5.509	6.378	7.786	ENSG00000198324	172.367	1.17497	0.000279942	0.00123955	145.048	1.05281	0.00022719	0.00611463	317.805	0.226839	0.307259	0.999996
chr12	104609557	104744061	1	TXNRD1	5.479	5.304	5.295	5.814	3.905	4.343	4.397	4.818	5.233	5.723	5.493	5.961	4.492	5.579	5.434	5.606	243.877	82.91	243.877	82.91	281.137	213.957	ENSG00000198431	11213.7	0.217355	0.545566	0.684165	6104.48	-1.3489	0.000110658	0.0034196	12428	-0.246732	0.330657	0.999996
chr12	62102040	62672931	-1	FAM19A2	1.328	1.999	0.677	1.191	2.626	2.471	2.027	1.551	0.952	1.089	0.01	0.328	1.638	1.96	-0.006	-0.167	4.105	9.494	4.105	9.494	1.991	3.522	ENSG00000198673	35.054	-0.79553	0.132086	0.242383	76.5092	1.30642	0.00214154	0.0377526	41.7658	0.280576	0.25779	0.999996
chr12	49048165	49048301	-1	SNORA34	8.079	7.843	7.356	7.108	9.564	8.126	8.078	7.589	8.464	9.042	6.539	6.541	8.223	8.471	6.252	6.931	2141.09	5708.91	2141.09	5708.91	3644.8	2512.05	ENSG00000221491	297.666	0.315085	0.625381	0.74805	428.565	1.12144	0.0238189	0.211802	340.087	-0.102366	0.622868	0.999996
chr12	98847613	98850923	-1	SLC9A7P1	0.412	-0.012	0.284	0.276	1.323	1.155	2.134	1.563	-0.637	-0.318	-0.323	0.089	0.227	0.387	0.203	0.46	1.286	5.039	1.286	5.039	0.768	1.385	ENSG00000227825	49.3038	-0.799063	0.026998	0.0674397	135.229	1.80101	1.16926e-07	8.45645e-06	60.2681	0.637873	0.00663415	0.338912
chr12	112277571	112280706	-1	MAPKAPK5-AS1	2.059	2.17	1.447	1.885	1.338	2.759	2.217	2.746	2.687	2.819	2.769	3.297	3.265	3.295	3.4	3.701	6.861	11.09	6.861	11.09	18.614	30.924	ENSG00000234608	128.372	1.11886	0.00060705	0.00247713	92.5258	0.65258	0.0681844	0.398053	273.895	0.577484	0.00459264	0.258731
chr12	6687788	6693905	1	RP5-940J5.6	1.449	1.31	1.193	0.758	0.966	0.125	0.488	0.292	-0.424	-0.05	-0.493	-1.342	-0.581	-0.976	-1.191	-1.432	3.35	1.683	3.35	1.683	0.618	0.369	ENSG00000247853	58.4655	-2.40792	1.99337e-07	1.69098e-06	64.0946	-0.897491	0.021635	0.199034	16.8238	-0.310419	0.226816	0.999996
chr12	104697517	104698980	1	EID3	2.55	1.868	1.434	1.667	0.878	0.442	0.297	0.136	1.369	1.079	-0.583	0.063	0.655	0.269	-1.081	-0.964	7.195	1.614	7.195	1.614	2.125	0.988	ENSG00000255150	106.507	-1.67474	0.00642532	0.0198006	87.0534	-1.80267	3.95043e-05	0.00144709	43.2653	-0.30504	0.197187	0.999996
chr12	123199303	123201439	-1	HCAR3	2.548	2.93	1.606	1.426	0.292	1.641	0.601	0.524	-0.343	0.238	-2.91	-9.666	-4.004	-1.615	-13.735	-9.251	10.166	2.503	10.166	2.503	0.508	0.054	ENSG00000255398	49.3701	-3.90499	5.23693e-07	4.07911e-06	52.6598	-1.26319	0.0169355	0.170428	3.47616	-0.134503	0.312312	NA
chr12	129428819	129429748	-1	RP11-753B7.2	-0.693	-0.802	-12.023	-2.44	1.479	0.297	0.277	-1.174	-2.939	-12.715	-12.616	-12.362	-3.373	-12.436	-12.826	-12.747	0.258	1.841	0.258	1.841	0.013	0.008	ENSG00000255838	1.46425	-2.34035	0.0756327	NA	8.42216	1.40694	0.0157557	NA	0.192173	-0.00813442	0.904479	NA
chr12	92378756	92536690	-1	C12orf79	2.327	2.542	1.651	1.136	1.219	1.236	0.825	0.242	-0.537	-0.656	-2.561	-2.755	0.003	-1.353	-1.703	-2.863	7.822	2.596	7.822	2.596	0.31	0.375	ENSG00000257242	26.4243	-4.47705	5.8524e-12	1.00317e-10	29.856	-1.28828	0.00251851	0.0431573	2.48332	0.0427067	0.77719	NA
chr12	53692449	53694098	-1	RP11-680A11.5	2.189	2.907	2.669	2.619	0.905	2.152	1.585	2.17	2.126	3.107	2.735	2.745	2.007	3.477	2.738	2.483	13.852	6.181	13.852	6.181	15.437	16.818	ENSG00000257605	99.4503	0.0450177	0.899039	0.939087	61.4842	-1.01145	0.0119712	0.135064	123.361	0.0544932	0.831934	0.999996
chr12	96616575	96617751	-1	RP11-394J1.2	0.858	1.136	0.499	-0.301	1.878	1.744	1.567	0.654	-0.4	-12.196	-1.662	-11.903	-0.557	-0.081	-0.593	-1.232	1.965	4.746	1.965	4.746	0.214	0.584	ENSG00000258177	4.4183	-2.72651	0.00538895	0.0169928	11.9414	1.02542	0.0329494	0.263278	2.08529	0.196604	0.266185	NA
chr12	89954906	89987798	1	RP11-981P6.1	2.008	2.212	0.665	0.974	0.854	0.357	-1.225	-1.536	-0.594	-0.368	-0.57	-2.724	-1.111	-0.274	-12.995	-2.937	5.297	1.072	5.297	1.072	0.468	0.285	ENSG00000258302	35.4741	-3.28126	1.44589e-06	1.02998e-05	34.2211	-1.46308	0.0084878	0.106055	5.65173	-0.104902	0.589263	NA
chr12	90102736	90106367	1	LINC00936	0.922	1.435	1.285	1.228	0.326	0.642	0.574	1.025	-0.611	-1.039	-1.317	-2.134	-1.178	-1.384	-1.837	-2.946	3.438	1.962	3.438	1.962	0.32	0.192	ENSG00000271614	109.925	-3.30492	6.75242e-14	1.46772e-12	135.815	-0.791028	0.00786984	0.100004	18.3886	-0.238685	0.33302	0.999996
chr13	32605437	32870794	1	FRY	2.582	2.406	1.627	1.979	3.467	3.101	2.298	2.592	0.9	0.423	0.194	0.354	0.55	0.818	0.081	-0.106	9.162	19.397	9.162	19.397	1.656	1.496	ENSG00000073910	550.732	-2.02291	1.61675e-08	1.64351e-07	1218.97	1.04097	0.000291407	0.00752694	240.214	-0.116137	0.647785	0.999996
chr13	111530887	111567416	-1	ANKRD10	4.954	5.601	4.772	4.691	4.751	4.822	4.304	4.199	4.542	4.574	3.637	3.588	4.007	4.386	3.672	3.649	160.002	95.194	160.002	95.194	66.253	53.308	ENSG00000088448	1417.11	-1.22353	6.74466e-07	5.15485e-06	1418.49	-0.608359	0.0170344	0.170669	1025.78	0.05568	0.702023	0.999996
chr13	46916139	47012325	-1	KIAA0226L	3.761	3.654	3.298	2.752	1.608	1.413	1.411	1.207	2.534	2.377	2.059	2.121	2.398	2.607	2.521	2.657	31.098	4.136	31.098	4.136	9.894	12.815	ENSG00000102445	286.993	-1.74635	1.78226e-05	0.00010291	217.858	-2.49943	1.41277e-09	1.52094e-07	172.853	0.250448	0.237901	0.999996
chr13	49550048	49783915	1	FNDC3A	4.082	4.778	5.033	5.091	4.509	4.643	4.743	4.727	2.94	2.607	3.361	3.208	3.541	3.382	3.903	3.859	123.611	105.666	123.611	105.666	21.515	40.254	ENSG00000102531	5701.28	-2.47132	3.82838e-14	8.5676e-13	7670.6	-0.26915	0.402115	0.883411	2848.91	0.73867	6.47668e-05	0.00839201
chr13	24995064	25086948	-1	PARP4	2.63	2.061	2.993	2.987	3.74	3.219	4.168	3.886	3.544	3.281	3.551	3.757	3.638	3.421	3.667	3.805	15.382	45.124	15.382	45.124	34.732	38.186	ENSG00000102699	1900.19	1.24959	0.00048572	0.00203114	1894.31	1.34159	0.000654857	0.0148719	3359.25	0.140135	0.395584	0.999996
chr13	42031695	42045018	1	RGCC	5.118	5.26	5.001	5.307	4.148	4.611	4.16	4.439	6.152	6.266	6.192	6.515	6.143	6.463	6.321	6.553	177.512	78.19	177.512	78.19	540.319	591.321	ENSG00000102760	3384.04	1.56483	1.05229e-06	7.74315e-06	1038.78	-1.16161	0.000623568	0.0142995	6164.43	0.0674487	0.771489	0.999996
chr13	30776767	30881621	-1	KATNAL1	-0.04	-0.472	0.137	0.994	1.585	0.738	0.927	1.331	1.805	2.048	1.846	2.446	2.03	2.246	2.246	2.592	1.358	3.322	1.358	3.322	7.929	9.973	ENSG00000102781	211.544	2.36384	6.29919e-12	1.07798e-10	82.0285	0.756301	0.0373336	0.283551	460.735	0.214788	0.259332	0.999996
chr13	52342129	52378293	-1	DHRS12	1.295	0.72	0.896	0.339	2.096	1.556	0.976	1.32	1.532	1.179	1.115	1.497	1.724	1.578	1.45	1.345	2.39	4.82	2.39	4.82	3.85	4.64	ENSG00000102796	39.8632	0.51032	0.236697	0.378709	43.2167	0.883793	0.0316256	0.257108	62.5082	0.180961	0.474354	0.999996
chr13	45007655	45151283	-1	TSC22D1	3.336	3.692	4.459	3.705	2.475	3.268	4.55	3.86	4.554	4.553	4.778	4.975	3.446	4.198	4.194	4.246	48.85	45.083	48.85	45.083	113.441	58.549	ENSG00000102804	2071.3	1.20944	0.000347841	0.00150587	1041.14	-0.0878855	0.844369	0.991692	2606.99	-0.816589	5.0524e-06	0.000960159
chr13	31710762	31736525	-1	HSPH1	4.657	4.563	3.856	4.49	3.079	3.47	3.57	3.583	3.775	4.209	4.699	4.434	3.7	4.393	4.536	4.357	84.451	31.362	84.451	31.362	76.286	73.201	ENSG00000120694	3308.67	-0.0356705	0.922649	0.95452	2072.77	-1.16722	1.03098e-05	0.000448761	3549.6	-0.148073	0.551732	0.999996
chr13	28577411	28674729	-1	FLT3	0.14	-0.127	0.669	0.587	2.625	2.166	2.852	2.737	-1.314	-2.071	-1.215	-1.664	0.383	-1.706	0.827	-0.034	1.446	13.831	1.446	13.831	0.22	1.225	ENSG00000122025	45.4525	-2.71403	2.21489e-10	3.01072e-09	367.198	3.02745	6.74796e-23	3.3988e-20	44.1121	0.901164	0.000395468	0.0386069
chr13	101256181	101327347	-1	TMTC4	0.354	0.267	1.163	0.544	2.429	2.615	1.373	1.342	0.918	1.343	0.662	0.541	1.316	1.184	1.021	1.058	1.914	8.199	1.914	8.199	2.498	3.165	ENSG00000125247	69.1935	0.816916	0.00798488	0.0238318	109.709	1.84836	1.49662e-08	1.30184e-06	120.733	0.311542	0.123018	0.999996
chr13	31309645	31338556	1	ALOX5AP	3.885	4.377	4.616	4.492	4.663	5.256	5.83	5.508	3.159	2.99	2.738	3.273	3.688	3.531	3.791	4.155	79.699	221.21	79.699	221.21	21.332	45.562	ENSG00000132965	590.538	-1.88189	1.16972e-10	1.65402e-09	1512.56	1.33653	2.19505e-05	0.000857528	454.974	0.813393	0.000181318	0.0201901
chr13	37005967	37017019	1	CCNA1	-0.575	-0.858	0.329	0.435	0.329	0.369	1.81	2.199	1.699	2.1	0.722	2.215	3.448	3.438	2.515	2.922	0.98	4.493	0.98	4.493	6.216	23.384	ENSG00000133101	99.9033	2.62818	3.95145e-07	3.14631e-06	63.4655	1.67436	0.00072112	0.0160917	516.057	0.975289	0.00017967	0.0201641
chr13	33677272	33924767	-1	STARD13	-0.972	-2.652	-0.77	-0.768	0.538	-0.803	0.28	-0.022	2.462	2.111	1.477	1.555	3.18	2.823	2.366	2.106	0.343	1.115	0.343	1.115	7.278	14.942	ENSG00000133121	140.692	5.27239	1.57831e-37	2.87391e-35	15.8148	1.68169	0.000885529	0.0188935	549.375	0.949463	1.51725e-05	0.00251459
chr13	75858808	76056250	-1	TBC1D4	1.334	0.855	1.094	1.284	0.822	0.282	-0.021	0.088	2.405	2.006	1.659	2.197	2.266	1.852	1.66	2.051	3.187	1.418	3.187	1.418	8.194	7.266	ENSG00000136111	449.69	1.38561	2.54828e-05	0.000142696	153.879	-1.07961	0.00173972	0.0320304	740.826	-0.106223	0.607622	0.999996
chr13	47127303	47327175	1	LRCH1	2.693	2.566	2.599	2.65	2.218	2.175	2.455	2.115	3.353	3.378	2.978	3.523	2.852	3.349	2.83	3.104	13.855	9.484	13.855	9.484	27.87	21.27	ENSG00000136141	1324.01	1.0251	2.34666e-05	0.000132333	653.314	-0.441056	0.0169765	0.170648	1893.79	-0.264312	0.190381	0.999996
chr13	80910111	80915086	-1	SPRY2	2.971	3.482	3.485	3.763	2.111	2.566	2.719	2.986	2.879	3.235	3.51	3.754	2.898	3.665	3.489	3.748	31.95	14.069	31.95	14.069	29.858	33.115	ENSG00000136158	990.991	-0.149756	0.615166	0.740436	656.285	-1.08511	0.00022573	0.00609861	1177.73	0.14107	0.515342	0.999996
chr13	30083547	30169825	-1	SLC7A1	2.848	2.828	2.927	3.04	2.563	2.296	2.493	2.425	1.742	1.703	2.079	2.192	1.723	1.373	2.028	1.981	18.444	11.585	18.444	11.585	7.04	6.101	ENSG00000139514	1404.92	-1.33844	2.07558e-11	3.299e-10	1434.24	-0.634814	0.000360223	0.00899154	873.97	-0.178047	0.33314	0.999996
chr13	97873688	98046374	1	MBNL2	-0.025	0.451	1.297	1.183	1.245	1.096	2.101	1.987	1.631	1.592	2.15	1.83	1.967	2.014	2.16	2.058	2.367	5.485	2.367	5.485	6.212	7.79	ENSG00000139793	235.647	1.36314	0.000742389	0.00296927	200.599	1.09766	0.0157303	0.162408	436.776	0.185976	0.316926	0.999996
chr13	111175417	111214080	-1	RAB20	1.731	2.019	2.4	3.69	0.294	0.637	1.754	2.575	2.927	3.576	3.863	4.247	2.285	3.242	3.655	3.949	16.066	5.537	16.066	5.537	43.01	31.505	ENSG00000139832	619.393	1.35248	0.00959433	0.0278778	198.209	-1.13705	0.0297658	0.247662	908.231	-0.279896	0.271002	0.999996
chr13	20761609	20767037	-1	GJB2	0.448	-1.737	1.464	0.118	-1.585	-2.256	-0.817	-1.63	2.025	1.553	2.611	3.798	1.754	1.472	2.305	3.77	1.798	0.236	1.798	0.236	17.64	15.888	ENSG00000165474	310.896	3.00467	1.33421e-05	7.92207e-05	29.9273	-1.936	0.000363279	0.00905182	619.661	-0.0506276	0.838346	0.999996
chr13	99946784	99959659	-1	GPR183	3.813	3.921	5.438	5.14	3.88	3.984	5.193	5.115	2.993	3.375	4.129	3.868	3.975	4.254	4.782	4.868	124.215	112.233	124.215	112.233	39.801	93.318	ENSG00000169508	1965.31	-1.60492	0.000557174	0.00229435	2480.21	-0.114909	0.80095	0.991267	1878.59	0.923418	5.14375e-05	0.0069164
chr13	77454312	77460540	-1	KCTD12	3.52	2.602	4.187	3.736	4.067	3.389	5.018	4.623	3.313	3.094	4.092	3.796	3.611	3.037	4.132	3.985	38.777	85.289	38.777	85.289	38.491	43.515	ENSG00000178695	3418.81	-0.065747	0.878477	0.926691	4974.51	0.970488	0.0310657	0.253819	4226.86	0.139457	0.560748	0.999996
chr13	21950263	22033509	-1	ZDHHC20	4.012	4.135	4.558	4.498	4.623	4.98	5.261	4.974	3.995	4.219	4.384	4.584	4.054	4.476	4.52	4.716	75.793	146.229	75.793	146.229	75.107	87.31	ENSG00000180776	883.8	-0.0336159	0.933072	0.961465	1142.11	0.832942	0.0307441	0.252967	1111.09	0.158175	0.51248	0.999996
chr13	110406184	110438915	-1	IRS2	0.144	1.057	2.14	1.473	2.5	2.539	3.41	2.866	0.578	0.184	-0.629	0.339	1.647	1.09	1.026	1.454	4.225	18.182	4.225	18.182	1.23	3.81	ENSG00000185950	292.413	-1.65309	0.00149065	0.00551863	1053.31	1.78957	3.33653e-05	0.00124156	334.008	0.915559	0.000386296	0.0379716
chr13	39612443	39624246	1	NHLRC3	0.266	0.011	0.625	1.273	1.577	1.088	1.756	2.052	3.001	3.324	3.59	3.7	3.096	3.486	3.622	3.73	1.939	5.347	1.939	5.347	31.158	33.474	ENSG00000188811	807.025	4.06083	4.68248e-23	2.59197e-21	142.915	1.28005	0.00207089	0.0366907	1860.43	0.079448	0.705598	0.999996
chr13	111521578	111522162	-1	LINC00346	0.476	1.3	0.58	1.402	-1.414	-0.186	0.236	0.087	-0.455	-0.084	0.168	-0.813	-0.399	-0.928	-0.817	-1.464	2.783	0.857	2.783	0.857	0.795	0.434	ENSG00000255874	12.2365	-1.7029	0.00516744	0.0163739	10.7795	-1.29236	0.0098647	NA	5.22645	-0.203608	0.388552	NA
chr14	55033815	55260033	1	SAMD4A	0.995	0.665	0.517	0.453	1.135	0.528	-0.075	0.666	2.476	2.33	2.011	2.012	1.69	1.479	1.671	1.632	1.975	1.92	1.975	1.92	9.284	5.062	ENSG00000020577	310.96	2.86206	9.77351e-13	1.83601e-11	63.137	0.0294218	0.948699	0.996251	506.485	-0.75466	2.54413e-05	0.0037383
chr14	61654277	62017694	1	PRKCH	1.871	2.61	1.851	1.887	3.968	3.161	2.942	2.886	2.029	2.09	2.391	2.265	4.044	2.864	2.917	3.063	8.268	28.352	8.268	28.352	9.065	28.623	ENSG00000027075	221.368	0.937592	0.00318227	0.0107972	376.777	2.10969	4.41681e-14	8.19609e-12	655.911	1.24228	2.41561e-10	1.22963e-07
chr14	89591215	90085493	-1	FOXN3	3.954	3.336	3.191	2.917	4.53	3.778	4.02	3.474	3.421	2.394	2.378	2.421	3.501	2.506	2.417	2.393	30.783	56.148	30.783	56.148	15.907	16.895	ENSG00000053254	1178.13	-0.715658	0.0220805	0.0568316	1951.8	0.91463	0.0171073	0.170864	1077.51	0.0447426	0.832555	0.999996
chr14	77228532	77249354	1	VASH1	4.091	3.225	2.947	3.152	3.572	3.058	2.801	2.909	3.334	2.68	2.982	2.965	2.719	2.209	2.392	2.704	31.866	22.933	31.866	22.933	20.447	12.543	ENSG00000071246	1301.71	-0.606471	0.116962	0.220517	1130.52	-0.548986	0.107844	0.507481	966.639	-0.558867	0.0160589	0.62881
[truncated: 56,011 more rows]
