# Supplementary material for: Extensive epigenomic integration of the glucocorticoid response in primary human monocytes and in vitro derived macrophages
Source: Sci Rep. 2019 Feb 26;9:2772. doi: 10.1038/s41598-019-39395-9 (PMC6391480; doi:10.1038/s41598-019-39395-9)
Supplement: Supplementary file 3 — Dataset 3 [file 41598_2019_39395_MOESM3_ESM.xlsx]

## Sheet: Individal GR peaks
bc12_TA_GR_ChIP(bc12_Veh_GR as macs2 input)				.-log10Pval		bc33_TA_GR_ChIP(bc33_Veh_GR as macs2 input)				.-log10Pval			bc11_Mf_TA_GR_ChIP(bc11_Veh_GR as macs2 input)				.-log10Pval			bc45_Mf_TA_GR_ChIP(bc45_Veh_GR as macs2 input)				.-log10Pval
chr1	33804499	33804704	Monocyte_TA_6999_with_ID7000_Input_pval_10E-7_peak_1	15.4524		chr1	3583145	3583382	Monocyte_TA_10744_InputID10745__pval_10E-7_peak_1	20.9914			chr1	6074871	6075155	Macrophage_TA_6812_with_ID6813_Input_pval_10E-7_peak_1	42.8571			chr1	3583041	3583241	Macrophage_TA_11402_with_ID11403_Input_pval_10E-7_peak_1	12.1974
chr1	112032320	112032587	Monocyte_TA_6999_with_ID7000_Input_pval_10E-7_peak_2	23.4096		chr1	6074810	6075126	Monocyte_TA_10744_InputID10745__pval_10E-7_peak_2	85.2703			chr1	18367690	18367920	Macrophage_TA_6812_with_ID6813_Input_pval_10E-7_peak_2	20.4037			chr1	11513783	11513983	Macrophage_TA_11402_with_ID11403_Input_pval_10E-7_peak_2	8.28086
chr1	180827555	180827797	Monocyte_TA_6999_with_ID7000_Input_pval_10E-7_peak_3	16.6239		chr1	12240451	12240651	Monocyte_TA_10744_InputID10745__pval_10E-7_peak_3	19.8199			chr1	22979391	22979617	Macrophage_TA_6812_with_ID6813_Input_pval_10E-7_peak_3	16.6034			chr1	22979318	22979686	Macrophage_TA_11402_with_ID11403_Input_pval_10E-7_peak_3	87.7913
chr1	198745848	198746059	Monocyte_TA_6999_with_ID7000_Input_pval_10E-7_peak_4	21.0061		chr1	15587706	15587951	Monocyte_TA_10744_InputID10745__pval_10E-7_peak_4	39.1363			chr1	33804477	33804727	Macrophage_TA_6812_with_ID6813_Input_pval_10E-7_peak_4	24.8811			chr1	26947463	26947663	Macrophage_TA_11402_with_ID11403_Input_pval_10E-7_peak_4	14.6673
chr10	11205195	11205395	Monocyte_TA_6999_with_ID7000_Input_pval_10E-7_peak_5	13.3198		chr1	18266544	18266764	Monocyte_TA_10744_InputID10745__pval_10E-7_peak_5	11.3989			chr1	61586687	61586901	Macrophage_TA_6812_with_ID6813_Input_pval_10E-7_peak_5	22.5515			chr1	27693793	27693993	Macrophage_TA_11402_with_ID11403_Input_pval_10E-7_peak_5	12.8581
chr10	74008636	74008854	Monocyte_TA_6999_with_ID7000_Input_pval_10E-7_peak_6	19.6233		chr1	27957613	27957872	Monocyte_TA_10744_InputID10745__pval_10E-7_peak_6	26.7144			chr1	81872007	81872266	Macrophage_TA_6812_with_ID6813_Input_pval_10E-7_peak_6	24.4923			chr1	27957662	27957887	Macrophage_TA_11402_with_ID11403_Input_pval_10E-7_peak_6	16.4887
chr11	114025231	114025585	Monocyte_TA_6999_with_ID7000_Input_pval_10E-7_peak_7	25.4348		chr1	31229514	31229869	Monocyte_TA_10744_InputID10745__pval_10E-7_peak_7	21.4026			chr1	87253978	87254178	Macrophage_TA_6812_with_ID6813_Input_pval_10E-7_peak_7	14.1331			chr1	31385657	31385945	Macrophage_TA_11402_with_ID11403_Input_pval_10E-7_peak_7	19.8883
chr11	114034729	114034946	Monocyte_TA_6999_with_ID7000_Input_pval_10E-7_peak_8	16.4086		chr1	33458277	33458532	Monocyte_TA_10744_InputID10745__pval_10E-7_peak_8	8.76212			chr1	97149565	97149847	Macrophage_TA_6812_with_ID6813_Input_pval_10E-7_peak_8	30.1601			chr1	33804496	33804697	Macrophage_TA_11402_with_ID11403_Input_pval_10E-7_peak_8	14.6497
chr11	114049993	114050338	Monocyte_TA_6999_with_ID7000_Input_pval_10E-7_peak_9	30.6829		chr1	33804408	33804750	Monocyte_TA_10744_InputID10745__pval_10E-7_peak_9	111.719			chr1	104104739	104104977	Macrophage_TA_6812_with_ID6813_Input_pval_10E-7_peak_9	22.3616			chr1	36897434	36897634	Macrophage_TA_11402_with_ID11403_Input_pval_10E-7_peak_9	14.0063
chr12	7709925	7710246	Monocyte_TA_6999_with_ID7000_Input_pval_10E-7_peak_10	55.5457		chr1	39062426	39062660	Monocyte_TA_10744_InputID10745__pval_10E-7_peak_10	11.7596			chr1	110967327	110967573	Macrophage_TA_6812_with_ID6813_Input_pval_10E-7_peak_10	15.8809			chr1	40775642	40775842	Macrophage_TA_11402_with_ID11403_Input_pval_10E-7_peak_10	10.2431
chr12	66582868	66583075	Monocyte_TA_6999_with_ID7000_Input_pval_10E-7_peak_11	18.161		chr1	40986519	40986719	Monocyte_TA_10744_InputID10745__pval_10E-7_peak_11	6.54024			chr1	112032309	112032582	Macrophage_TA_6812_with_ID6813_Input_pval_10E-7_peak_11	33.8972			chr1	41734861	41735098	Macrophage_TA_11402_with_ID11403_Input_pval_10E-7_peak_11	9.38528
chr12	105193403	105193832	Monocyte_TA_6999_with_ID7000_Input_pval_10E-7_peak_12	9.25272		chr1	46845826	46846030	Monocyte_TA_10744_InputID10745__pval_10E-7_peak_12	8.24667			chr1	115634943	115635188	Macrophage_TA_6812_with_ID6813_Input_pval_10E-7_peak_12	22.9833			chr1	53131347	53131609	Macrophage_TA_11402_with_ID11403_Input_pval_10E-7_peak_12	23.3014
chr13	81044044	81044258	Monocyte_TA_6999_with_ID7000_Input_pval_10E-7_peak_13	14.5125		chr1	53102754	53103056	Monocyte_TA_10744_InputID10745__pval_10E-7_peak_13	25.2405			chr1	120751775	120752043	Macrophage_TA_6812_with_ID6813_Input_pval_10E-7_peak_13	35.3541			chr1	54704162	54704380	Macrophage_TA_11402_with_ID11403_Input_pval_10E-7_peak_13	15.9423
chr14	35873103	35873417	Monocyte_TA_6999_with_ID7000_Input_pval_10E-7_peak_14	20.6283		chr1	53131390	53131611	Monocyte_TA_10744_InputID10745__pval_10E-7_peak_14	16.5756			chr1	120760926	120761129	Macrophage_TA_6812_with_ID6813_Input_pval_10E-7_peak_14	14.2559			chr1	55425483	55425683	Macrophage_TA_11402_with_ID11403_Input_pval_10E-7_peak_14	13.554
chr14	75807765	75808009	Monocyte_TA_6999_with_ID7000_Input_pval_10E-7_peak_15	19.8431		chr1	65674323	65674539	Monocyte_TA_10744_InputID10745__pval_10E-7_peak_15	12.6473			chr1	143708964	143709178	Macrophage_TA_6812_with_ID6813_Input_pval_10E-7_peak_15	19.4296			chr1	60695158	60695358	Macrophage_TA_11402_with_ID11403_Input_pval_10E-7_peak_15	8.49787
chr14	78032052	78032315	Monocyte_TA_6999_with_ID7000_Input_pval_10E-7_peak_16	20.9266		chr1	66801784	66801984	Monocyte_TA_10744_InputID10745__pval_10E-7_peak_16	10.4088			chr1	143991013	143991214	Macrophage_TA_6812_with_ID6813_Input_pval_10E-7_peak_16	15.315			chr1	63429663	63429927	Macrophage_TA_11402_with_ID11403_Input_pval_10E-7_peak_16	11.1062
chr15	31657979	31658290	Monocyte_TA_6999_with_ID7000_Input_pval_10E-7_peak_17	57.1656		chr1	91347343	91347543	Monocyte_TA_10744_InputID10745__pval_10E-7_peak_17	9.72463			chr1	144000393	144000724	Macrophage_TA_6812_with_ID6813_Input_pval_10E-7_peak_17	51.1999			chr1	91327018	91327300	Macrophage_TA_11402_with_ID11403_Input_pval_10E-7_peak_17	10.9357
chr15	51624491	51624745	Monocyte_TA_6999_with_ID7000_Input_pval_10E-7_peak_18	27.02		chr1	112032253	112032595	Monocyte_TA_10744_InputID10745__pval_10E-7_peak_18	79.793			chr1	144707680	144707902	Macrophage_TA_6812_with_ID6813_Input_pval_10E-7_peak_18	17.0741			chr1	111046916	111047116	Macrophage_TA_11402_with_ID11403_Input_pval_10E-7_peak_18	13.5447
chr16	11318111	11318379	Monocyte_TA_6999_with_ID7000_Input_pval_10E-7_peak_19	27.8561		chr1	112275941	112276162	Monocyte_TA_10744_InputID10745__pval_10E-7_peak_19	11.886			chr1	144982997	144983203	Macrophage_TA_6812_with_ID6813_Input_pval_10E-7_peak_19	20.4983			chr1	144707649	144707957	Macrophage_TA_11402_with_ID11403_Input_pval_10E-7_peak_19	57.8343
chr17	80255331	80255562	Monocyte_TA_6999_with_ID7000_Input_pval_10E-7_peak_20	25.6604		chr1	120751846	120752047	Monocyte_TA_10744_InputID10745__pval_10E-7_peak_20	17.6741			chr1	145191359	145191588	Macrophage_TA_6812_with_ID6813_Input_pval_10E-7_peak_20	26.6002			chr1	144982987	144983281	Macrophage_TA_11402_with_ID11403_Input_pval_10E-7_peak_20	73.4939
chr2	47527833	47528108	Monocyte_TA_6999_with_ID7000_Input_pval_10E-7_peak_21	43.9965		chr1	121484592	121484821	Monocyte_TA_10744_InputID10745__pval_10E-7_peak_21	13.8079			chr1	145427519	145427761	Macrophage_TA_6812_with_ID6813_Input_pval_10E-7_peak_21	17.0669			chr1	149901775	149902042	Macrophage_TA_11402_with_ID11403_Input_pval_10E-7_peak_21	46.0099
chr2	136893881	136894093	Monocyte_TA_6999_with_ID7000_Input_pval_10E-7_peak_22	19.8103		chr1	143708950	143709167	Monocyte_TA_10744_InputID10745__pval_10E-7_peak_22	19.7486			chr1	147896444	147896689	Macrophage_TA_6812_with_ID6813_Input_pval_10E-7_peak_22	15.1537			chr1	157253948	157254578	Macrophage_TA_11402_with_ID11403_Input_pval_10E-7_peak_22	67.9913
chr20	39122285	39122493	Monocyte_TA_6999_with_ID7000_Input_pval_10E-7_peak_23	16.9805		chr1	144000377	144000608	Monocyte_TA_10744_InputID10745__pval_10E-7_peak_23	22.0666			chr1	149901790	149902036	Macrophage_TA_6812_with_ID6813_Input_pval_10E-7_peak_23	20.2552			chr1	157389891	157390150	Macrophage_TA_11402_with_ID11403_Input_pval_10E-7_peak_23	19.6368
chr21	15921211	15921438	Monocyte_TA_6999_with_ID7000_Input_pval_10E-7_peak_24	17.2447		chr1	144707678	144707882	Monocyte_TA_10744_InputID10745__pval_10E-7_peak_24	12.2598			chr1	157254179	157254570	Macrophage_TA_6812_with_ID6813_Input_pval_10E-7_peak_24	28.6318			chr1	169455006	169455270	Macrophage_TA_11402_with_ID11403_Input_pval_10E-7_peak_24	22.2805
chr3	183088630	183088845	Monocyte_TA_6999_with_ID7000_Input_pval_10E-7_peak_25	16.363		chr1	144909363	144909568	Monocyte_TA_10744_InputID10745__pval_10E-7_peak_25	10.3581			chr1	158399914	158400210	Macrophage_TA_6812_with_ID6813_Input_pval_10E-7_peak_25	31.8852			chr1	170450393	170450623	Macrophage_TA_11402_with_ID11403_Input_pval_10E-7_peak_25	14.8984
chr4	185734620	185734844	Monocyte_TA_6999_with_ID7000_Input_pval_10E-7_peak_26	13.7817		chr1	146693675	146693891	Monocyte_TA_10744_InputID10745__pval_10E-7_peak_26	11.7596			chr1	160627114	160627361	Macrophage_TA_6812_with_ID6813_Input_pval_10E-7_peak_26	15.5595			chr1	174957033	174957241	Macrophage_TA_11402_with_ID11403_Input_pval_10E-7_peak_26	10.9568
chr5	148515036	148515306	Monocyte_TA_6999_with_ID7000_Input_pval_10E-7_peak_27	31.2107		chr1	147896439	147896696	Monocyte_TA_10744_InputID10745__pval_10E-7_peak_27	33.2196			chr1	167356678	167356909	Macrophage_TA_6812_with_ID6813_Input_pval_10E-7_peak_27	23.5026			chr1	198745874	198746141	Macrophage_TA_11402_with_ID11403_Input_pval_10E-7_peak_27	51.3527
chr5	150159847	150160065	Monocyte_TA_6999_with_ID7000_Input_pval_10E-7_peak_28	22.8565		chr1	150584048	150584345	Monocyte_TA_10744_InputID10745__pval_10E-7_peak_28	40.4528			chr1	169455034	169455239	Macrophage_TA_6812_with_ID6813_Input_pval_10E-7_peak_28	18.4972			chr1	224566304	224566585	Macrophage_TA_11402_with_ID11403_Input_pval_10E-7_peak_28	14.888
chr5	172296162	172296382	Monocyte_TA_6999_with_ID7000_Input_pval_10E-7_peak_29	24.2245		chr1	154989809	154990067	Monocyte_TA_10744_InputID10745__pval_10E-7_peak_29	38.5726			chr1	179939194	179939415	Macrophage_TA_6812_with_ID6813_Input_pval_10E-7_peak_29	21.7705			chr1	234801502	234801738	Macrophage_TA_11402_with_ID11403_Input_pval_10E-7_peak_29	17.6691
chr5	178783697	178783912	Monocyte_TA_6999_with_ID7000_Input_pval_10E-7_peak_30	18.4988		chr1	167586726	167586937	Monocyte_TA_10744_InputID10745__pval_10E-7_peak_30	13.8607			chr1	180827538	180827794	Macrophage_TA_6812_with_ID6813_Input_pval_10E-7_peak_30	24.6338			chr1	234829982	234830182	Macrophage_TA_11402_with_ID11403_Input_pval_10E-7_peak_30	11.6155
chr6	25006748	25006992	Monocyte_TA_6999_with_ID7000_Input_pval_10E-7_peak_31	22.9833		chr1	169454988	169455219	Monocyte_TA_10744_InputID10745__pval_10E-7_peak_31	23.6021			chr1	182143074	182143373	Macrophage_TA_6812_with_ID6813_Input_pval_10E-7_peak_31	30.5097			chr1	235132975	235133220	Macrophage_TA_11402_with_ID11403_Input_pval_10E-7_peak_31	10.1868
chr6	35695752	35696065	Monocyte_TA_6999_with_ID7000_Input_pval_10E-7_peak_32	54.5739		chr1	176505707	176505907	Monocyte_TA_10744_InputID10745__pval_10E-7_peak_32	13.5482			chr1	192786577	192786798	Macrophage_TA_6812_with_ID6813_Input_pval_10E-7_peak_32	17.6823			chr1	238168124	238168324	Macrophage_TA_11402_with_ID11403_Input_pval_10E-7_peak_32	14.6497
chr6	35699730	35699963	Monocyte_TA_6999_with_ID7000_Input_pval_10E-7_peak_33	12.6839		chr1	192500296	192500542	Monocyte_TA_10744_InputID10745__pval_10E-7_peak_33	33.2196			chr1	198745831	198746091	Macrophage_TA_6812_with_ID6813_Input_pval_10E-7_peak_33	35.0222			chr1	238984633	238984833	Macrophage_TA_11402_with_ID11403_Input_pval_10E-7_peak_33	12.1446
chr7	65720057	65720315	Monocyte_TA_6999_with_ID7000_Input_pval_10E-7_peak_34	29.8362		chr1	197744374	197744592	Monocyte_TA_10744_InputID10745__pval_10E-7_peak_34	9.69408			chr1	213374831	213375112	Macrophage_TA_6812_with_ID6813_Input_pval_10E-7_peak_34	47.4809			chr10	1315982	1316182	Macrophage_TA_11402_with_ID11403_Input_pval_10E-7_peak_34	12.266
chr7	151620757	151620965	Monocyte_TA_6999_with_ID7000_Input_pval_10E-7_peak_35	15.4506		chr1	198745852	198746138	Monocyte_TA_10744_InputID10745__pval_10E-7_peak_35	59.5023			chr10	4308613	4308867	Macrophage_TA_6812_with_ID6813_Input_pval_10E-7_peak_35	27.7107			chr10	12288837	12289583	Macrophage_TA_11402_with_ID11403_Input_pval_10E-7_peak_35	57.6444
chr8	19212803	19213005	Monocyte_TA_6999_with_ID7000_Input_pval_10E-7_peak_36	12.1886		chr1	206922090	206922329	Monocyte_TA_10744_InputID10745__pval_10E-7_peak_36	19.2253			chr10	11205214	11205510	Macrophage_TA_6812_with_ID6813_Input_pval_10E-7_peak_36	31.1115			chr10	14699912	14700127	Macrophage_TA_11402_with_ID11403_Input_pval_10E-7_peak_36	12.2394
chr8	23416961	23417194	Monocyte_TA_6999_with_ID7000_Input_pval_10E-7_peak_37	14.5125		chr1	215372426	215372626	Monocyte_TA_10744_InputID10745__pval_10E-7_peak_37	14.7532			chr10	11789247	11789494	Macrophage_TA_6812_with_ID6813_Input_pval_10E-7_peak_37	24.4254			chr10	19341500	19341785	Macrophage_TA_11402_with_ID11403_Input_pval_10E-7_peak_37	9.70862
chr8	48266207	48266425	Monocyte_TA_6999_with_ID7000_Input_pval_10E-7_peak_38	17.9197		chr1	224566245	224566561	Monocyte_TA_10744_InputID10745__pval_10E-7_peak_38	14.4062			chr10	12289304	12289592	Macrophage_TA_6812_with_ID6813_Input_pval_10E-7_peak_38	27.5639			chr10	30282124	30282324	Macrophage_TA_11402_with_ID11403_Input_pval_10E-7_peak_38	11.6155
chr8	62569902	62570102	Monocyte_TA_6999_with_ID7000_Input_pval_10E-7_peak_39	12.6839		chr1	231394036	231394264	Monocyte_TA_10744_InputID10745__pval_10E-7_peak_39	11.3154			chr10	17827610	17827821	Macrophage_TA_6812_with_ID6813_Input_pval_10E-7_peak_39	22.3903			chr10	36101874	36102074	Macrophage_TA_11402_with_ID11403_Input_pval_10E-7_peak_39	10.9568
chrY	13689735	13690000	Monocyte_TA_6999_with_ID7000_Input_pval_10E-7_peak_40	16.3278		chr1	233598236	233598436	Monocyte_TA_10744_InputID10745__pval_10E-7_peak_40	9.51467			chr10	18074601	18074809	Macrophage_TA_6812_with_ID6813_Input_pval_10E-7_peak_40	20.0957			chr10	36409311	36409527	Macrophage_TA_11402_with_ID11403_Input_pval_10E-7_peak_40	10.9568
chrY	13694884	13695180	Monocyte_TA_6999_with_ID7000_Input_pval_10E-7_peak_41	17.4005		chr1	235116727	235116979	Monocyte_TA_10744_InputID10745__pval_10E-7_peak_41	32.7692			chr10	20292758	20292960	Macrophage_TA_6812_with_ID6813_Input_pval_10E-7_peak_41	21.3352			chr10	59101176	59101408	Macrophage_TA_11402_with_ID11403_Input_pval_10E-7_peak_41	10.9568
chrY	58819330	58830657	Monocyte_TA_6999_with_ID7000_Input_pval_10E-7_peak_42	32.318		chr1	247570460	247570713	Monocyte_TA_10744_InputID10745__pval_10E-7_peak_42	17.3442			chr10	28689077	28689299	Macrophage_TA_6812_with_ID6813_Input_pval_10E-7_peak_42	10.4957			chr10	65007715	65007915	Macrophage_TA_11402_with_ID11403_Input_pval_10E-7_peak_42	14.6125
chrY	58830882	58834143	Monocyte_TA_6999_with_ID7000_Input_pval_10E-7_peak_43	38.4916		chr10	4556720	4557036	Monocyte_TA_10744_InputID10745__pval_10E-7_peak_43	48.4338			chr10	43662654	43662854	Macrophage_TA_6812_with_ID6813_Input_pval_10E-7_peak_43	13.0243			chr10	65786592	65786806	Macrophage_TA_11402_with_ID11403_Input_pval_10E-7_peak_43	9.70862
chrY	58834457	58838250	Monocyte_TA_6999_with_ID7000_Input_pval_10E-7_peak_44	35.4686		chr10	5339516	5339769	Monocyte_TA_10744_InputID10745__pval_10E-7_peak_44	20.491			chr10	43662981	43663217	Macrophage_TA_6812_with_ID6813_Input_pval_10E-7_peak_44	19.1112			chr10	74008607	74008886	Macrophage_TA_11402_with_ID11403_Input_pval_10E-7_peak_44	46.6387
chrY	58838407	58841259	Monocyte_TA_6999_with_ID7000_Input_pval_10E-7_peak_45	38.3027		chr10	7238316	7238524	Monocyte_TA_10744_InputID10745__pval_10E-7_peak_45	9.89638			chr10	63829225	63829500	Macrophage_TA_6812_with_ID6813_Input_pval_10E-7_peak_45	33.833			chr10	80338649	80338939	Macrophage_TA_11402_with_ID11403_Input_pval_10E-7_peak_45	83.9417
chrY	58841461	58842591	Monocyte_TA_6999_with_ID7000_Input_pval_10E-7_peak_46	21.863		chr10	11205131	11205516	Monocyte_TA_10744_InputID10745__pval_10E-7_peak_46	89.3557			chr10	74008603	74008895	Macrophage_TA_6812_with_ID6813_Input_pval_10E-7_peak_46	48.6875			chr10	82227777	82227995	Macrophage_TA_11402_with_ID11403_Input_pval_10E-7_peak_46	18.7532
chrY	58842692	58846158	Monocyte_TA_6999_with_ID7000_Input_pval_10E-7_peak_47	30.7952		chr10	11789239	11789457	Monocyte_TA_10744_InputID10745__pval_10E-7_peak_47	16.6986			chr10	74014904	74015161	Macrophage_TA_6812_with_ID6813_Input_pval_10E-7_peak_47	29.6846			chr10	100515516	100515768	Macrophage_TA_11402_with_ID11403_Input_pval_10E-7_peak_47	12.1446
chrY	58846399	58848383	Monocyte_TA_6999_with_ID7000_Input_pval_10E-7_peak_48	41.9215		chr10	17827606	17827818	Monocyte_TA_10744_InputID10745__pval_10E-7_peak_48	24.015			chr10	80338709	80338944	Macrophage_TA_6812_with_ID6813_Input_pval_10E-7_peak_48	26.0681			chr10	108362978	108363178	Macrophage_TA_11402_with_ID11403_Input_pval_10E-7_peak_48	13.3832
chrY	58848583	58855476	Monocyte_TA_6999_with_ID7000_Input_pval_10E-7_peak_49	43.9965		chr10	18074606	18074808	Monocyte_TA_10744_InputID10745__pval_10E-7_peak_49	19.0098			chr10	82227718	82227995	Macrophage_TA_6812_with_ID6813_Input_pval_10E-7_peak_49	15.306			chr10	124984584	124984791	Macrophage_TA_11402_with_ID11403_Input_pval_10E-7_peak_49	15.9057
chrY	58855710	58859599	Monocyte_TA_6999_with_ID7000_Input_pval_10E-7_peak_50	31.8989		chr10	20292727	20293010	Monocyte_TA_10744_InputID10745__pval_10E-7_peak_50	98.847			chr10	126417089	126417392	Macrophage_TA_6812_with_ID6813_Input_pval_10E-7_peak_50	24.219			chr10	125923018	125923234	Macrophage_TA_11402_with_ID11403_Input_pval_10E-7_peak_50	7.37044
chrY	58859782	58867560	Monocyte_TA_6999_with_ID7000_Input_pval_10E-7_peak_51	49.6743		chr10	30782943	30783287	Monocyte_TA_10744_InputID10745__pval_10E-7_peak_51	26.1313			chr11	2402193	2402409	Macrophage_TA_6812_with_ID6813_Input_pval_10E-7_peak_51	18.3706			chr10	130577818	130578067	Macrophage_TA_11402_with_ID11403_Input_pval_10E-7_peak_51	9.21982
chrY	58867760	58870439	Monocyte_TA_6999_with_ID7000_Input_pval_10E-7_peak_52	28.7091		chr10	32040476	32040676	Monocyte_TA_10744_InputID10745__pval_10E-7_peak_52	17.8042			chr11	35929639	35929904	Macrophage_TA_6812_with_ID6813_Input_pval_10E-7_peak_52	31.4215			chr10	131299306	131299509	Macrophage_TA_11402_with_ID11403_Input_pval_10E-7_peak_52	14.8984
chrY	58870627	58879262	Monocyte_TA_6999_with_ID7000_Input_pval_10E-7_peak_53	49.8693		chr10	34502103	34502398	Monocyte_TA_10744_InputID10745__pval_10E-7_peak_53	9.87227			chr11	59887219	59887470	Macrophage_TA_6812_with_ID6813_Input_pval_10E-7_peak_53	25.669			chr10	134231686	134231894	Macrophage_TA_11402_with_ID11403_Input_pval_10E-7_peak_53	15.2773
chrY	58879400	58880287	Monocyte_TA_6999_with_ID7000_Input_pval_10E-7_peak_54	21.0061		chr10	50571039	50571260	Monocyte_TA_10744_InputID10745__pval_10E-7_peak_54	20.7288			chr11	65543009	65543210	Macrophage_TA_6812_with_ID6813_Input_pval_10E-7_peak_54	15.7746			chr11	2402161	2402475	Macrophage_TA_11402_with_ID11403_Input_pval_10E-7_peak_54	81.1708
chrY	58880479	58881852	Monocyte_TA_6999_with_ID7000_Input_pval_10E-7_peak_55	39.7701		chr10	52153561	52153796	Monocyte_TA_10744_InputID10745__pval_10E-7_peak_55	32.8658			chr11	110055220	110055516	Macrophage_TA_6812_with_ID6813_Input_pval_10E-7_peak_55	37.5306			chr11	14072192	14072392	Macrophage_TA_11402_with_ID11403_Input_pval_10E-7_peak_55	13.3832
chrY	58881956	58887648	Monocyte_TA_6999_with_ID7000_Input_pval_10E-7_peak_56	28.8999		chr10	56937204	56937404	Monocyte_TA_10744_InputID10745__pval_10E-7_peak_56	8.69312			chr11	110055966	110056234	Macrophage_TA_6812_with_ID6813_Input_pval_10E-7_peak_56	24.2989			chr11	15141942	15142142	Macrophage_TA_11402_with_ID11403_Input_pval_10E-7_peak_56	12.1446
chrY	58887950	58894789	Monocyte_TA_6999_with_ID7000_Input_pval_10E-7_peak_57	62.9042		chr10	70847754	70847954	Monocyte_TA_10744_InputID10745__pval_10E-7_peak_57	11.201			chr11	114025195	114025696	Macrophage_TA_6812_with_ID6813_Input_pval_10E-7_peak_57	54.7104			chr11	65542951	65543266	Macrophage_TA_11402_with_ID11403_Input_pval_10E-7_peak_57	67.7229
chrY	58895305	58903543	Monocyte_TA_6999_with_ID7000_Input_pval_10E-7_peak_58	45.1584		chr10	72254770	72254987	Monocyte_TA_10744_InputID10745__pval_10E-7_peak_58	23.2973			chr11	114030778	114031065	Macrophage_TA_6812_with_ID6813_Input_pval_10E-7_peak_58	18.1385			chr11	78024525	78024730	Macrophage_TA_11402_with_ID11403_Input_pval_10E-7_peak_58	14.8984
chrY	58903726	58905460	Monocyte_TA_6999_with_ID7000_Input_pval_10E-7_peak_59	32.3408		chr10	74008590	74008900	Monocyte_TA_10744_InputID10745__pval_10E-7_peak_59	69.9447			chr11	114034670	114035019	Macrophage_TA_6812_with_ID6813_Input_pval_10E-7_peak_59	38.1997			chr11	110055989	110056262	Macrophage_TA_11402_with_ID11403_Input_pval_10E-7_peak_59	34.1868
chrY	58905750	58909642	Monocyte_TA_6999_with_ID7000_Input_pval_10E-7_peak_60	42.8421		chr10	74014891	74015191	Monocyte_TA_10744_InputID10745__pval_10E-7_peak_60	45.0382			chr11	114049962	114050376	Macrophage_TA_6812_with_ID6813_Input_pval_10E-7_peak_60	94.5674			chr11	114030836	114031036	Macrophage_TA_11402_with_ID11403_Input_pval_10E-7_peak_60	10.1868
chrY	58909797	58917651	Monocyte_TA_6999_with_ID7000_Input_pval_10E-7_peak_61	41.9984		chr10	80338656	80338966	Monocyte_TA_10744_InputID10745__pval_10E-7_peak_61	35.6386			chr11	130421491	130421739	Macrophage_TA_6812_with_ID6813_Input_pval_10E-7_peak_61	22.5515			chr11	117102584	117102805	Macrophage_TA_11402_with_ID11403_Input_pval_10E-7_peak_61	14.2192
						chr10	99471909	99472126	Monocyte_TA_10744_InputID10745__pval_10E-7_peak_62	11.9852			chr12	724781	725019	Macrophage_TA_6812_with_ID6813_Input_pval_10E-7_peak_62	28.2336			chr11	120718677	120718877	Macrophage_TA_11402_with_ID11403_Input_pval_10E-7_peak_62	10.9357
						chr10	100240670	100240870	Monocyte_TA_10744_InputID10745__pval_10E-7_peak_63	12.3048			chr12	7709912	7710259	Macrophage_TA_6812_with_ID6813_Input_pval_10E-7_peak_63	81.1327			chr11	122619682	122619917	Macrophage_TA_11402_with_ID11403_Input_pval_10E-7_peak_63	18.4513
						chr10	102753949	102754157	Monocyte_TA_10744_InputID10745__pval_10E-7_peak_64	9.80781			chr12	33676444	33676662	Macrophage_TA_6812_with_ID6813_Input_pval_10E-7_peak_64	16.9306			chr12	724774	725020	Macrophage_TA_11402_with_ID11403_Input_pval_10E-7_peak_64	32.3429
						chr10	104227982	104228194	Monocyte_TA_10744_InputID10745__pval_10E-7_peak_65	25.1201			chr12	40552373	40552636	Macrophage_TA_6812_with_ID6813_Input_pval_10E-7_peak_65	27.2051			chr12	11870214	11870414	Macrophage_TA_11402_with_ID11403_Input_pval_10E-7_peak_65	13.3832
						chr10	125795483	125795717	Monocyte_TA_10744_InputID10745__pval_10E-7_peak_66	18.132			chr12	56241798	56242019	Macrophage_TA_6812_with_ID6813_Input_pval_10E-7_peak_66	22.8535			chr12	41726963	41727193	Macrophage_TA_11402_with_ID11403_Input_pval_10E-7_peak_66	11.1798
						chr11	588046	588317	Monocyte_TA_10744_InputID10745__pval_10E-7_peak_67	10.9668			chr12	62609378	62609630	Macrophage_TA_6812_with_ID6813_Input_pval_10E-7_peak_67	26.2919			chr12	44199892	44200093	Macrophage_TA_11402_with_ID11403_Input_pval_10E-7_peak_67	9.70862
						chr11	2402206	2402474	Monocyte_TA_10744_InputID10745__pval_10E-7_peak_68	37.6396			chr12	64894336	64894602	Macrophage_TA_6812_with_ID6813_Input_pval_10E-7_peak_68	22.6649			chr12	45809321	45809527	Macrophage_TA_11402_with_ID11403_Input_pval_10E-7_peak_68	13.3832
						chr11	60828793	60829100	Monocyte_TA_10744_InputID10745__pval_10E-7_peak_69	34.2389			chr12	66582865	66583085	Macrophage_TA_6812_with_ID6813_Input_pval_10E-7_peak_69	30.5555			chr12	51402900	51403199	Macrophage_TA_11402_with_ID11403_Input_pval_10E-7_peak_69	50.3066
						chr11	60931843	60932052	Monocyte_TA_10744_InputID10745__pval_10E-7_peak_70	21.4026			chr12	69181263	69181496	Macrophage_TA_6812_with_ID6813_Input_pval_10E-7_peak_70	24.7991			chr12	56241737	56242080	Macrophage_TA_11402_with_ID11403_Input_pval_10E-7_peak_70	75.0221
						chr11	65187508	65187708	Monocyte_TA_10744_InputID10745__pval_10E-7_peak_71	17.1928			chr12	69345644	69345924	Macrophage_TA_6812_with_ID6813_Input_pval_10E-7_peak_71	43.1457			chr12	66582804	66583127	Macrophage_TA_11402_with_ID11403_Input_pval_10E-7_peak_71	40.4154
						chr11	114025343	114025680	Monocyte_TA_10744_InputID10745__pval_10E-7_peak_72	49.9152			chr12	92248667	92248889	Macrophage_TA_6812_with_ID6813_Input_pval_10E-7_peak_72	21.2401			chr12	66636334	66636597	Macrophage_TA_11402_with_ID11403_Input_pval_10E-7_peak_72	9.70862
						chr11	114030762	114031056	Monocyte_TA_10744_InputID10745__pval_10E-7_peak_73	29.788			chr12	105363341	105363622	Macrophage_TA_6812_with_ID6813_Input_pval_10E-7_peak_73	19.5921			chr12	69345643	69345880	Macrophage_TA_11402_with_ID11403_Input_pval_10E-7_peak_73	34.1868
						chr11	114034694	114034974	Monocyte_TA_10744_InputID10745__pval_10E-7_peak_74	62.8762			chr12	112302804	112303016	Macrophage_TA_6812_with_ID6813_Input_pval_10E-7_peak_74	22.3307			chr12	93531997	93532236	Macrophage_TA_11402_with_ID11403_Input_pval_10E-7_peak_74	9.70862
						chr11	114049950	114050268	Monocyte_TA_10744_InputID10745__pval_10E-7_peak_75	162.29			chr13	49706687	49706994	Macrophage_TA_6812_with_ID6813_Input_pval_10E-7_peak_75	30.4157			chr12	96792958	96793158	Macrophage_TA_11402_with_ID11403_Input_pval_10E-7_peak_75	12.2394
						chr11	118632715	118632929	Monocyte_TA_10744_InputID10745__pval_10E-7_peak_76	10.0649			chr13	51094062	51094341	Macrophage_TA_6812_with_ID6813_Input_pval_10E-7_peak_76	43.2033			chr12	102270999	102271470	Macrophage_TA_11402_with_ID11403_Input_pval_10E-7_peak_76	11.2014
						chr11	121446016	121446291	Monocyte_TA_10744_InputID10745__pval_10E-7_peak_77	26.9726			chr13	81044027	81044269	Macrophage_TA_6812_with_ID6813_Input_pval_10E-7_peak_77	29.2068			chr12	109167606	109167832	Macrophage_TA_11402_with_ID11403_Input_pval_10E-7_peak_77	15.3848
						chr11	122619668	122619884	Monocyte_TA_10744_InputID10745__pval_10E-7_peak_78	18.1352			chr13	99930016	99930268	Macrophage_TA_6812_with_ID6813_Input_pval_10E-7_peak_78	20.2698			chr12	109553702	109553907	Macrophage_TA_11402_with_ID11403_Input_pval_10E-7_peak_78	17.8496
						chr11	131212242	131212496	Monocyte_TA_10744_InputID10745__pval_10E-7_peak_79	7.90247			chr13	110306769	110307040	Macrophage_TA_6812_with_ID6813_Input_pval_10E-7_peak_79	31.8214			chr12	125239861	125240166	Macrophage_TA_11402_with_ID11403_Input_pval_10E-7_peak_79	28.4673
						chr12	17819660	17819876	Monocyte_TA_10744_InputID10745__pval_10E-7_peak_80	8.21458			chr14	35873073	35873429	Macrophage_TA_6812_with_ID6813_Input_pval_10E-7_peak_80	25.4061			chr13	33589995	33590214	Macrophage_TA_11402_with_ID11403_Input_pval_10E-7_peak_80	9.75864
						chr12	42450578	42450786	Monocyte_TA_10744_InputID10745__pval_10E-7_peak_81	20.983			chr14	61887987	61888235	Macrophage_TA_6812_with_ID6813_Input_pval_10E-7_peak_81	22.6927			chr13	38121082	38121282	Macrophage_TA_11402_with_ID11403_Input_pval_10E-7_peak_81	9.21982
						chr12	51402920	51403159	Monocyte_TA_10744_InputID10745__pval_10E-7_peak_82	31.4105			chr14	67956993	67957254	Macrophage_TA_6812_with_ID6813_Input_pval_10E-7_peak_82	33.8953			chr13	43893712	43893912	Macrophage_TA_11402_with_ID11403_Input_pval_10E-7_peak_82	14.7663
						chr12	52399571	52399838	Monocyte_TA_10744_InputID10745__pval_10E-7_peak_83	34.759			chr14	75616909	75617112	Macrophage_TA_6812_with_ID6813_Input_pval_10E-7_peak_83	14.8916			chr13	71860298	71860498	Macrophage_TA_11402_with_ID11403_Input_pval_10E-7_peak_83	12.2394
						chr12	52591740	52591987	Monocyte_TA_10744_InputID10745__pval_10E-7_peak_84	12.7176			chr14	75807738	75807994	Macrophage_TA_6812_with_ID6813_Input_pval_10E-7_peak_84	26.0028			chr13	81044072	81044313	Macrophage_TA_11402_with_ID11403_Input_pval_10E-7_peak_84	25.0075
						chr12	56241726	56242061	Monocyte_TA_10744_InputID10745__pval_10E-7_peak_85	116.522			chr14	78032038	78032331	Macrophage_TA_6812_with_ID6813_Input_pval_10E-7_peak_85	32.7357			chr13	99930019	99930224	Macrophage_TA_11402_with_ID11403_Input_pval_10E-7_peak_85	19.9631
						chr12	57254422	57254622	Monocyte_TA_10744_InputID10745__pval_10E-7_peak_86	11.5924			chr14	81586928	81587154	Macrophage_TA_6812_with_ID6813_Input_pval_10E-7_peak_86	13.8788			chr13	111173298	111173582	Macrophage_TA_11402_with_ID11403_Input_pval_10E-7_peak_86	23.0806
						chr12	58210564	58210799	Monocyte_TA_10744_InputID10745__pval_10E-7_peak_87	22.8012			chr15	31657971	31658331	Macrophage_TA_6812_with_ID6813_Input_pval_10E-7_peak_87	109.389			chr14	25462907	25463158	Macrophage_TA_11402_with_ID11403_Input_pval_10E-7_peak_87	22.0076
						chr12	66582792	66583118	Monocyte_TA_10744_InputID10745__pval_10E-7_peak_88	88.8919			chr15	33446956	33447224	Macrophage_TA_6812_with_ID6813_Input_pval_10E-7_peak_88	21.5859			chr14	43923732	43924041	Macrophage_TA_11402_with_ID11403_Input_pval_10E-7_peak_88	9.75864
						chr12	69345660	69345882	Monocyte_TA_10744_InputID10745__pval_10E-7_peak_89	26.3			chr15	41836900	41837147	Macrophage_TA_6812_with_ID6813_Input_pval_10E-7_peak_89	19.3229			chr14	49814597	49814797	Macrophage_TA_11402_with_ID11403_Input_pval_10E-7_peak_89	9.70862
						chr12	76884589	76884848	Monocyte_TA_10744_InputID10745__pval_10E-7_peak_90	11.7596			chr15	51624489	51624765	Macrophage_TA_6812_with_ID6813_Input_pval_10E-7_peak_90	62.5832			chr14	54430377	54430598	Macrophage_TA_11402_with_ID11403_Input_pval_10E-7_peak_90	9.75864
						chr12	92424485	92424686	Monocyte_TA_10744_InputID10745__pval_10E-7_peak_91	18.1379			chr15	54442541	54442741	Macrophage_TA_6812_with_ID6813_Input_pval_10E-7_peak_91	16.5885			chr14	56282851	56283123	Macrophage_TA_11402_with_ID11403_Input_pval_10E-7_peak_91	23.4885
						chr12	102814803	102815003	Monocyte_TA_10744_InputID10745__pval_10E-7_peak_92	10.8043			chr15	58543954	58544214	Macrophage_TA_6812_with_ID6813_Input_pval_10E-7_peak_92	18.9014			chr14	61855021	61855268	Macrophage_TA_11402_with_ID11403_Input_pval_10E-7_peak_92	8.616
						chr12	125239767	125240111	Monocyte_TA_10744_InputID10745__pval_10E-7_peak_93	43.2442			chr15	63789992	63790259	Macrophage_TA_6812_with_ID6813_Input_pval_10E-7_peak_93	19.7068			chr14	67956973	67957264	Macrophage_TA_11402_with_ID11403_Input_pval_10E-7_peak_93	27.2015
						chr12	125412870	125413120	Monocyte_TA_10744_InputID10745__pval_10E-7_peak_94	22.2443			chr15	80248137	80248346	Macrophage_TA_6812_with_ID6813_Input_pval_10E-7_peak_94	15.8809			chr14	68864391	68864591	Macrophage_TA_11402_with_ID11403_Input_pval_10E-7_peak_94	10.9568
						chr12	129342031	129342294	Monocyte_TA_10744_InputID10745__pval_10E-7_peak_95	27.6674			chr15	85874493	85874744	Macrophage_TA_6812_with_ID6813_Input_pval_10E-7_peak_95	19.3229			chr14	69864351	69864573	Macrophage_TA_11402_with_ID11403_Input_pval_10E-7_peak_95	12.1446
						chr12	133047662	133047862	Monocyte_TA_10744_InputID10745__pval_10E-7_peak_96	14.9177			chr15	89459166	89459441	Macrophage_TA_6812_with_ID6813_Input_pval_10E-7_peak_96	39.4256			chr14	75807744	75808023	Macrophage_TA_11402_with_ID11403_Input_pval_10E-7_peak_96	41.799
						chr13	20053875	20054075	Monocyte_TA_10744_InputID10745__pval_10E-7_peak_97	9.87227			chr15	91305312	91305549	Macrophage_TA_6812_with_ID6813_Input_pval_10E-7_peak_97	22.5137			chr14	81984415	81984631	Macrophage_TA_11402_with_ID11403_Input_pval_10E-7_peak_97	22.4256
						chr13	31287289	31287658	Monocyte_TA_10744_InputID10745__pval_10E-7_peak_98	65.0725			chr16	5051512	5051811	Macrophage_TA_6812_with_ID6813_Input_pval_10E-7_peak_98	38.3027			chr14	93964201	93964401	Macrophage_TA_11402_with_ID11403_Input_pval_10E-7_peak_98	8.616
						chr13	31318616	31318816	Monocyte_TA_10744_InputID10745__pval_10E-7_peak_99	15.7791			chr16	11318092	11318422	Macrophage_TA_6812_with_ID6813_Input_pval_10E-7_peak_99	69.9521			chr14	94254770	94254970	Macrophage_TA_11402_with_ID11403_Input_pval_10E-7_peak_99	9.21982
						chr13	41634234	41634467	Monocyte_TA_10744_InputID10745__pval_10E-7_peak_100	11.1396			chr16	15498794	15499098	Macrophage_TA_6812_with_ID6813_Input_pval_10E-7_peak_100	65.5018			chr14	96064126	96064351	Macrophage_TA_11402_with_ID11403_Input_pval_10E-7_peak_100	12.7976
						chr13	44811514	44811723	Monocyte_TA_10744_InputID10745__pval_10E-7_peak_101	19.0345			chr16	31328307	31328552	Macrophage_TA_6812_with_ID6813_Input_pval_10E-7_peak_101	29.0576			chr14	97764757	97764957	Macrophage_TA_11402_with_ID11403_Input_pval_10E-7_peak_101	13.554
						chr13	69638167	69638372	Monocyte_TA_10744_InputID10745__pval_10E-7_peak_102	11.9053			chr16	48202105	48202351	Macrophage_TA_6812_with_ID6813_Input_pval_10E-7_peak_102	21.584			chr14	103537966	103538166	Macrophage_TA_11402_with_ID11403_Input_pval_10E-7_peak_102	13.7634
						chr13	77453703	77453949	Monocyte_TA_10744_InputID10745__pval_10E-7_peak_103	42.1442			chr16	56642135	56642357	Macrophage_TA_6812_with_ID6813_Input_pval_10E-7_peak_103	22.5368			chr15	28375248	28375448	Macrophage_TA_11402_with_ID11403_Input_pval_10E-7_peak_103	10.8308
						chr13	81044060	81044329	Monocyte_TA_10744_InputID10745__pval_10E-7_peak_104	54.9431			chr16	57443086	57443303	Macrophage_TA_6812_with_ID6813_Input_pval_10E-7_peak_104	13.5501			chr15	31657928	31658322	Macrophage_TA_11402_with_ID11403_Input_pval_10E-7_peak_104	227.053
						chr13	89050739	89051007	Monocyte_TA_10744_InputID10745__pval_10E-7_peak_105	14.5567			chr16	72160476	72160714	Macrophage_TA_6812_with_ID6813_Input_pval_10E-7_peak_105	15.535			chr15	35380909	35381109	Macrophage_TA_11402_with_ID11403_Input_pval_10E-7_peak_105	15.9423
						chr13	95288244	95288474	Monocyte_TA_10744_InputID10745__pval_10E-7_peak_106	9.87227			chr16	84233658	84233858	Macrophage_TA_6812_with_ID6813_Input_pval_10E-7_peak_106	16.3149			chr15	41836894	41837161	Macrophage_TA_11402_with_ID11403_Input_pval_10E-7_peak_106	51.2645
						chr13	99128802	99129051	Monocyte_TA_10744_InputID10745__pval_10E-7_peak_107	19.6985			chr17	7944572	7944850	Macrophage_TA_6812_with_ID6813_Input_pval_10E-7_peak_107	28.5417			chr15	51624443	51624660	Macrophage_TA_11402_with_ID11403_Input_pval_10E-7_peak_107	17.6691
						chr13	99930019	99930246	Monocyte_TA_10744_InputID10745__pval_10E-7_peak_108	17.2027			chr17	8057675	8057904	Macrophage_TA_6812_with_ID6813_Input_pval_10E-7_peak_108	26.3428			chr15	53007149	53007349	Macrophage_TA_11402_with_ID11403_Input_pval_10E-7_peak_108	9.70862
						chr13	110562581	110562787	Monocyte_TA_10744_InputID10745__pval_10E-7_peak_109	7.24311			chr17	47643493	47643708	Macrophage_TA_6812_with_ID6813_Input_pval_10E-7_peak_109	13.5501			chr15	54442492	54442698	Macrophage_TA_11402_with_ID11403_Input_pval_10E-7_peak_109	17.2596
						chr14	35873070	35873478	Monocyte_TA_10744_InputID10745__pval_10E-7_peak_110	160.316			chr17	61542059	61542260	Macrophage_TA_6812_with_ID6813_Input_pval_10E-7_peak_110	19.3479			chr15	55896806	55897006	Macrophage_TA_11402_with_ID11403_Input_pval_10E-7_peak_110	8.616
						chr14	50465876	50466195	Monocyte_TA_10744_InputID10745__pval_10E-7_peak_111	55.4999			chr17	66374325	66374571	Macrophage_TA_6812_with_ID6813_Input_pval_10E-7_peak_111	30.5097			chr15	58020309	58020551	Macrophage_TA_11402_with_ID11403_Input_pval_10E-7_peak_111	9.75864
						chr14	75807736	75808007	Monocyte_TA_10744_InputID10745__pval_10E-7_peak_112	78.6345			chr17	74481786	74482013	Macrophage_TA_6812_with_ID6813_Input_pval_10E-7_peak_112	21.8628			chr15	65184979	65185243	Macrophage_TA_11402_with_ID11403_Input_pval_10E-7_peak_112	33.6597
						chr14	93126103	93126429	Monocyte_TA_10744_InputID10745__pval_10E-7_peak_113	36.6408			chr17	78037633	78037940	Macrophage_TA_6812_with_ID6813_Input_pval_10E-7_peak_113	30.9436			chr15	69987429	69987669	Macrophage_TA_11402_with_ID11403_Input_pval_10E-7_peak_113	14.6497
						chr14	94858967	94859198	Monocyte_TA_10744_InputID10745__pval_10E-7_peak_114	17.9656			chr18	18697833	18698043	Macrophage_TA_6812_with_ID6813_Input_pval_10E-7_peak_114	16.6619			chr15	77362832	77363032	Macrophage_TA_11402_with_ID11403_Input_pval_10E-7_peak_114	12.266
						chr15	24323663	24323896	Monocyte_TA_10744_InputID10745__pval_10E-7_peak_115	8.96466			chr19	2282202	2282408	Macrophage_TA_6812_with_ID6813_Input_pval_10E-7_peak_115	14.7666			chr15	85874461	85874728	Macrophage_TA_11402_with_ID11403_Input_pval_10E-7_peak_115	26.2057
						chr15	31657976	31658331	Monocyte_TA_10744_InputID10745__pval_10E-7_peak_116	233.101			chr19	3429721	3429986	Macrophage_TA_6812_with_ID6813_Input_pval_10E-7_peak_116	31.876			chr15	86237377	86237580	Macrophage_TA_11402_with_ID11403_Input_pval_10E-7_peak_116	17.2596
						chr15	33446949	33447244	Monocyte_TA_10744_InputID10745__pval_10E-7_peak_117	41.4092			chr19	14128735	14128995	Macrophage_TA_6812_with_ID6813_Input_pval_10E-7_peak_117	33.8953			chr15	91305305	91305604	Macrophage_TA_11402_with_ID11403_Input_pval_10E-7_peak_117	53.111
						chr15	34042067	34042315	Monocyte_TA_10744_InputID10745__pval_10E-7_peak_118	13.01			chr19	16719112	16719344	Macrophage_TA_6812_with_ID6813_Input_pval_10E-7_peak_118	23.7789			chr15	99782087	99782289	Macrophage_TA_11402_with_ID11403_Input_pval_10E-7_peak_118	9.70862
						chr15	39627193	39627478	Monocyte_TA_10744_InputID10745__pval_10E-7_peak_119	19.0345			chr19	31381021	31381240	Macrophage_TA_6812_with_ID6813_Input_pval_10E-7_peak_119	27.5			chr16	6546471	6546691	Macrophage_TA_11402_with_ID11403_Input_pval_10E-7_peak_119	12.2394
						chr15	39760620	39760823	Monocyte_TA_10744_InputID10745__pval_10E-7_peak_120	21.0241			chr19	41226505	41226794	Macrophage_TA_6812_with_ID6813_Input_pval_10E-7_peak_120	41.8938			chr16	11318090	11318398	Macrophage_TA_11402_with_ID11403_Input_pval_10E-7_peak_120	78.4198
						chr15	41836870	41837143	Monocyte_TA_10744_InputID10745__pval_10E-7_peak_121	39.6914			chr19	42344477	42344677	Macrophage_TA_6812_with_ID6813_Input_pval_10E-7_peak_121	15.4873			chr16	15498816	15499034	Macrophage_TA_11402_with_ID11403_Input_pval_10E-7_peak_121	16.2352
						chr15	42460622	42460852	Monocyte_TA_10744_InputID10745__pval_10E-7_peak_122	10.7624			chr19	45396678	45396886	Macrophage_TA_6812_with_ID6813_Input_pval_10E-7_peak_122	21.1635			chr16	31129203	31129534	Macrophage_TA_11402_with_ID11403_Input_pval_10E-7_peak_122	77.6304
						chr15	51624443	51624670	Monocyte_TA_10744_InputID10745__pval_10E-7_peak_123	39.0307			chr19	48167501	48167731	Macrophage_TA_6812_with_ID6813_Input_pval_10E-7_peak_123	18.1576			chr16	31361697	31361971	Macrophage_TA_11402_with_ID11403_Input_pval_10E-7_peak_123	21.1838
						chr15	57279393	57279608	Monocyte_TA_10744_InputID10745__pval_10E-7_peak_124	12.7368			chr19	51970029	51970238	Macrophage_TA_6812_with_ID6813_Input_pval_10E-7_peak_124	23.8356			chr16	56641111	56641429	Macrophage_TA_11402_with_ID11403_Input_pval_10E-7_peak_124	56.9435
						chr15	63789990	63790266	Monocyte_TA_10744_InputID10745__pval_10E-7_peak_125	49.2341			chr2	7199417	7199698	Macrophage_TA_6812_with_ID6813_Input_pval_10E-7_peak_125	48.2097			chr16	56642042	56642551	Macrophage_TA_11402_with_ID11403_Input_pval_10E-7_peak_125	96.4502
						chr15	66683076	66683382	Monocyte_TA_10744_InputID10745__pval_10E-7_peak_126	57.3394			chr2	9678453	9678721	Macrophage_TA_6812_with_ID6813_Input_pval_10E-7_peak_126	18.0784			chr16	74869119	74869319	Macrophage_TA_11402_with_ID11403_Input_pval_10E-7_peak_126	11.2014
						chr15	70563833	70564049	Monocyte_TA_10744_InputID10745__pval_10E-7_peak_127	17.5439			chr2	20638428	20638684	Macrophage_TA_6812_with_ID6813_Input_pval_10E-7_peak_127	27.7981			chr16	75201622	75201822	Macrophage_TA_11402_with_ID11403_Input_pval_10E-7_peak_127	8.616
						chr15	70801726	70801965	Monocyte_TA_10744_InputID10745__pval_10E-7_peak_128	16.8219			chr2	46117305	46117599	Macrophage_TA_6812_with_ID6813_Input_pval_10E-7_peak_128	35.6962			chr16	90014215	90014435	Macrophage_TA_11402_with_ID11403_Input_pval_10E-7_peak_128	12.3617
						chr15	81305966	81306166	Monocyte_TA_10744_InputID10745__pval_10E-7_peak_129	10.6469			chr2	46764870	46765100	Macrophage_TA_6812_with_ID6813_Input_pval_10E-7_peak_129	20.7468			chr17	8057604	8057940	Macrophage_TA_11402_with_ID11403_Input_pval_10E-7_peak_129	65.6665
						chr15	86124731	86124951	Monocyte_TA_10744_InputID10745__pval_10E-7_peak_130	14.9947			chr2	46909950	46910159	Macrophage_TA_6812_with_ID6813_Input_pval_10E-7_peak_130	16.0393			chr17	8826326	8826568	Macrophage_TA_11402_with_ID11403_Input_pval_10E-7_peak_130	20.5388
						chr15	91305309	91305570	Monocyte_TA_10744_InputID10745__pval_10E-7_peak_131	52.4993			chr2	47527815	47528142	Macrophage_TA_6812_with_ID6813_Input_pval_10E-7_peak_131	78.5874			chr17	17140215	17140442	Macrophage_TA_11402_with_ID11403_Input_pval_10E-7_peak_131	10.1868
						chr15	94406039	94406299	Monocyte_TA_10744_InputID10745__pval_10E-7_peak_132	43.3307			chr2	48424261	48424577	Macrophage_TA_6812_with_ID6813_Input_pval_10E-7_peak_132	34.3556			chr17	17162374	17162586	Macrophage_TA_11402_with_ID11403_Input_pval_10E-7_peak_132	15.5457
						chr15	99191654	99191892	Monocyte_TA_10744_InputID10745__pval_10E-7_peak_133	10.1271			chr2	48454858	48455063	Macrophage_TA_6812_with_ID6813_Input_pval_10E-7_peak_133	17.4861			chr17	18636730	18637044	Macrophage_TA_11402_with_ID11403_Input_pval_10E-7_peak_133	17.2596
						chr16	2557692	2557938	Monocyte_TA_10744_InputID10745__pval_10E-7_peak_134	22.342			chr2	60945018	60945260	Macrophage_TA_6812_with_ID6813_Input_pval_10E-7_peak_134	25.5291			chr17	26115953	26116160	Macrophage_TA_11402_with_ID11403_Input_pval_10E-7_peak_134	11.264
						chr16	11146323	11146626	Monocyte_TA_10744_InputID10745__pval_10E-7_peak_135	30.2766			chr2	85664734	85664939	Macrophage_TA_6812_with_ID6813_Input_pval_10E-7_peak_135	15.8809			chr17	28281372	28281592	Macrophage_TA_11402_with_ID11403_Input_pval_10E-7_peak_135	10.9568
						chr16	11318083	11318413	Monocyte_TA_10744_InputID10745__pval_10E-7_peak_136	154.595			chr2	101737108	101737324	Macrophage_TA_6812_with_ID6813_Input_pval_10E-7_peak_136	20.5957			chr17	30049078	30049278	Macrophage_TA_11402_with_ID11403_Input_pval_10E-7_peak_136	10.4843
						chr16	15498834	15499064	Monocyte_TA_10744_InputID10745__pval_10E-7_peak_137	36.713			chr2	102606251	102606527	Macrophage_TA_6812_with_ID6813_Input_pval_10E-7_peak_137	31.4907			chr17	32366331	32366563	Macrophage_TA_11402_with_ID11403_Input_pval_10E-7_peak_137	8.49787
						chr16	29184802	29185166	Monocyte_TA_10744_InputID10745__pval_10E-7_peak_138	15.7976			chr2	112715404	112715639	Macrophage_TA_6812_with_ID6813_Input_pval_10E-7_peak_138	18.4972			chr17	41534259	41534480	Macrophage_TA_11402_with_ID11403_Input_pval_10E-7_peak_138	12.7976
						chr16	31129227	31129501	Monocyte_TA_10744_InputID10745__pval_10E-7_peak_139	30.2873			chr2	122384790	122385059	Macrophage_TA_6812_with_ID6813_Input_pval_10E-7_peak_139	28.5885			chr17	41846864	41847064	Macrophage_TA_11402_with_ID11403_Input_pval_10E-7_peak_139	11.1368
						chr16	46405215	46405448	Monocyte_TA_10744_InputID10745__pval_10E-7_peak_140	12.5245			chr2	127838568	127838795	Macrophage_TA_6812_with_ID6813_Input_pval_10E-7_peak_140	16.6034			chr17	42201188	42201389	Macrophage_TA_11402_with_ID11403_Input_pval_10E-7_peak_140	9.33737
						chr16	56642136	56642344	Monocyte_TA_10744_InputID10745__pval_10E-7_peak_141	20.4721			chr2	136893891	136894100	Macrophage_TA_6812_with_ID6813_Input_pval_10E-7_peak_141	13.9169			chr17	46036527	46036736	Macrophage_TA_11402_with_ID11403_Input_pval_10E-7_peak_141	11.507
						chr16	60975605	60975812	Monocyte_TA_10744_InputID10745__pval_10E-7_peak_142	11.7596			chr2	146509247	146509450	Macrophage_TA_6812_with_ID6813_Input_pval_10E-7_peak_142	16.0864			chr17	47268171	47268399	Macrophage_TA_11402_with_ID11403_Input_pval_10E-7_peak_142	12.9101
						chr16	79794896	79795144	Monocyte_TA_10744_InputID10745__pval_10E-7_peak_143	10.2728			chr2	170886587	170886886	Macrophage_TA_6812_with_ID6813_Input_pval_10E-7_peak_143	37.402			chr17	47643498	47643773	Macrophage_TA_11402_with_ID11403_Input_pval_10E-7_peak_143	20.3567
						chr16	84931687	84931902	Monocyte_TA_10744_InputID10745__pval_10E-7_peak_144	18.685			chr2	188406523	188406742	Macrophage_TA_6812_with_ID6813_Input_pval_10E-7_peak_144	20.2698			chr17	51150889	51151139	Macrophage_TA_11402_with_ID11403_Input_pval_10E-7_peak_144	14.6497
						chr16	85089017	85089288	Monocyte_TA_10744_InputID10745__pval_10E-7_peak_145	45.9402			chr2	192276326	192276560	Macrophage_TA_6812_with_ID6813_Input_pval_10E-7_peak_145	17.5557			chr17	52926057	52926267	Macrophage_TA_11402_with_ID11403_Input_pval_10E-7_peak_145	13.554
						chr17	3701962	3702191	Monocyte_TA_10744_InputID10745__pval_10E-7_peak_146	11.3306			chr2	203474266	203474484	Macrophage_TA_6812_with_ID6813_Input_pval_10E-7_peak_146	23.3476			chr17	59508457	59508688	Macrophage_TA_11402_with_ID11403_Input_pval_10E-7_peak_146	10.8522
						chr17	8055133	8055376	Monocyte_TA_10744_InputID10745__pval_10E-7_peak_147	30.7258			chr2	218698964	218699239	Macrophage_TA_6812_with_ID6813_Input_pval_10E-7_peak_147	14.8223			chr17	66374245	66374585	Macrophage_TA_11402_with_ID11403_Input_pval_10E-7_peak_147	71.8054
						chr17	8057627	8057942	Monocyte_TA_10744_InputID10745__pval_10E-7_peak_148	80.3837			chr2	223656729	223656933	Macrophage_TA_6812_with_ID6813_Input_pval_10E-7_peak_148	15.3003			chr17	67951797	67951997	Macrophage_TA_11402_with_ID11403_Input_pval_10E-7_peak_148	9.75864
						chr17	14641670	14641915	Monocyte_TA_10744_InputID10745__pval_10E-7_peak_149	41.7605			chr2	240162240	240162561	Macrophage_TA_6812_with_ID6813_Input_pval_10E-7_peak_149	21.8364			chr17	74481757	74482020	Macrophage_TA_11402_with_ID11403_Input_pval_10E-7_peak_149	19.9122
						chr17	28033433	28033675	Monocyte_TA_10744_InputID10745__pval_10E-7_peak_150	41.0248			chr20	1307850	1308081	Macrophage_TA_6812_with_ID6813_Input_pval_10E-7_peak_150	21.6195			chr17	74513721	74514005	Macrophage_TA_11402_with_ID11403_Input_pval_10E-7_peak_150	25.6236
						chr17	37158605	37158816	Monocyte_TA_10744_InputID10745__pval_10E-7_peak_151	18.6357			chr20	4783284	4783491	Macrophage_TA_6812_with_ID6813_Input_pval_10E-7_peak_151	25.2606			chr17	80255240	80255616	Macrophage_TA_11402_with_ID11403_Input_pval_10E-7_peak_151	138.437
						chr17	37823765	37824061	Monocyte_TA_10744_InputID10745__pval_10E-7_peak_152	30.0522			chr20	8450430	8450650	Macrophage_TA_6812_with_ID6813_Input_pval_10E-7_peak_152	18.6829			chr17	80757532	80757811	Macrophage_TA_11402_with_ID11403_Input_pval_10E-7_peak_152	12.8338
						chr17	41050151	41050367	Monocyte_TA_10744_InputID10745__pval_10E-7_peak_153	11.8686			chr20	12032464	12032747	Macrophage_TA_6812_with_ID6813_Input_pval_10E-7_peak_153	32.0315			chr18	6414795	6414999	Macrophage_TA_11402_with_ID11403_Input_pval_10E-7_peak_153	7.72185
						chr17	47329551	47329796	Monocyte_TA_10744_InputID10745__pval_10E-7_peak_154	29.0746			chr20	36619068	36619330	Macrophage_TA_6812_with_ID6813_Input_pval_10E-7_peak_154	27.7076			chr18	36712656	36712856	Macrophage_TA_11402_with_ID11403_Input_pval_10E-7_peak_154	13.554
						chr17	48221996	48222249	Monocyte_TA_10744_InputID10745__pval_10E-7_peak_155	12.068			chr20	39631707	39631936	Macrophage_TA_6812_with_ID6813_Input_pval_10E-7_peak_155	22.6927			chr18	43386830	43387059	Macrophage_TA_11402_with_ID11403_Input_pval_10E-7_peak_155	8.616
						chr17	48367536	48367758	Monocyte_TA_10744_InputID10745__pval_10E-7_peak_156	14.1778			chr20	43987636	43987899	Macrophage_TA_6812_with_ID6813_Input_pval_10E-7_peak_156	31.8989			chr18	48711465	48711754	Macrophage_TA_11402_with_ID11403_Input_pval_10E-7_peak_156	25.0075
						chr17	59551021	59551277	Monocyte_TA_10744_InputID10745__pval_10E-7_peak_157	9.4508			chr20	45946037	45946307	Macrophage_TA_6812_with_ID6813_Input_pval_10E-7_peak_157	27.105			chr18	49048906	49049118	Macrophage_TA_11402_with_ID11403_Input_pval_10E-7_peak_157	7.37044
						chr17	59960809	59961014	Monocyte_TA_10744_InputID10745__pval_10E-7_peak_158	13.3311			chr20	45962921	45963146	Macrophage_TA_6812_with_ID6813_Input_pval_10E-7_peak_158	18.7563			chr19	2634572	2634845	Macrophage_TA_11402_with_ID11403_Input_pval_10E-7_peak_158	25.9495
						chr17	65418121	65418323	Monocyte_TA_10744_InputID10745__pval_10E-7_peak_159	14.1312			chr20	49011882	49012146	Macrophage_TA_6812_with_ID6813_Input_pval_10E-7_peak_159	49.8693			chr19	3429697	3430010	Macrophage_TA_11402_with_ID11403_Input_pval_10E-7_peak_159	43.0143
						chr17	66374324	66374574	Monocyte_TA_10744_InputID10745__pval_10E-7_peak_160	30.6103			chr20	50248197	50248483	Macrophage_TA_6812_with_ID6813_Input_pval_10E-7_peak_160	34.2015			chr19	10532813	10533048	Macrophage_TA_11402_with_ID11403_Input_pval_10E-7_peak_160	18.3652
						chr17	74248118	74248550	Monocyte_TA_10744_InputID10745__pval_10E-7_peak_161	25.1422			chr21	15921174	15921414	Macrophage_TA_6812_with_ID6813_Input_pval_10E-7_peak_161	25.3875			chr19	12897405	12897605	Macrophage_TA_11402_with_ID11403_Input_pval_10E-7_peak_161	8.10164
						chr17	74481772	74482042	Monocyte_TA_10744_InputID10745__pval_10E-7_peak_162	37.5056			chr21	35884542	35884769	Macrophage_TA_6812_with_ID6813_Input_pval_10E-7_peak_162	21.6195			chr19	28237883	28238100	Macrophage_TA_11402_with_ID11403_Input_pval_10E-7_peak_162	9.70862
						chr17	78037987	78038262	Monocyte_TA_10744_InputID10745__pval_10E-7_peak_163	17.5051			chr21	37297020	37297270	Macrophage_TA_6812_with_ID6813_Input_pval_10E-7_peak_163	21.9316			chr19	41226463	41226829	Macrophage_TA_11402_with_ID11403_Input_pval_10E-7_peak_163	81.1708
						chr17	79300819	79301043	Monocyte_TA_10744_InputID10745__pval_10E-7_peak_164	15.8642			chr21	44876583	44876827	Macrophage_TA_6812_with_ID6813_Input_pval_10E-7_peak_164	24.0759			chr19	45396633	45396981	Macrophage_TA_11402_with_ID11403_Input_pval_10E-7_peak_164	60.3333
						chr17	80174227	80174494	Monocyte_TA_10744_InputID10745__pval_10E-7_peak_165	25.1582			chr22	17969777	17969983	Macrophage_TA_6812_with_ID6813_Input_pval_10E-7_peak_165	15.6372			chr19	47281957	47282231	Macrophage_TA_11402_with_ID11403_Input_pval_10E-7_peak_165	25.5747
						chr17	80255312	80255572	Monocyte_TA_10744_InputID10745__pval_10E-7_peak_166	44.9076			chr22	31682347	31682586	Macrophage_TA_6812_with_ID6813_Input_pval_10E-7_peak_166	25.2043			chr19	55382579	55382779	Macrophage_TA_11402_with_ID11403_Input_pval_10E-7_peak_166	12.1446
						chr18	13872319	13872530	Monocyte_TA_10744_InputID10745__pval_10E-7_peak_167	8.8067			chr22	38458936	38459219	Macrophage_TA_6812_with_ID6813_Input_pval_10E-7_peak_167	33.005			chr2	2046525	2046819	Macrophage_TA_11402_with_ID11403_Input_pval_10E-7_peak_167	16.2706
						chr18	19454243	19454467	Monocyte_TA_10744_InputID10745__pval_10E-7_peak_168	11.2224			chr22	40939205	40939436	Macrophage_TA_6812_with_ID6813_Input_pval_10E-7_peak_168	16.4766			chr2	9843495	9843712	Macrophage_TA_11402_with_ID11403_Input_pval_10E-7_peak_168	19.0218
						chr18	28220298	28220505	Monocyte_TA_10744_InputID10745__pval_10E-7_peak_169	13.01			chr3	12185626	12185871	Macrophage_TA_6812_with_ID6813_Input_pval_10E-7_peak_169	22.9904			chr2	15785661	15785907	Macrophage_TA_11402_with_ID11403_Input_pval_10E-7_peak_169	7.89579
						chr18	43251704	43251969	Monocyte_TA_10744_InputID10745__pval_10E-7_peak_170	11.1545			chr3	14419917	14420140	Macrophage_TA_6812_with_ID6813_Input_pval_10E-7_peak_170	18.1935			chr2	15886190	15886419	Macrophage_TA_11402_with_ID11403_Input_pval_10E-7_peak_170	6.49202
						chr18	44780468	44780670	Monocyte_TA_10744_InputID10745__pval_10E-7_peak_171	13.735			chr3	24548990	24549248	Macrophage_TA_6812_with_ID6813_Input_pval_10E-7_peak_171	24.6338			chr2	26179035	26179235	Macrophage_TA_11402_with_ID11403_Input_pval_10E-7_peak_171	10.0049
						chr18	67616334	67616545	Monocyte_TA_10744_InputID10745__pval_10E-7_peak_172	9.51467			chr3	53184309	53184594	Macrophage_TA_6812_with_ID6813_Input_pval_10E-7_peak_172	38.6844			chr2	31442087	31442346	Macrophage_TA_11402_with_ID11403_Input_pval_10E-7_peak_172	13.3832
						chr19	2282161	2282399	Monocyte_TA_10744_InputID10745__pval_10E-7_peak_173	24.7551			chr3	58264490	58264740	Macrophage_TA_6812_with_ID6813_Input_pval_10E-7_peak_173	25.9661			chr2	36607265	36607465	Macrophage_TA_11402_with_ID11403_Input_pval_10E-7_peak_173	10.9568
						chr19	2627573	2627810	Monocyte_TA_10744_InputID10745__pval_10E-7_peak_174	29.0758			chr3	71259668	71259893	Macrophage_TA_6812_with_ID6813_Input_pval_10E-7_peak_174	16.6034			chr2	43358622	43358825	Macrophage_TA_11402_with_ID11403_Input_pval_10E-7_peak_174	15.3848
						chr19	2634557	2634865	Monocyte_TA_10744_InputID10745__pval_10E-7_peak_175	23.9557			chr3	99600179	99600420	Macrophage_TA_6812_with_ID6813_Input_pval_10E-7_peak_175	22.6927			chr2	43439600	43439809	Macrophage_TA_11402_with_ID11403_Input_pval_10E-7_peak_175	16.7094
						chr19	3429718	3429963	Monocyte_TA_10744_InputID10745__pval_10E-7_peak_176	29.6119			chr3	101849066	101849405	Macrophage_TA_6812_with_ID6813_Input_pval_10E-7_peak_176	28.7091			chr2	48424267	48424597	Macrophage_TA_11402_with_ID11403_Input_pval_10E-7_peak_176	44.1298
						chr19	8420633	8420889	Monocyte_TA_10744_InputID10745__pval_10E-7_peak_177	30.7303			chr3	105035208	105035431	Macrophage_TA_6812_with_ID6813_Input_pval_10E-7_peak_177	21.1429			chr2	56163146	56163382	Macrophage_TA_11402_with_ID11403_Input_pval_10E-7_peak_177	8.616
						chr19	16369255	16369500	Monocyte_TA_10744_InputID10745__pval_10E-7_peak_178	29.3847			chr3	105511241	105511525	Macrophage_TA_6812_with_ID6813_Input_pval_10E-7_peak_178	29.9965			chr2	57310496	57310696	Macrophage_TA_11402_with_ID11403_Input_pval_10E-7_peak_178	12.2394
						chr19	39900251	39900493	Monocyte_TA_10744_InputID10745__pval_10E-7_peak_179	28.4927			chr3	119176109	119176385	Macrophage_TA_6812_with_ID6813_Input_pval_10E-7_peak_179	44.9239			chr2	58395903	58396103	Macrophage_TA_11402_with_ID11403_Input_pval_10E-7_peak_179	9.61317
						chr19	41226509	41226825	Monocyte_TA_10744_InputID10745__pval_10E-7_peak_180	63.444			chr3	128342534	128342820	Macrophage_TA_6812_with_ID6813_Input_pval_10E-7_peak_180	46.3277			chr2	59773047	59773255	Macrophage_TA_11402_with_ID11403_Input_pval_10E-7_peak_180	12.2394
						chr19	43167370	43167743	Monocyte_TA_10744_InputID10745__pval_10E-7_peak_181	20.5521			chr3	131105309	131105569	Macrophage_TA_6812_with_ID6813_Input_pval_10E-7_peak_181	36.5664			chr2	69135873	69136127	Macrophage_TA_11402_with_ID11403_Input_pval_10E-7_peak_181	9.70862
						chr19	45678993	45679222	Monocyte_TA_10744_InputID10745__pval_10E-7_peak_182	19.9465			chr3	149244680	149244884	Macrophage_TA_6812_with_ID6813_Input_pval_10E-7_peak_182	17.6823			chr2	69718140	69718340	Macrophage_TA_11402_with_ID11403_Input_pval_10E-7_peak_182	13.3832
						chr19	51923075	51923290	Monocyte_TA_10744_InputID10745__pval_10E-7_peak_183	14.4443			chr3	183088625	183088891	Macrophage_TA_6812_with_ID6813_Input_pval_10E-7_peak_183	37.3852			chr2	85664707	85664953	Macrophage_TA_11402_with_ID11403_Input_pval_10E-7_peak_183	31.0384
						chr19	51930512	51930810	Monocyte_TA_10744_InputID10745__pval_10E-7_peak_184	52.4525			chr4	26021772	26022080	Macrophage_TA_6812_with_ID6813_Input_pval_10E-7_peak_184	40.6292			chr2	96788156	96788433	Macrophage_TA_11402_with_ID11403_Input_pval_10E-7_peak_184	34.829
						chr19	52239312	52239594	Monocyte_TA_10744_InputID10745__pval_10E-7_peak_185	32.6776			chr4	54542489	54543013	Macrophage_TA_6812_with_ID6813_Input_pval_10E-7_peak_185	50.0467			chr2	96829459	96829663	Macrophage_TA_11402_with_ID11403_Input_pval_10E-7_peak_185	12.25
						chr19	54523411	54523648	Monocyte_TA_10744_InputID10745__pval_10E-7_peak_186	17.6979			chr4	70592227	70592475	Macrophage_TA_6812_with_ID6813_Input_pval_10E-7_peak_186	27.8907			chr2	101737022	101737360	Macrophage_TA_11402_with_ID11403_Input_pval_10E-7_peak_186	124.068
						chr19	54712119	54712353	Monocyte_TA_10744_InputID10745__pval_10E-7_peak_187	16.5756			chr4	108759305	108759538	Macrophage_TA_6812_with_ID6813_Input_pval_10E-7_peak_187	19.8491			chr2	102606325	102606572	Macrophage_TA_11402_with_ID11403_Input_pval_10E-7_peak_187	25.0075
						chr2	7199437	7199714	Monocyte_TA_10744_InputID10745__pval_10E-7_peak_188	55.2637			chr4	124161563	124161813	Macrophage_TA_6812_with_ID6813_Input_pval_10E-7_peak_188	29.0576			chr2	102680652	102680857	Macrophage_TA_11402_with_ID11403_Input_pval_10E-7_peak_188	15.7836
						chr2	8075939	8076165	Monocyte_TA_10744_InputID10745__pval_10E-7_peak_189	11.5924			chr4	129492968	129493208	Macrophage_TA_6812_with_ID6813_Input_pval_10E-7_peak_189	28.709			chr2	105746241	105746459	Macrophage_TA_11402_with_ID11403_Input_pval_10E-7_peak_189	15.9423
						chr2	9501756	9501956	Monocyte_TA_10744_InputID10745__pval_10E-7_peak_190	13.6077			chr4	143883196	143883413	Macrophage_TA_6812_with_ID6813_Input_pval_10E-7_peak_190	21.0171			chr2	109150820	109151020	Macrophage_TA_11402_with_ID11403_Input_pval_10E-7_peak_190	12.1446
						chr2	29174964	29175185	Monocyte_TA_10744_InputID10745__pval_10E-7_peak_191	12.3057			chr4	144298946	144299225	Macrophage_TA_6812_with_ID6813_Input_pval_10E-7_peak_191	24.9835			chr2	112137059	112137259	Macrophage_TA_11402_with_ID11403_Input_pval_10E-7_peak_191	14.1119
						chr2	30656733	30656958	Monocyte_TA_10744_InputID10745__pval_10E-7_peak_192	8.69312			chr4	148776874	148777116	Macrophage_TA_6812_with_ID6813_Input_pval_10E-7_peak_192	28.8196			chr2	113998504	113998865	Macrophage_TA_11402_with_ID11403_Input_pval_10E-7_peak_192	41.1016
						chr2	32817681	32817886	Monocyte_TA_10744_InputID10745__pval_10E-7_peak_193	13.5482			chr4	164480006	164480280	Macrophage_TA_6812_with_ID6813_Input_pval_10E-7_peak_193	26.2919			chr2	114390469	114390669	Macrophage_TA_11402_with_ID11403_Input_pval_10E-7_peak_193	16.7593
						chr2	32895763	32895963	Monocyte_TA_10744_InputID10745__pval_10E-7_peak_194	12.5598			chr4	175441842	175442113	Macrophage_TA_6812_with_ID6813_Input_pval_10E-7_peak_194	36.5664			chr2	122069992	122070192	Macrophage_TA_11402_with_ID11403_Input_pval_10E-7_peak_194	10.9568
						chr2	43358290	43358789	Monocyte_TA_10744_InputID10745__pval_10E-7_peak_195	25.4595			chr4	185734613	185734889	Macrophage_TA_6812_with_ID6813_Input_pval_10E-7_peak_195	27.766			chr2	127838527	127838799	Macrophage_TA_11402_with_ID11403_Input_pval_10E-7_peak_195	46.0731
						chr2	43767258	43767529	Monocyte_TA_10744_InputID10745__pval_10E-7_peak_196	39.2764			chr5	36680256	36680546	Macrophage_TA_6812_with_ID6813_Input_pval_10E-7_peak_196	49.4643			chr2	128856004	128856204	Macrophage_TA_11402_with_ID11403_Input_pval_10E-7_peak_196	10.9357
						chr2	47527791	47528122	Monocyte_TA_10744_InputID10745__pval_10E-7_peak_197	172.07			chr5	39301579	39301813	Macrophage_TA_6812_with_ID6813_Input_pval_10E-7_peak_197	24.008			chr2	129514078	129514332	Macrophage_TA_11402_with_ID11403_Input_pval_10E-7_peak_197	7.51068
						chr2	48424290	48424605	Monocyte_TA_10744_InputID10745__pval_10E-7_peak_198	32.4384			chr5	67839097	67839370	Macrophage_TA_6812_with_ID6813_Input_pval_10E-7_peak_198	39.964			chr2	139393758	139393969	Macrophage_TA_11402_with_ID11403_Input_pval_10E-7_peak_198	14.8984
						chr2	60396157	60396357	Monocyte_TA_10744_InputID10745__pval_10E-7_peak_199	8.69312			chr5	76399333	76399552	Macrophage_TA_6812_with_ID6813_Input_pval_10E-7_peak_199	20.2624			chr2	158391373	158391582	Macrophage_TA_11402_with_ID11403_Input_pval_10E-7_peak_199	8.49787
						chr2	64500739	64500944	Monocyte_TA_10744_InputID10745__pval_10E-7_peak_200	20.049			chr5	77297171	77297386	Macrophage_TA_6812_with_ID6813_Input_pval_10E-7_peak_200	21.2264			chr2	160043616	160043816	Macrophage_TA_11402_with_ID11403_Input_pval_10E-7_peak_200	13.7888
						chr2	85664699	85664954	Monocyte_TA_10744_InputID10745__pval_10E-7_peak_201	35.7683			chr5	90765658	90765876	Macrophage_TA_6812_with_ID6813_Input_pval_10E-7_peak_201	26.5115			chr2	161492117	161492317	Macrophage_TA_11402_with_ID11403_Input_pval_10E-7_peak_201	13.3832
						chr2	85932725	85932979	Monocyte_TA_10744_InputID10745__pval_10E-7_peak_202	25.2016			chr5	93769100	93769367	Macrophage_TA_6812_with_ID6813_Input_pval_10E-7_peak_202	28.709			chr2	167172973	167173173	Macrophage_TA_11402_with_ID11403_Input_pval_10E-7_peak_202	10.9357
						chr2	85935831	85936056	Monocyte_TA_10744_InputID10745__pval_10E-7_peak_203	26.4919			chr5	94319552	94319775	Macrophage_TA_6812_with_ID6813_Input_pval_10E-7_peak_203	25.0058			chr2	194146554	194146769	Macrophage_TA_11402_with_ID11403_Input_pval_10E-7_peak_203	10.9357
						chr2	88927691	88927891	Monocyte_TA_10744_InputID10745__pval_10E-7_peak_204	11.9852			chr5	119724040	119724274	Macrophage_TA_6812_with_ID6813_Input_pval_10E-7_peak_204	16.0864			chr2	208103985	208104211	Macrophage_TA_11402_with_ID11403_Input_pval_10E-7_peak_204	12.2394
						chr2	101737097	101737330	Monocyte_TA_10744_InputID10745__pval_10E-7_peak_205	36.5387			chr5	125844700	125844953	Macrophage_TA_6812_with_ID6813_Input_pval_10E-7_peak_205	28.2407			chr2	216525343	216525547	Macrophage_TA_11402_with_ID11403_Input_pval_10E-7_peak_205	10.9357
						chr2	102133791	102134033	Monocyte_TA_10744_InputID10745__pval_10E-7_peak_206	22.9353			chr5	133802132	133802359	Macrophage_TA_6812_with_ID6813_Input_pval_10E-7_peak_206	22.1879			chr2	221110596	221110798	Macrophage_TA_11402_with_ID11403_Input_pval_10E-7_peak_206	13.3832
						chr2	102606280	102606532	Monocyte_TA_10744_InputID10745__pval_10E-7_peak_207	52.5789			chr5	148515014	148515352	Macrophage_TA_6812_with_ID6813_Input_pval_10E-7_peak_207	96.2704			chr2	223565724	223565936	Macrophage_TA_11402_with_ID11403_Input_pval_10E-7_peak_207	14.7663
						chr2	109855134	109855378	Monocyte_TA_10744_InputID10745__pval_10E-7_peak_208	12.6473			chr5	150159870	150160137	Macrophage_TA_6812_with_ID6813_Input_pval_10E-7_peak_208	47.1078			chr2	234665709	234665930	Macrophage_TA_11402_with_ID11403_Input_pval_10E-7_peak_208	10.0603
						chr2	115993242	115993452	Monocyte_TA_10744_InputID10745__pval_10E-7_peak_209	9.4847			chr5	150239886	150240115	Macrophage_TA_6812_with_ID6813_Input_pval_10E-7_peak_209	22.9508			chr2	240323162	240323362	Macrophage_TA_11402_with_ID11403_Input_pval_10E-7_peak_209	9.70862
						chr2	121955090	121955392	Monocyte_TA_10744_InputID10745__pval_10E-7_peak_210	31.151			chr5	158788088	158788320	Macrophage_TA_6812_with_ID6813_Input_pval_10E-7_peak_210	19.4071			chr20	1307848	1308116	Macrophage_TA_11402_with_ID11403_Input_pval_10E-7_peak_210	49.0396
						chr2	127837145	127837347	Monocyte_TA_10744_InputID10745__pval_10E-7_peak_211	12.3057			chr5	171836488	171836736	Macrophage_TA_6812_with_ID6813_Input_pval_10E-7_peak_211	30.0699			chr20	2188236	2188436	Macrophage_TA_11402_with_ID11403_Input_pval_10E-7_peak_211	13.1418
						chr2	127838542	127838862	Monocyte_TA_10744_InputID10745__pval_10E-7_peak_212	45.1055			chr5	172193288	172193542	Macrophage_TA_6812_with_ID6813_Input_pval_10E-7_peak_212	7.87615			chr20	3360513	3360713	Macrophage_TA_11402_with_ID11403_Input_pval_10E-7_peak_212	9.70862
						chr2	136889869	136890173	Monocyte_TA_10744_InputID10745__pval_10E-7_peak_213	20.9519			chr5	172202622	172202909	Macrophage_TA_6812_with_ID6813_Input_pval_10E-7_peak_213	35.8253			chr20	4927705	4927905	Macrophage_TA_11402_with_ID11403_Input_pval_10E-7_peak_213	13.4311
						chr2	136893529	136894099	Monocyte_TA_10744_InputID10745__pval_10E-7_peak_214	66.4721			chr5	172227062	172227293	Macrophage_TA_6812_with_ID6813_Input_pval_10E-7_peak_214	20.3527			chr20	11176924	11177231	Macrophage_TA_11402_with_ID11403_Input_pval_10E-7_peak_214	69.6663
						chr2	145417354	145417688	Monocyte_TA_10744_InputID10745__pval_10E-7_peak_215	31.5479			chr5	172296138	172296444	Macrophage_TA_6812_with_ID6813_Input_pval_10E-7_peak_215	54.4458			chr20	25289665	25289896	Macrophage_TA_11402_with_ID11403_Input_pval_10E-7_peak_215	18.2093
						chr2	146450727	146451054	Monocyte_TA_10744_InputID10745__pval_10E-7_peak_216	19.0868			chr5	178783645	178783950	Macrophage_TA_6812_with_ID6813_Input_pval_10E-7_peak_216	49.8693			chr20	29594380	29594642	Macrophage_TA_11402_with_ID11403_Input_pval_10E-7_peak_216	17.889
						chr2	149400487	149400739	Monocyte_TA_10744_InputID10745__pval_10E-7_peak_217	25.0459			chr6	4323195	4323414	Macrophage_TA_6812_with_ID6813_Input_pval_10E-7_peak_217	22.3694			chr20	30300434	30300691	Macrophage_TA_11402_with_ID11403_Input_pval_10E-7_peak_217	23.4975
						chr2	174296870	174297070	Monocyte_TA_10744_InputID10745__pval_10E-7_peak_218	16.3456			chr6	14598668	14598912	Macrophage_TA_6812_with_ID6813_Input_pval_10E-7_peak_218	19.5314			chr20	37976296	37976639	Macrophage_TA_11402_with_ID11403_Input_pval_10E-7_peak_218	9.75864
						chr2	193072725	193072925	Monocyte_TA_10744_InputID10745__pval_10E-7_peak_219	11.7596			chr6	18330740	18330944	Macrophage_TA_6812_with_ID6813_Input_pval_10E-7_peak_219	21.302			chr20	38603705	38603905	Macrophage_TA_11402_with_ID11403_Input_pval_10E-7_peak_219	13.4311
						chr2	197104999	197105229	Monocyte_TA_10744_InputID10745__pval_10E-7_peak_220	21.0241			chr6	20484462	20484681	Macrophage_TA_6812_with_ID6813_Input_pval_10E-7_peak_220	23.0502			chr20	39631693	39631949	Macrophage_TA_11402_with_ID11403_Input_pval_10E-7_peak_220	22.5416
						chr2	208103961	208104206	Monocyte_TA_10744_InputID10745__pval_10E-7_peak_221	16.8219			chr6	25006744	25007004	Macrophage_TA_6812_with_ID6813_Input_pval_10E-7_peak_221	30.0553			chr20	43987543	43987969	Macrophage_TA_11402_with_ID11403_Input_pval_10E-7_peak_221	194.121
						chr2	218343703	218343903	Monocyte_TA_10744_InputID10745__pval_10E-7_peak_222	7.12037			chr6	35569668	35570044	Macrophage_TA_6812_with_ID6813_Input_pval_10E-7_peak_222	76.6675			chr20	45946045	45946348	Macrophage_TA_11402_with_ID11403_Input_pval_10E-7_peak_222	33.6652
						chr2	218698920	218699231	Monocyte_TA_10744_InputID10745__pval_10E-7_peak_223	27.9033			chr6	35693449	35693758	Macrophage_TA_6812_with_ID6813_Input_pval_10E-7_peak_223	32.9218			chr20	49011901	49012130	Macrophage_TA_11402_with_ID11403_Input_pval_10E-7_peak_223	24.301
						chr2	219235197	219235518	Monocyte_TA_10744_InputID10745__pval_10E-7_peak_224	21.2547			chr6	35695719	35696074	Macrophage_TA_6812_with_ID6813_Input_pval_10E-7_peak_224	73.0165			chr20	50248155	50248515	Macrophage_TA_11402_with_ID11403_Input_pval_10E-7_peak_224	66.7161
						chr2	219246665	219246919	Monocyte_TA_10744_InputID10745__pval_10E-7_peak_225	44.0391			chr6	35699720	35699950	Macrophage_TA_6812_with_ID6813_Input_pval_10E-7_peak_225	26.5922			chr20	58009443	58009648	Macrophage_TA_11402_with_ID11403_Input_pval_10E-7_peak_225	9.21982
						chr2	223656686	223656995	Monocyte_TA_10744_InputID10745__pval_10E-7_peak_226	37.7613			chr6	39791214	39791472	Macrophage_TA_6812_with_ID6813_Input_pval_10E-7_peak_226	27.5639			chr21	32608293	32608493	Macrophage_TA_11402_with_ID11403_Input_pval_10E-7_peak_226	9.75864
						chr2	228682948	228683207	Monocyte_TA_10744_InputID10745__pval_10E-7_peak_227	32.1794			chr6	42013466	42013666	Macrophage_TA_6812_with_ID6813_Input_pval_10E-7_peak_227	13.0386			chr21	39693098	39693298	Macrophage_TA_11402_with_ID11403_Input_pval_10E-7_peak_227	12.2394
						chr2	228683448	228683836	Monocyte_TA_10744_InputID10745__pval_10E-7_peak_228	12.8615			chr6	108910501	108910724	Macrophage_TA_6812_with_ID6813_Input_pval_10E-7_peak_228	21.7819			chr21	43974498	43974735	Macrophage_TA_11402_with_ID11403_Input_pval_10E-7_peak_228	10.3377
						chr2	231306362	231306578	Monocyte_TA_10744_InputID10745__pval_10E-7_peak_229	22.342			chr6	109625577	109625813	Macrophage_TA_6812_with_ID6813_Input_pval_10E-7_peak_229	27.8207			chr21	44876571	44876845	Macrophage_TA_11402_with_ID11403_Input_pval_10E-7_peak_229	44.7813
						chr2	232469483	232469795	Monocyte_TA_10744_InputID10745__pval_10E-7_peak_230	30.0182			chr6	111391617	111391859	Macrophage_TA_6812_with_ID6813_Input_pval_10E-7_peak_230	23.5026			chr21	46601719	46601933	Macrophage_TA_11402_with_ID11403_Input_pval_10E-7_peak_230	12.2394
						chr2	237897449	237897651	Monocyte_TA_10744_InputID10745__pval_10E-7_peak_231	12.984			chr6	130210878	130211094	Macrophage_TA_6812_with_ID6813_Input_pval_10E-7_peak_231	20.2698			chr21	48055521	48055845	Macrophage_TA_11402_with_ID11403_Input_pval_10E-7_peak_231	19.9631
						chr2	240162252	240162578	Monocyte_TA_10744_InputID10745__pval_10E-7_peak_232	45.1743			chr6	138194589	138194792	Macrophage_TA_6812_with_ID6813_Input_pval_10E-7_peak_232	15.9001			chr22	24586203	24586434	Macrophage_TA_11402_with_ID11403_Input_pval_10E-7_peak_232	9.20961
						chr20	5325622	5325898	Monocyte_TA_10744_InputID10745__pval_10E-7_peak_233	17.9196			chr6	141178918	141179484	Macrophage_TA_6812_with_ID6813_Input_pval_10E-7_peak_233	27.2015			chr22	30687125	30687330	Macrophage_TA_11402_with_ID11403_Input_pval_10E-7_peak_233	13.9521
						chr20	8456649	8456874	Monocyte_TA_10744_InputID10745__pval_10E-7_peak_234	16.7989			chr6	164132620	164132867	Macrophage_TA_6812_with_ID6813_Input_pval_10E-7_peak_234	26.0028			chr22	31682297	31682617	Macrophage_TA_11402_with_ID11403_Input_pval_10E-7_peak_234	52.4291
						chr20	12570677	12570955	Monocyte_TA_10744_InputID10745__pval_10E-7_peak_235	11.5924			chr7	12751985	12752191	Macrophage_TA_6812_with_ID6813_Input_pval_10E-7_peak_235	13.3826			chr22	36002216	36002691	Macrophage_TA_11402_with_ID11403_Input_pval_10E-7_peak_235	8.4912
						chr20	15735680	15735914	Monocyte_TA_10744_InputID10745__pval_10E-7_peak_236	11.2224			chr7	25659862	25660118	Macrophage_TA_6812_with_ID6813_Input_pval_10E-7_peak_236	33.5165			chr22	36142354	36142595	Macrophage_TA_11402_with_ID11403_Input_pval_10E-7_peak_236	7.32805
						chr20	16599950	16600152	Monocyte_TA_10744_InputID10745__pval_10E-7_peak_237	7.77037			chr7	47846306	47846641	Macrophage_TA_6812_with_ID6813_Input_pval_10E-7_peak_237	61.4126			chr22	37090726	37090926	Macrophage_TA_11402_with_ID11403_Input_pval_10E-7_peak_237	10.4324
						chr20	25218450	25218691	Monocyte_TA_10744_InputID10745__pval_10E-7_peak_238	21.4026			chr7	65720060	65720347	Macrophage_TA_6812_with_ID6813_Input_pval_10E-7_peak_238	40.457			chr22	37212201	37212431	Macrophage_TA_11402_with_ID11403_Input_pval_10E-7_peak_238	13.3117
						chr20	30198590	30198844	Monocyte_TA_10744_InputID10745__pval_10E-7_peak_239	28.5564			chr7	71870396	71870630	Macrophage_TA_6812_with_ID6813_Input_pval_10E-7_peak_239	15.1622			chr22	38458938	38459153	Macrophage_TA_11402_with_ID11403_Input_pval_10E-7_peak_239	17.832
						chr20	34359621	34359853	Monocyte_TA_10744_InputID10745__pval_10E-7_peak_240	22.8012			chr7	73892537	73892788	Macrophage_TA_6812_with_ID6813_Input_pval_10E-7_peak_240	31.4215			chr22	43356260	43356467	Macrophage_TA_11402_with_ID11403_Input_pval_10E-7_peak_240	13.2381
						chr20	36619022	36619352	Monocyte_TA_10744_InputID10745__pval_10E-7_peak_241	75.1846			chr7	75425435	75425657	Macrophage_TA_6812_with_ID6813_Input_pval_10E-7_peak_241	18.4456			chr3	7864918	7865155	Macrophage_TA_11402_with_ID11403_Input_pval_10E-7_peak_241	9.70862
						chr20	37639098	37639298	Monocyte_TA_10744_InputID10745__pval_10E-7_peak_242	10.3581			chr7	76956306	76956567	Macrophage_TA_6812_with_ID6813_Input_pval_10E-7_peak_242	32.6708			chr3	12185625	12185871	Macrophage_TA_11402_with_ID11403_Input_pval_10E-7_peak_242	29.025
						chr20	38968907	38969107	Monocyte_TA_10744_InputID10745__pval_10E-7_peak_243	13.5482			chr7	77662802	77663082	Macrophage_TA_6812_with_ID6813_Input_pval_10E-7_peak_243	34.1227			chr3	14208813	14209072	Macrophage_TA_11402_with_ID11403_Input_pval_10E-7_peak_243	44.5964
						chr20	39122230	39122465	Monocyte_TA_10744_InputID10745__pval_10E-7_peak_244	25.4595			chr7	95179538	95179780	Macrophage_TA_6812_with_ID6813_Input_pval_10E-7_peak_244	24.3924			chr3	14419864	14420125	Macrophage_TA_11402_with_ID11403_Input_pval_10E-7_peak_244	33.6864
						chr20	39631627	39631950	Monocyte_TA_10744_InputID10745__pval_10E-7_peak_245	81.7824			chr7	106058632	106058876	Macrophage_TA_6812_with_ID6813_Input_pval_10E-7_peak_245	16.1448			chr3	15901770	15901970	Macrophage_TA_11402_with_ID11403_Input_pval_10E-7_peak_245	10.9568
						chr20	41682923	41683147	Monocyte_TA_10744_InputID10745__pval_10E-7_peak_246	12.5598			chr7	106709787	106710090	Macrophage_TA_6812_with_ID6813_Input_pval_10E-7_peak_246	24.5208			chr3	23244683	23244939	Macrophage_TA_11402_with_ID11403_Input_pval_10E-7_peak_246	15.9423
						chr20	45946036	45946360	Monocyte_TA_10744_InputID10745__pval_10E-7_peak_247	35.7929			chr7	139418766	139418972	Macrophage_TA_6812_with_ID6813_Input_pval_10E-7_peak_247	13.9007			chr3	30667939	30668145	Macrophage_TA_11402_with_ID11403_Input_pval_10E-7_peak_247	13.3832
						chr20	48891349	48891742	Monocyte_TA_10744_InputID10745__pval_10E-7_peak_248	55.9071			chr7	151620755	151620963	Macrophage_TA_6812_with_ID6813_Input_pval_10E-7_peak_248	24.011			chr3	33567204	33567416	Macrophage_TA_11402_with_ID11403_Input_pval_10E-7_peak_248	8.616
						chr20	48965891	48966188	Monocyte_TA_10744_InputID10745__pval_10E-7_peak_249	45.2758			chr8	19212718	19213030	Macrophage_TA_6812_with_ID6813_Input_pval_10E-7_peak_249	54.443			chr3	36225534	36225755	Macrophage_TA_11402_with_ID11403_Input_pval_10E-7_peak_249	12.1446
						chr20	49011907	49012177	Monocyte_TA_10744_InputID10745__pval_10E-7_peak_250	73.369			chr8	20724156	20724362	Macrophage_TA_6812_with_ID6813_Input_pval_10E-7_peak_250	14.6028			chr3	37442037	37442269	Macrophage_TA_11402_with_ID11403_Input_pval_10E-7_peak_250	10.9568
						chr20	49057346	49057588	Monocyte_TA_10744_InputID10745__pval_10E-7_peak_251	21.2636			chr8	48266201	48266435	Macrophage_TA_6812_with_ID6813_Input_pval_10E-7_peak_251	23.6656			chr3	43306736	43306936	Macrophage_TA_11402_with_ID11403_Input_pval_10E-7_peak_251	6.44614
						chr21	9825877	9826215	Monocyte_TA_10744_InputID10745__pval_10E-7_peak_252	6.66766			chr8	54623201	54623435	Macrophage_TA_6812_with_ID6813_Input_pval_10E-7_peak_252	26.7458			chr3	53184300	53184606	Macrophage_TA_11402_with_ID11403_Input_pval_10E-7_peak_252	51.3229
						chr21	9826834	9827393	Monocyte_TA_10744_InputID10745__pval_10E-7_peak_253	7.83823			chr8	62569778	62570109	Macrophage_TA_6812_with_ID6813_Input_pval_10E-7_peak_253	22.6649			chr3	54242339	54242539	Macrophage_TA_11402_with_ID11403_Input_pval_10E-7_peak_253	12.2394
						chr21	34755450	34755853	Monocyte_TA_10744_InputID10745__pval_10E-7_peak_254	12.965			chr8	82062525	82062783	Macrophage_TA_6812_with_ID6813_Input_pval_10E-7_peak_254	25.3875			chr3	54988331	54988531	Macrophage_TA_11402_with_ID11403_Input_pval_10E-7_peak_254	10.6276
						chr21	35884514	35884751	Monocyte_TA_10744_InputID10745__pval_10E-7_peak_255	39.4301			chr8	97873609	97873858	Macrophage_TA_6812_with_ID6813_Input_pval_10E-7_peak_255	33.0015			chr3	57646089	57646289	Macrophage_TA_11402_with_ID11403_Input_pval_10E-7_peak_255	9.70862
						chr21	36207924	36208159	Monocyte_TA_10744_InputID10745__pval_10E-7_peak_256	23.7218			chr8	102207267	102207470	Macrophage_TA_6812_with_ID6813_Input_pval_10E-7_peak_256	16.0047			chr3	93781513	93781752	Macrophage_TA_11402_with_ID11403_Input_pval_10E-7_peak_256	13.3832
						chr21	36237914	36238172	Monocyte_TA_10744_InputID10745__pval_10E-7_peak_257	15.0379			chr8	131289865	131290099	Macrophage_TA_6812_with_ID6813_Input_pval_10E-7_peak_257	14.2051			chr3	101576090	101576296	Macrophage_TA_11402_with_ID11403_Input_pval_10E-7_peak_257	10.9568
						chr21	37296982	37297182	Monocyte_TA_10744_InputID10745__pval_10E-7_peak_258	15.986			chr8	144289847	144290139	Macrophage_TA_6812_with_ID6813_Input_pval_10E-7_peak_258	49.8271			chr3	107686969	107687169	Macrophage_TA_11402_with_ID11403_Input_pval_10E-7_peak_258	8.49787
						chr21	40469490	40469710	Monocyte_TA_10744_InputID10745__pval_10E-7_peak_259	16.1032			chr9	42854358	42854566	Macrophage_TA_6812_with_ID6813_Input_pval_10E-7_peak_259	14.1288			chr3	135373955	135374178	Macrophage_TA_11402_with_ID11403_Input_pval_10E-7_peak_259	10.9357
						chr21	44876618	44876847	Monocyte_TA_10744_InputID10745__pval_10E-7_peak_260	30.7303			chr9	67292844	67293071	Macrophage_TA_6812_with_ID6813_Input_pval_10E-7_peak_260	22.4069			chr3	150889102	150889381	Macrophage_TA_11402_with_ID11403_Input_pval_10E-7_peak_260	12.1446
						chr21	44936865	44937118	Monocyte_TA_10744_InputID10745__pval_10E-7_peak_261	20.5202			chr9	69654789	69654994	Macrophage_TA_6812_with_ID6813_Input_pval_10E-7_peak_261	15.315			chr3	158520081	158520284	Macrophage_TA_11402_with_ID11403_Input_pval_10E-7_peak_261	13.3832
						chr21	45579753	45579964	Monocyte_TA_10744_InputID10745__pval_10E-7_peak_262	23.3475			chr9	73095680	73095943	Macrophage_TA_6812_with_ID6813_Input_pval_10E-7_peak_262	25.522			chr3	183088632	183088856	Macrophage_TA_11402_with_ID11403_Input_pval_10E-7_peak_262	13.0913
						chr22	22434009	22434216	Monocyte_TA_10744_InputID10745__pval_10E-7_peak_263	8.87817			chr9	88984211	88984428	Macrophage_TA_6812_with_ID6813_Input_pval_10E-7_peak_263	17.8732			chr3	188665779	188666052	Macrophage_TA_11402_with_ID11403_Input_pval_10E-7_peak_263	19.4218
						chr22	31682361	31682564	Monocyte_TA_10744_InputID10745__pval_10E-7_peak_264	17.3719			chr9	108174695	108174895	Macrophage_TA_6812_with_ID6813_Input_pval_10E-7_peak_264	15.9754			chr3	191801007	191801207	Macrophage_TA_11402_with_ID11403_Input_pval_10E-7_peak_264	12.2394
						chr22	34720905	34721138	Monocyte_TA_10744_InputID10745__pval_10E-7_peak_265	15.7906			chr9	110523353	110523553	Macrophage_TA_6812_with_ID6813_Input_pval_10E-7_peak_265	19.3229			chr4	4558815	4559016	Macrophage_TA_11402_with_ID11403_Input_pval_10E-7_peak_265	12.2394
						chr22	36801814	36802014	Monocyte_TA_10744_InputID10745__pval_10E-7_peak_266	11.0684			chr9	110913077	110913308	Macrophage_TA_6812_with_ID6813_Input_pval_10E-7_peak_266	26.1635			chr4	8090034	8090234	Macrophage_TA_11402_with_ID11403_Input_pval_10E-7_peak_266	7.81376
						chr22	38458918	38459159	Monocyte_TA_10744_InputID10745__pval_10E-7_peak_267	31.3125			chr9	112702111	112702357	Macrophage_TA_6812_with_ID6813_Input_pval_10E-7_peak_267	24.5378			chr4	37315390	37315594	Macrophage_TA_11402_with_ID11403_Input_pval_10E-7_peak_267	13.554
						chr3	13040940	13041187	Monocyte_TA_10744_InputID10745__pval_10E-7_peak_268	24.525			chr9	117114275	117114582	Macrophage_TA_6812_with_ID6813_Input_pval_10E-7_peak_268	39.9516			chr4	44065920	44066120	Macrophage_TA_11402_with_ID11403_Input_pval_10E-7_peak_268	10.9568
						chr3	14419856	14420188	Monocyte_TA_10744_InputID10745__pval_10E-7_peak_269	71.7976			chr9	123412674	123412908	Macrophage_TA_6812_with_ID6813_Input_pval_10E-7_peak_269	18.1935			chr4	84065782	84066008	Macrophage_TA_11402_with_ID11403_Input_pval_10E-7_peak_269	7.51068
						chr3	16852684	16852905	Monocyte_TA_10744_InputID10745__pval_10E-7_peak_270	9.4847			chr9	130818074	130818295	Macrophage_TA_6812_with_ID6813_Input_pval_10E-7_peak_270	19.9709			chr4	99047490	99047690	Macrophage_TA_11402_with_ID11403_Input_pval_10E-7_peak_270	8.616
						chr3	49378091	49378309	Monocyte_TA_10744_InputID10745__pval_10E-7_peak_271	13.4636			chrX	23805307	23805575	Macrophage_TA_6812_with_ID6813_Input_pval_10E-7_peak_271	25.4747			chr4	99680033	99680233	Macrophage_TA_11402_with_ID11403_Input_pval_10E-7_peak_271	8.616
						chr3	49382632	49382837	Monocyte_TA_10744_InputID10745__pval_10E-7_peak_272	14.2922			chrX	106917301	106917526	Macrophage_TA_6812_with_ID6813_Input_pval_10E-7_peak_272	19.4296			chr4	124422138	124422378	Macrophage_TA_11402_with_ID11403_Input_pval_10E-7_peak_272	10.9568
						chr3	55658330	55658644	Monocyte_TA_10744_InputID10745__pval_10E-7_peak_273	46.2569			chrX	106985103	106985307	Macrophage_TA_6812_with_ID6813_Input_pval_10E-7_peak_273	13.0073			chr4	139481917	139482121	Macrophage_TA_11402_with_ID11403_Input_pval_10E-7_peak_273	11.1062
						chr3	56821953	56822185	Monocyte_TA_10744_InputID10745__pval_10E-7_peak_274	18.3593										chr4	154573147	154573424	Macrophage_TA_11402_with_ID11403_Input_pval_10E-7_peak_274	15.3848
						chr3	69785101	69785301	Monocyte_TA_10744_InputID10745__pval_10E-7_peak_275	14.5567										chr4	169486036	169486236	Macrophage_TA_11402_with_ID11403_Input_pval_10E-7_peak_275	9.75864
						chr3	101849113	101849322	Monocyte_TA_10744_InputID10745__pval_10E-7_peak_276	16.6301										chr4	186391834	186392046	Macrophage_TA_11402_with_ID11403_Input_pval_10E-7_peak_276	10.5291
						chr3	105511206	105511506	Monocyte_TA_10744_InputID10745__pval_10E-7_peak_277	51.8207										chr5	4494066	4494267	Macrophage_TA_11402_with_ID11403_Input_pval_10E-7_peak_277	14.8984
						chr3	116271879	116272088	Monocyte_TA_10744_InputID10745__pval_10E-7_peak_278	7.24311										chr5	5728617	5728861	Macrophage_TA_11402_with_ID11403_Input_pval_10E-7_peak_278	10.9357
						chr3	121952039	121952280	Monocyte_TA_10744_InputID10745__pval_10E-7_peak_279	12.0101										chr5	13234818	13235022	Macrophage_TA_11402_with_ID11403_Input_pval_10E-7_peak_279	12.2394
						chr3	131105325	131105679	Monocyte_TA_10744_InputID10745__pval_10E-7_peak_280	29.3025										chr5	13613927	13614290	Macrophage_TA_11402_with_ID11403_Input_pval_10E-7_peak_280	8.28041
						chr3	134230534	134230755	Monocyte_TA_10744_InputID10745__pval_10E-7_peak_281	7.42863										chr5	19209693	19209893	Macrophage_TA_11402_with_ID11403_Input_pval_10E-7_peak_281	7.32805
						chr3	146126582	146126782	Monocyte_TA_10744_InputID10745__pval_10E-7_peak_282	8.88079										chr5	36680270	36680569	Macrophage_TA_11402_with_ID11403_Input_pval_10E-7_peak_282	18.2093
						chr3	157978264	157978472	Monocyte_TA_10744_InputID10745__pval_10E-7_peak_283	12.1067										chr5	36877363	36877568	Macrophage_TA_11402_with_ID11403_Input_pval_10E-7_peak_283	10.9357
						chr3	164313184	164313400	Monocyte_TA_10744_InputID10745__pval_10E-7_peak_284	10.6469										chr5	60906481	60906698	Macrophage_TA_11402_with_ID11403_Input_pval_10E-7_peak_284	9.38528
						chr3	183088606	183088900	Monocyte_TA_10744_InputID10745__pval_10E-7_peak_285	72.9061										chr5	61603430	61603630	Macrophage_TA_11402_with_ID11403_Input_pval_10E-7_peak_285	9.39387
						chr3	185196291	185196497	Monocyte_TA_10744_InputID10745__pval_10E-7_peak_286	13.01										chr5	64197101	64197301	Macrophage_TA_11402_with_ID11403_Input_pval_10E-7_peak_286	10.9568
						chr3	190939846	190940150	Monocyte_TA_10744_InputID10745__pval_10E-7_peak_287	9.72463										chr5	65018147	65018379	Macrophage_TA_11402_with_ID11403_Input_pval_10E-7_peak_287	7.51068
						chr4	1195715	1196013	Monocyte_TA_10744_InputID10745__pval_10E-7_peak_288	72.3932										chr5	67839086	67839331	Macrophage_TA_11402_with_ID11403_Input_pval_10E-7_peak_288	22.2805
						chr4	32750166	32750402	Monocyte_TA_10744_InputID10745__pval_10E-7_peak_289	13.735										chr5	68665278	68665478	Macrophage_TA_11402_with_ID11403_Input_pval_10E-7_peak_289	9.97607
						chr4	40185597	40185811	Monocyte_TA_10744_InputID10745__pval_10E-7_peak_290	21.3978										chr5	70402312	70402523	Macrophage_TA_11402_with_ID11403_Input_pval_10E-7_peak_290	9.21982
						chr4	43765347	43765562	Monocyte_TA_10744_InputID10745__pval_10E-7_peak_291	14.7532										chr5	70867549	70867788	Macrophage_TA_11402_with_ID11403_Input_pval_10E-7_peak_291	12.2394
						chr4	57594815	57595045	Monocyte_TA_10744_InputID10745__pval_10E-7_peak_292	30.743										chr5	88525424	88525624	Macrophage_TA_11402_with_ID11403_Input_pval_10E-7_peak_292	7.37044
						chr4	85579296	85579496	Monocyte_TA_10744_InputID10745__pval_10E-7_peak_293	11.5888										chr5	94580141	94580363	Macrophage_TA_11402_with_ID11403_Input_pval_10E-7_peak_293	8.616
						chr4	99699089	99699289	Monocyte_TA_10744_InputID10745__pval_10E-7_peak_294	11.7596										chr5	109205859	109206147	Macrophage_TA_11402_with_ID11403_Input_pval_10E-7_peak_294	13.554
						chr4	124165447	124165710	Monocyte_TA_10744_InputID10745__pval_10E-7_peak_295	23.5278										chr5	119564449	119564669	Macrophage_TA_11402_with_ID11403_Input_pval_10E-7_peak_295	10.9568
						chr4	128704273	128704473	Monocyte_TA_10744_InputID10745__pval_10E-7_peak_296	9.64893										chr5	133802052	133802366	Macrophage_TA_11402_with_ID11403_Input_pval_10E-7_peak_296	39.0423
						chr4	137266644	137266844	Monocyte_TA_10744_InputID10745__pval_10E-7_peak_297	10.6469										chr5	134727645	134727893	Macrophage_TA_11402_with_ID11403_Input_pval_10E-7_peak_297	15.2073
						chr4	143883184	143883453	Monocyte_TA_10744_InputID10745__pval_10E-7_peak_298	32.3576										chr5	142198315	142198515	Macrophage_TA_11402_with_ID11403_Input_pval_10E-7_peak_298	14.8984
						chr4	146683890	146684118	Monocyte_TA_10744_InputID10745__pval_10E-7_peak_299	9.47434										chr5	148514999	148515308	Macrophage_TA_11402_with_ID11403_Input_pval_10E-7_peak_299	100.083
						chr4	154572879	154573404	Monocyte_TA_10744_InputID10745__pval_10E-7_peak_300	24.8252										chr5	150159818	150160184	Macrophage_TA_11402_with_ID11403_Input_pval_10E-7_peak_300	109.758
						chr4	154573492	154573894	Monocyte_TA_10744_InputID10745__pval_10E-7_peak_301	15.1296										chr5	150460747	150461019	Macrophage_TA_11402_with_ID11403_Input_pval_10E-7_peak_301	10.2391
						chr4	160527288	160527552	Monocyte_TA_10744_InputID10745__pval_10E-7_peak_302	14.7532										chr5	151104049	151104266	Macrophage_TA_11402_with_ID11403_Input_pval_10E-7_peak_302	8.70564
						chr4	170171922	170172139	Monocyte_TA_10744_InputID10745__pval_10E-7_peak_303	14.8706										chr5	151531584	151531790	Macrophage_TA_11402_with_ID11403_Input_pval_10E-7_peak_303	9.70862
						chr4	185734548	185734826	Monocyte_TA_10744_InputID10745__pval_10E-7_peak_304	45.5472										chr5	151903884	151904084	Macrophage_TA_11402_with_ID11403_Input_pval_10E-7_peak_304	12.1446
						chr4	187342594	187342794	Monocyte_TA_10744_InputID10745__pval_10E-7_peak_305	8.69312										chr5	157621819	157622035	Macrophage_TA_11402_with_ID11403_Input_pval_10E-7_peak_305	10.9357
						chr5	35446804	35447008	Monocyte_TA_10744_InputID10745__pval_10E-7_peak_306	11.5924										chr5	168552532	168552732	Macrophage_TA_11402_with_ID11403_Input_pval_10E-7_peak_306	12.2394
						chr5	36680217	36680593	Monocyte_TA_10744_InputID10745__pval_10E-7_peak_307	83.9083										chr5	172199410	172199660	Macrophage_TA_11402_with_ID11403_Input_pval_10E-7_peak_307	21.0882
						chr5	45796796	45797058	Monocyte_TA_10744_InputID10745__pval_10E-7_peak_308	12.2053										chr5	172296104	172296434	Macrophage_TA_11402_with_ID11403_Input_pval_10E-7_peak_308	73.9423
						chr5	50578184	50578476	Monocyte_TA_10744_InputID10745__pval_10E-7_peak_309	9.4847										chr5	173028872	173029096	Macrophage_TA_11402_with_ID11403_Input_pval_10E-7_peak_309	13.4536
						chr5	54197363	54197563	Monocyte_TA_10744_InputID10745__pval_10E-7_peak_310	11.9053										chr5	173098148	173098351	Macrophage_TA_11402_with_ID11403_Input_pval_10E-7_peak_310	15.5457
						chr5	55567267	55567468	Monocyte_TA_10744_InputID10745__pval_10E-7_peak_311	15.5842										chr5	177557646	177557914	Macrophage_TA_11402_with_ID11403_Input_pval_10E-7_peak_311	10.249
						chr5	76924082	76924287	Monocyte_TA_10744_InputID10745__pval_10E-7_peak_312	10.3581										chr6	25006707	25007085	Macrophage_TA_11402_with_ID11403_Input_pval_10E-7_peak_312	104.049
						chr5	90765598	90765874	Monocyte_TA_10744_InputID10745__pval_10E-7_peak_313	57.3394										chr6	26505705	26505991	Macrophage_TA_11402_with_ID11403_Input_pval_10E-7_peak_313	9.10234
						chr5	94982381	94982641	Monocyte_TA_10744_InputID10745__pval_10E-7_peak_314	35.4164										chr6	28324466	28324801	Macrophage_TA_11402_with_ID11403_Input_pval_10E-7_peak_314	8.28041
						chr5	95297627	95297827	Monocyte_TA_10744_InputID10745__pval_10E-7_peak_315	16.0501										chr6	35331271	35331471	Macrophage_TA_11402_with_ID11403_Input_pval_10E-7_peak_315	17.7153
						chr5	98688792	98688999	Monocyte_TA_10744_InputID10745__pval_10E-7_peak_316	16.6301										chr6	35695697	35696116	Macrophage_TA_11402_with_ID11403_Input_pval_10E-7_peak_316	473.422
						chr5	123786716	123786927	Monocyte_TA_10744_InputID10745__pval_10E-7_peak_317	8.82678										chr6	35699636	35699952	Macrophage_TA_11402_with_ID11403_Input_pval_10E-7_peak_317	66.4092
						chr5	127673274	127673490	Monocyte_TA_10744_InputID10745__pval_10E-7_peak_318	7.8946										chr6	39791224	39791460	Macrophage_TA_11402_with_ID11403_Input_pval_10E-7_peak_318	14.3671
						chr5	133802081	133802419	Monocyte_TA_10744_InputID10745__pval_10E-7_peak_319	113.548										chr6	42013462	42013776	Macrophage_TA_11402_with_ID11403_Input_pval_10E-7_peak_319	49.9984
						chr5	136917937	136918150	Monocyte_TA_10744_InputID10745__pval_10E-7_peak_320	18.2036										chr6	71708341	71708541	Macrophage_TA_11402_with_ID11403_Input_pval_10E-7_peak_320	8.616
						chr5	148514017	148514268	Monocyte_TA_10744_InputID10745__pval_10E-7_peak_321	30.743										chr6	72056832	72057034	Macrophage_TA_11402_with_ID11403_Input_pval_10E-7_peak_321	14.6497
						chr5	148515006	148515338	Monocyte_TA_10744_InputID10745__pval_10E-7_peak_322	183.878										chr6	99465409	99465616	Macrophage_TA_11402_with_ID11403_Input_pval_10E-7_peak_322	13.9047
						chr5	150159807	150160121	Monocyte_TA_10744_InputID10745__pval_10E-7_peak_323	72.4001										chr6	106332487	106332690	Macrophage_TA_11402_with_ID11403_Input_pval_10E-7_peak_323	10.1535
						chr5	157908865	157909065	Monocyte_TA_10744_InputID10745__pval_10E-7_peak_324	12.762										chr6	106844656	106844894	Macrophage_TA_11402_with_ID11403_Input_pval_10E-7_peak_324	10.9357
						chr5	160188253	160188462	Monocyte_TA_10744_InputID10745__pval_10E-7_peak_325	9.51467										chr6	108910444	108910738	Macrophage_TA_11402_with_ID11403_Input_pval_10E-7_peak_325	48.0838
						chr5	160438544	160438761	Monocyte_TA_10744_InputID10745__pval_10E-7_peak_326	10.6469										chr6	109625517	109625800	Macrophage_TA_11402_with_ID11403_Input_pval_10E-7_peak_326	38.0081
						chr5	169760282	169760496	Monocyte_TA_10744_InputID10745__pval_10E-7_peak_327	18.7517										chr6	110850774	110850987	Macrophage_TA_11402_with_ID11403_Input_pval_10E-7_peak_327	15.9649
						chr5	172199403	172199715	Monocyte_TA_10744_InputID10745__pval_10E-7_peak_328	30.0182										chr6	111212965	111213225	Macrophage_TA_11402_with_ID11403_Input_pval_10E-7_peak_328	8.87776
						chr5	172202557	172202899	Monocyte_TA_10744_InputID10745__pval_10E-7_peak_329	111.208										chr6	114773866	114774066	Macrophage_TA_11402_with_ID11403_Input_pval_10E-7_peak_329	12.1257
						chr5	172227006	172227330	Monocyte_TA_10744_InputID10745__pval_10E-7_peak_330	82.6928										chr6	127277602	127277835	Macrophage_TA_11402_with_ID11403_Input_pval_10E-7_peak_330	13.554
						chr5	172296125	172296465	Monocyte_TA_10744_InputID10745__pval_10E-7_peak_331	92.8013										chr6	132745915	132746154	Macrophage_TA_11402_with_ID11403_Input_pval_10E-7_peak_331	7.51068
						chr5	178783653	178783875	Monocyte_TA_10744_InputID10745__pval_10E-7_peak_332	22.2824										chr6	134497140	134497340	Macrophage_TA_11402_with_ID11403_Input_pval_10E-7_peak_332	13.6003
						chr5	180256136	180256416	Monocyte_TA_10744_InputID10745__pval_10E-7_peak_333	15.0167										chr6	134587285	134587507	Macrophage_TA_11402_with_ID11403_Input_pval_10E-7_peak_333	7.51068
						chr6	6750459	6750666	Monocyte_TA_10744_InputID10745__pval_10E-7_peak_334	15.9689										chr6	146821505	146821705	Macrophage_TA_11402_with_ID11403_Input_pval_10E-7_peak_334	13.554
						chr6	10874408	10874641	Monocyte_TA_10744_InputID10745__pval_10E-7_peak_335	13.282										chr6	156862406	156862606	Macrophage_TA_11402_with_ID11403_Input_pval_10E-7_peak_335	9.75864
						chr6	14921354	14921608	Monocyte_TA_10744_InputID10745__pval_10E-7_peak_336	41.3425										chr6	160735230	160735430	Macrophage_TA_11402_with_ID11403_Input_pval_10E-7_peak_336	8.616
						chr6	16909307	16909527	Monocyte_TA_10744_InputID10745__pval_10E-7_peak_337	14.7532										chr6	162572155	162572356	Macrophage_TA_11402_with_ID11403_Input_pval_10E-7_peak_337	15.9423
						chr6	25006691	25007067	Monocyte_TA_10744_InputID10745__pval_10E-7_peak_338	188.767										chr6	164132631	164132847	Macrophage_TA_11402_with_ID11403_Input_pval_10E-7_peak_338	19.9023
						chr6	35569685	35569994	Monocyte_TA_10744_InputID10745__pval_10E-7_peak_339	73.5796										chr6	170743354	170743554	Macrophage_TA_11402_with_ID11403_Input_pval_10E-7_peak_339	12.1654
						chr6	35693450	35693840	Monocyte_TA_10744_InputID10745__pval_10E-7_peak_340	53.6653										chr7	12835337	12835547	Macrophage_TA_11402_with_ID11403_Input_pval_10E-7_peak_340	10.9568
						chr6	35695706	35696094	Monocyte_TA_10744_InputID10745__pval_10E-7_peak_341	179.52										chr7	24613431	24613635	Macrophage_TA_11402_with_ID11403_Input_pval_10E-7_peak_341	12.2394
						chr6	35699632	35699980	Monocyte_TA_10744_InputID10745__pval_10E-7_peak_342	78.6345										chr7	29901587	29901803	Macrophage_TA_11402_with_ID11403_Input_pval_10E-7_peak_342	14.8984
						chr6	39791261	39791461	Monocyte_TA_10744_InputID10745__pval_10E-7_peak_343	19.2253										chr7	38962187	38962449	Macrophage_TA_11402_with_ID11403_Input_pval_10E-7_peak_343	12.1446
						chr6	40891016	40891232	Monocyte_TA_10744_InputID10745__pval_10E-7_peak_344	12.7481										chr7	47493314	47493552	Macrophage_TA_11402_with_ID11403_Input_pval_10E-7_peak_344	19.2379
						chr6	42013436	42013725	Monocyte_TA_10744_InputID10745__pval_10E-7_peak_345	55.4999										chr7	47797486	47797780	Macrophage_TA_11402_with_ID11403_Input_pval_10E-7_peak_345	25.6163
						chr6	46185396	46185676	Monocyte_TA_10744_InputID10745__pval_10E-7_peak_346	92.9015										chr7	47846374	47846578	Macrophage_TA_11402_with_ID11403_Input_pval_10E-7_peak_346	13.922
						chr6	85343077	85343277	Monocyte_TA_10744_InputID10745__pval_10E-7_peak_347	7.8946										chr7	55032177	55032406	Macrophage_TA_11402_with_ID11403_Input_pval_10E-7_peak_347	17.6691
						chr6	108910475	108910744	Monocyte_TA_10744_InputID10745__pval_10E-7_peak_348	27.5035										chr7	65720016	65720342	Macrophage_TA_11402_with_ID11403_Input_pval_10E-7_peak_348	30.8538
						chr6	127780040	127780240	Monocyte_TA_10744_InputID10745__pval_10E-7_peak_349	14.7532										chr7	68336336	68336588	Macrophage_TA_11402_with_ID11403_Input_pval_10E-7_peak_349	10.9357
						chr6	134952054	134952287	Monocyte_TA_10744_InputID10745__pval_10E-7_peak_350	17.7395										chr7	73892529	73892795	Macrophage_TA_11402_with_ID11403_Input_pval_10E-7_peak_350	57.0065
						chr6	138028757	138029006	Monocyte_TA_10744_InputID10745__pval_10E-7_peak_351	35.5455										chr7	75425393	75425753	Macrophage_TA_11402_with_ID11403_Input_pval_10E-7_peak_351	22.2805
						chr6	138056048	138056258	Monocyte_TA_10744_InputID10745__pval_10E-7_peak_352	26.5595										chr7	86974617	86974848	Macrophage_TA_11402_with_ID11403_Input_pval_10E-7_peak_352	9.97607
						chr6	138132622	138132845	Monocyte_TA_10744_InputID10745__pval_10E-7_peak_353	21.3978										chr7	100743528	100743810	Macrophage_TA_11402_with_ID11403_Input_pval_10E-7_peak_353	32.3429
						chr6	139764734	139764934	Monocyte_TA_10744_InputID10745__pval_10E-7_peak_354	9.4847										chr7	106301447	106301647	Macrophage_TA_11402_with_ID11403_Input_pval_10E-7_peak_354	9.70862
						chr6	162572127	162572404	Monocyte_TA_10744_InputID10745__pval_10E-7_peak_355	38.3463										chr7	117513282	117513500	Macrophage_TA_11402_with_ID11403_Input_pval_10E-7_peak_355	9.83587
						chr7	2797953	2798219	Monocyte_TA_10744_InputID10745__pval_10E-7_peak_356	20.1027										chr7	143582162	143582362	Macrophage_TA_11402_with_ID11403_Input_pval_10E-7_peak_356	8.49787
						chr7	7661864	7662107	Monocyte_TA_10744_InputID10745__pval_10E-7_peak_357	11.7596										chr7	149605952	149606152	Macrophage_TA_11402_with_ID11403_Input_pval_10E-7_peak_357	9.75864
						chr7	12755307	12755682	Monocyte_TA_10744_InputID10745__pval_10E-7_peak_358	53.607										chr7	151620704	151620948	Macrophage_TA_11402_with_ID11403_Input_pval_10E-7_peak_358	28.8139
						chr7	25659861	25660105	Monocyte_TA_10744_InputID10745__pval_10E-7_peak_359	29.4509										chr8	12623000	12623291	Macrophage_TA_11402_with_ID11403_Input_pval_10E-7_peak_359	68.2544
						chr7	44870457	44870665	Monocyte_TA_10744_InputID10745__pval_10E-7_peak_360	14.8706										chr8	21916156	21916366	Macrophage_TA_11402_with_ID11403_Input_pval_10E-7_peak_360	11.5961
						chr7	47846311	47846628	Monocyte_TA_10744_InputID10745__pval_10E-7_peak_361	63.7484										chr8	27229372	27229586	Macrophage_TA_11402_with_ID11403_Input_pval_10E-7_peak_361	16.4887
						chr7	65720076	65720351	Monocyte_TA_10744_InputID10745__pval_10E-7_peak_362	50.6853										chr8	27233275	27233491	Macrophage_TA_11402_with_ID11403_Input_pval_10E-7_peak_362	14.0361
						chr7	71870394	71870632	Monocyte_TA_10744_InputID10745__pval_10E-7_peak_363	32.8719										chr8	36494338	36494538	Macrophage_TA_11402_with_ID11403_Input_pval_10E-7_peak_363	10.9568
						chr7	75425415	75425651	Monocyte_TA_10744_InputID10745__pval_10E-7_peak_364	28.0592										chr8	37400720	37400925	Macrophage_TA_11402_with_ID11403_Input_pval_10E-7_peak_364	11.419
						chr7	95238095	95238442	Monocyte_TA_10744_InputID10745__pval_10E-7_peak_365	12.7481										chr8	38501340	38501596	Macrophage_TA_11402_with_ID11403_Input_pval_10E-7_peak_365	9.75864
						chr7	96092074	96092274	Monocyte_TA_10744_InputID10745__pval_10E-7_peak_366	8.69312										chr8	43528445	43528676	Macrophage_TA_11402_with_ID11403_Input_pval_10E-7_peak_366	10.9357
						chr7	100743535	100743769	Monocyte_TA_10744_InputID10745__pval_10E-7_peak_367	19.4114										chr8	48572019	48572288	Macrophage_TA_11402_with_ID11403_Input_pval_10E-7_peak_367	37.7347
						chr7	104524626	104524835	Monocyte_TA_10744_InputID10745__pval_10E-7_peak_368	8.9016										chr8	97317578	97317778	Macrophage_TA_11402_with_ID11403_Input_pval_10E-7_peak_368	9.75864
						chr7	116273636	116273859	Monocyte_TA_10744_InputID10745__pval_10E-7_peak_369	30.743										chr8	102152168	102152385	Macrophage_TA_11402_with_ID11403_Input_pval_10E-7_peak_369	12.1974
						chr7	122331968	122332199	Monocyte_TA_10744_InputID10745__pval_10E-7_peak_370	10.9503										chr8	102207220	102207428	Macrophage_TA_11402_with_ID11403_Input_pval_10E-7_peak_370	16.2706
						chr7	137094886	137095086	Monocyte_TA_10744_InputID10745__pval_10E-7_peak_371	10.8043										chr8	102891438	102891652	Macrophage_TA_11402_with_ID11403_Input_pval_10E-7_peak_371	9.70862
						chr7	139575633	139575874	Monocyte_TA_10744_InputID10745__pval_10E-7_peak_372	25.1139										chr8	133544686	133544886	Macrophage_TA_11402_with_ID11403_Input_pval_10E-7_peak_372	12.2394
						chr7	139952761	139953006	Monocyte_TA_10744_InputID10745__pval_10E-7_peak_373	16.8561										chr8	136307118	136307318	Macrophage_TA_11402_with_ID11403_Input_pval_10E-7_peak_373	12.2394
						chr7	151620722	151620984	Monocyte_TA_10744_InputID10745__pval_10E-7_peak_374	61.4937										chr8	136453584	136453784	Macrophage_TA_11402_with_ID11403_Input_pval_10E-7_peak_374	13.554
						chr7	157426229	157426455	Monocyte_TA_10744_InputID10745__pval_10E-7_peak_375	9.3988										chr8	141348994	141349227	Macrophage_TA_11402_with_ID11403_Input_pval_10E-7_peak_375	11.9201
						chr8	12623928	12624156	Monocyte_TA_10744_InputID10745__pval_10E-7_peak_376	24.7101										chr8	144289785	144290089	Macrophage_TA_11402_with_ID11403_Input_pval_10E-7_peak_376	20.0845
						chr8	14587398	14587617	Monocyte_TA_10744_InputID10745__pval_10E-7_peak_377	14.5567										chr8	144486851	144487067	Macrophage_TA_11402_with_ID11403_Input_pval_10E-7_peak_377	9.22857
						chr8	18720809	18721084	Monocyte_TA_10744_InputID10745__pval_10E-7_peak_378	12.7368										chr9	5887099	5887363	Macrophage_TA_11402_with_ID11403_Input_pval_10E-7_peak_378	7.32805
						chr8	22562582	22562786	Monocyte_TA_10744_InputID10745__pval_10E-7_peak_379	10.5661										chr9	7214882	7215107	Macrophage_TA_11402_with_ID11403_Input_pval_10E-7_peak_379	12.2394
						chr8	23417031	23417301	Monocyte_TA_10744_InputID10745__pval_10E-7_peak_380	67.8399										chr9	25677790	25678019	Macrophage_TA_11402_with_ID11403_Input_pval_10E-7_peak_380	10.9357
						chr8	23600253	23600549	Monocyte_TA_10744_InputID10745__pval_10E-7_peak_381	7.96887										chr9	38462156	38462390	Macrophage_TA_11402_with_ID11403_Input_pval_10E-7_peak_381	10.9357
						chr8	27229374	27229622	Monocyte_TA_10744_InputID10745__pval_10E-7_peak_382	45.0382										chr9	71939601	71939848	Macrophage_TA_11402_with_ID11403_Input_pval_10E-7_peak_382	8.616
						chr8	43092904	43093141	Monocyte_TA_10744_InputID10745__pval_10E-7_peak_383	8.71726										chr9	73095643	73095959	Macrophage_TA_11402_with_ID11403_Input_pval_10E-7_peak_383	88.3481
						chr8	48540158	48540445	Monocyte_TA_10744_InputID10745__pval_10E-7_peak_384	43.0461										chr9	100373428	100373712	Macrophage_TA_11402_with_ID11403_Input_pval_10E-7_peak_384	9.75864
						chr8	48571995	48572232	Monocyte_TA_10744_InputID10745__pval_10E-7_peak_385	25.0459										chr9	107078624	107078824	Macrophage_TA_11402_with_ID11403_Input_pval_10E-7_peak_385	9.70862
						chr8	57620061	57620262	Monocyte_TA_10744_InputID10745__pval_10E-7_peak_386	13.735										chr9	109937394	109937634	Macrophage_TA_11402_with_ID11403_Input_pval_10E-7_peak_386	15.9649
						chr8	59309306	59309597	Monocyte_TA_10744_InputID10745__pval_10E-7_peak_387	23.631										chr9	115914053	115914260	Macrophage_TA_11402_with_ID11403_Input_pval_10E-7_peak_387	17.7919
						chr8	62569802	62570055	Monocyte_TA_10744_InputID10745__pval_10E-7_peak_388	27.9033										chr9	117114291	117114514	Macrophage_TA_11402_with_ID11403_Input_pval_10E-7_peak_388	18.3
						chr8	91013832	91014256	Monocyte_TA_10744_InputID10745__pval_10E-7_peak_389	83.037										chr9	125022363	125022606	Macrophage_TA_11402_with_ID11403_Input_pval_10E-7_peak_389	12.2394
						chr8	96099952	96100192	Monocyte_TA_10744_InputID10745__pval_10E-7_peak_390	17.3839										chr9	126016501	126016701	Macrophage_TA_11402_with_ID11403_Input_pval_10E-7_peak_390	10.9568
						chr8	103989118	103989416	Monocyte_TA_10744_InputID10745__pval_10E-7_peak_391	67.3327										chr9	130621237	130621437	Macrophage_TA_11402_with_ID11403_Input_pval_10E-7_peak_391	14.6635
						chr8	125667460	125667773	Monocyte_TA_10744_InputID10745__pval_10E-7_peak_392	48.071										chr9	130818068	130818274	Macrophage_TA_11402_with_ID11403_Input_pval_10E-7_peak_392	16.1803
						chr8	126525323	126525543	Monocyte_TA_10744_InputID10745__pval_10E-7_peak_393	14.0188										chr9	134430491	134430765	Macrophage_TA_11402_with_ID11403_Input_pval_10E-7_peak_393	9.83587
						chr8	132789618	132789867	Monocyte_TA_10744_InputID10745__pval_10E-7_peak_394	12.1067										chrX	25387285	25387528	Macrophage_TA_11402_with_ID11403_Input_pval_10E-7_peak_394	13.3832
						chr8	134093852	134094130	Monocyte_TA_10744_InputID10745__pval_10E-7_peak_395	20.501										chrX	106917293	106917575	Macrophage_TA_11402_with_ID11403_Input_pval_10E-7_peak_395	28.4673
						chr8	141607175	141607434	Monocyte_TA_10744_InputID10745__pval_10E-7_peak_396	27.9033										chrX	106985009	106985295	Macrophage_TA_11402_with_ID11403_Input_pval_10E-7_peak_396	17.6691
						chr9	18001785	18002034	Monocyte_TA_10744_InputID10745__pval_10E-7_peak_397	7.12037										chrX	153326915	153327118	Macrophage_TA_11402_with_ID11403_Input_pval_10E-7_peak_397	9.70862
						chr9	73034059	73034429	Monocyte_TA_10744_InputID10745__pval_10E-7_peak_398	33.2114										chrY	3074083	3074283	Macrophage_TA_11402_with_ID11403_Input_pval_10E-7_peak_398	13.554
						chr9	73034918	73035297	Monocyte_TA_10744_InputID10745__pval_10E-7_peak_399	69.7485
						chr9	73095657	73095927	Monocyte_TA_10744_InputID10745__pval_10E-7_peak_400	20.0856
						chr9	100611683	100611897	Monocyte_TA_10744_InputID10745__pval_10E-7_peak_401	8.5089
						chr9	110523354	110523567	Monocyte_TA_10744_InputID10745__pval_10E-7_peak_402	25.4595
						chr9	110572761	110573037	Monocyte_TA_10744_InputID10745__pval_10E-7_peak_403	26.1313
						chr9	121803754	121804038	Monocyte_TA_10744_InputID10745__pval_10E-7_peak_404	11.5924
						chr9	124044676	124044876	Monocyte_TA_10744_InputID10745__pval_10E-7_peak_405	13.904
						chr9	124048137	124048387	Monocyte_TA_10744_InputID10745__pval_10E-7_peak_406	26.2409
						chr9	132106046	132106338	Monocyte_TA_10744_InputID10745__pval_10E-7_peak_407	74.3504
						chrX	7162568	7162798	Monocyte_TA_10744_InputID10745__pval_10E-7_peak_408	22.3758
						chrX	41240963	41241172	Monocyte_TA_10744_InputID10745__pval_10E-7_peak_409	19.1576
						chrX	106917237	106917547	Monocyte_TA_10744_InputID10745__pval_10E-7_peak_410	55.546
						chrX	106920313	106920592	Monocyte_TA_10744_InputID10745__pval_10E-7_peak_411	43.3997
						chrX	149373317	149373543	Monocyte_TA_10744_InputID10745__pval_10E-7_peak_412	23.2526
						chrX	153305808	153306008	Monocyte_TA_10744_InputID10745__pval_10E-7_peak_413	15.1131

## Sheet: Merged_GR_peaks
Merged the individal peaks and remove the UCSC mapping blacklist		GR_PeaksID	chr	start	end	PeaksID	Mo_Veh1_ID7000	Mo_TA1_ID6999	Mo_Veh2_ID10745	Mo_TA2_ID10744	Mf_Veh1_ID6813	Mf_TA1_ID6812	Mf_Veh2_ID11403	Mf_TA2_ID11402	Mo_max_count	Mf_Max_count	Mo_max_log2	Mf_Max_log2	Type	DHS overlap (yes or no)	GRE(At least one GRE motif)	AR_Half(yes or no)	TAD
		Peaks_1	chr1	3583041	3583382	Peaks_1	0.607706	0.809578	0.950023	4.17037	0.166451	0.335557	1.28943	5.75771	34.4615	8.37901	5.10691	3.06678	Mo	yes	GRE	AR_half	MACiTAD_3
		Peaks_2	chr1	6074810	6075155	Peaks_2	0.700771	1.60038	0.626006	12.7783	0.383882	5.87245	1.06207	2.96919	106.831	100.039	6.73918	6.64441	MoMf	yes	GRE	AR_half	MACiTAD_4
		Peaks_3	chr1	11513783	11513983	Peaks_3	0.17269	0.46011	0.971874	1.13768	0.472997	0.134618	0	5.12186	8.22564	1.32942	3.04013	0.410794	Weak	no	0	AR_half	MACTAD_11
		Peaks_4	chr1	12240451	12240651	Peaks_4	1.20883	0.46011	1.29583	5.97281	0.378398	1.64907	0	2.13411	28.9476	25.137	4.85537	4.65174	MoMf	yes	0	AR_half	MACTAD_12
		Peaks_5	chr1	15587706	15587951	Peaks_5	1.26874	1.1268	1.23413	10.9124	0.695017	1.51101	0.598226	4.18111	64.7876	18.2795	6.01765	4.19215	Mo	yes	0	AR_half	MACTAD_16
		Peaks_6	chr1	18266544	18266764	Peaks_6	1.09894	0.250969	0.294507	2.58563	0.343998	0.428329	0.666206	1.16406	13.7846	18.8528	3.78498	4.23671	Weak	no	0	0	MACTAD_22
		Peaks_7	chr1	18367690	18367920	Peaks_7	0.30033	0.400096	1.59631	4.6991	0	3.42397	0.637241	5.19609	27.9672	38.8855	4.80566	5.28116	MoMf	yes	GRE	AR_half	MACTAD_22
		Peaks_8	chr1	22979318	22979686	Peaks_8	0.0938532	0.550132	0.58688	0.541015	0.616953	3.38373	0.398275	22.037	17.2093	61.4856	4.10512	5.94218	Mf	yes	GRE	AR_half	MACTAD_30
		Peaks_9	chr1	26947463	26947663	Peaks_9	1.03614	1.74842	1.83576	3.12861	1.98659	3.90391	0.366413	10.2437	29.7252	38.5531	4.89361	5.26878	MoMf	yes	GRE	AR_half	MACTAD_38
		Peaks_10	chr1	27693793	27693993	Peaks_10	0.863449	0.368088	0.53993	2.27535	0.756796	0.639434	0	9.81689	11.0277	16.758	3.46306	4.06678	Weak	no	0	0	MACiTAD_40
		Peaks_11	chr1	27957613	27957887	Peaks_11	0.378153	1.67923	1.73408	8.09661	1.31196	4.81479	0.53491	10.5926	53.7599	65.1414	5.74846	6.0255	MoMf	yes	GRE	AR_half	MACTAD_40
		Peaks_13	chr1	31385657	31385945	Peaks_13	0.479694	0.575138	0.449942	1.77762	0.722635	2.59419	0.254454	10.0777	14.0804	36.8913	3.81561	5.20521	Mf	yes	0	AR_half	MACTAD_42
		Peaks_14	chr1	33458277	33458532	Peaks_14	0.677215	1.22696	0.677559	3.79226	0.51937	0.712681	1.43691	0.334762	26.5962	8.97357	4.73315	3.16568	Mo	yes	0	0	MACTAD_44
		Peaks_15	chr1	33804408	33804750	Peaks_15	0.504941	2.95977	0.947246	16.6327	0.497892	4.60534	0.64283	7.4881	137.846	77.7709	7.10691	6.28116	MoMf	yes	GRE	0	MACiTAD_45
		Peaks_16	chr1	36897434	36897634	Peaks_16	0.69076	0.276066	1.18785	1.13768	0.662196	0.639434	0.366413	6.82914	8.22564	6.31473	3.04013	2.65872	Weak	no	0	0	MACTAD_49
		Peaks_17	chr1	39062426	39062660	Peaks_17	0.442795	0.471908	0.184591	2.79557	0.485126	0.230116	2.50539	0.364805	19.7415	4.18951	4.30316	2.06678	Weak	no	0	AR_half	MACTAD_52
		Peaks_18	chr1	40775642	40775842	Peaks_18	0.863449	0.828198	0.755902	1.56431	0.189199	0.403853	0.732827	7.25596	14.0804	16.758	3.81561	4.06678	Weak	no	0	0	MACiTAD_57
		Peaks_19	chr1	40986519	40986719	Peaks_19	0.51807	0.184044	0.755902	2.41756	0.567597	0.370198	1.83207	1.70729	11.7169	4.18951	3.55052	2.06678	Weak	no	0	0	MACiTAD_57
		Peaks_20	chr1	41734861	41735098	Peaks_20	0.582919	0.388279	1.36691	1.4401	0.319323	0.539606	0	5.4028	9.87077	20.9475	3.30316	4.38871	Mf	no	0	0	MACTAD_57
		Peaks_21	chr1	46845826	46846030	Peaks_21	0.169304	0.270653	0.635212	3.48553	0.278234	0.395934	3.59229	2.09226	17.2307	4.18951	4.10691	2.06678	Weak	no	0	0	MACiTAD_68
		Peaks_22	chr1	53102754	53103056	Peaks_22	0.228728	1.27978	0.429083	5.274	0.501189	0.334315	0.485316	1.69598	38.5969	20.9475	5.27041	4.38871	MoMf	yes	GRE	AR_half	MACTAD_77
		Peaks_23	chr1	53131347	53131611	Peaks_23	0.261651	1.11542	1.30892	5.38673	0.214999	1.1983	0.555172	10.9939	34.4615	15.6207	5.10691	3.96538	Mo	no	GRE	AR_half	MACTAD_77
		Peaks_24	chr1	54704162	54704380	Peaks_24	0.316862	0.253272	1.58512	1.43514	1.56219	0.648387	0.336159	10.5726	23.0318	6.97944	4.52556	2.80311	Mo	yes	0	AR_half	MACTAD_81
		Peaks_25	chr1	55425483	55425683	Peaks_25	0	0.552132	1.29583	0.568839	0.378398	0.639434	0	5.12186	9.3869	23.0423	3.23065	4.52621	Mf	no	0	AR_half	MACiTAD_82
		Peaks_26	chr1	60695158	60695358	Peaks_26	0.34538	0.276066	0.431944	0.711048	0.567597	0.572125	0	3.84139	11.5159	10.4738	3.52556	3.38871	Weak	no	0	AR_half	MACTAD_88
		Peaks_27	chr1	61586687	61586901	Peaks_27	0.484177	1.29003	0.100921	0	0.442054	5.00098	0	0	29.6123	52.8443	4.88813	5.72368	MoMf	yes	GRE	AR_half	MACiTAD_90
		Peaks_28	chr1	63429663	63429927	Peaks_28	0.392477	0.348568	0.899883	1.40055	0.358331	0.229462	0	9.05379	8.95998	2.99119	3.1635	1.58072	Weak	no	0	0	MACTAD_92
		Peaks_29	chr1	65674323	65674539	Peaks_29	0	0.340822	0.99987	3.68692	0.437961	0.529745	0	0.79041	19.2984	6.28426	4.27041	2.65174	Weak	yes	0	0	MACTAD_95
		Peaks_30	chr1	66801784	66801984	Peaks_30	0.69076	1.01224	1.5118	3.55524	0.756796	0.740397	0	0.853643	17.2307	33.516	4.10691	5.06678	Mf	yes	0	AR_half	MACTAD_100
		Peaks_31	chr1	81872007	81872266	Peaks_31	0.266703	0.781654	0.833869	0.439258	0.511349	5.40549	0	0	17.2093	69.1297	4.10512	6.11123	Mf	no	GRE	0	MACTAD_121
		Peaks_32	chr1	87253978	87254178	Peaks_32	0.69076	3.12875	0	0	0.472997	5.14912	1.09924	0	53.1924	50.8502	5.73315	5.66818	MoMf	yes	GRE	0	MACTAD_131
		Peaks_33	chr1	91327018	91327300	Peaks_33	0.612376	0.261055	0.689272	0.806863	0.268367	0.501236	0.519735	6.0542	6.25793	8.37901	2.64569	3.06678	Weak	no	0	AR_half	MACTAD_140
		Peaks_34	chr1	91347343	91347543	Peaks_34	0.51807	0.828198	0.53993	2.55977	0.189199	0.605779	3.29772	0.853643	14.0804	6.28426	3.81561	2.65174	Weak	no	0	0	MACiTAD_141
		Peaks_35	chr1	97149565	97149847	Peaks_35	1.22475	1.37054	0	0	0.536735	5.51359	0	0	47.7087	76.7738	5.57618	6.26254	MoMf	yes	GRE	AR_half	MACTAD_151
		Peaks_36	chr1	104104739	104104977	Peaks_36	1.16094	2.16522	0	0	1.27193	7.23994	0	0.358673	43.8055	85.0827	5.45304	6.41079	MoMf	yes	GRE	AR_half	MACTAD_158
		Peaks_37	chr1	110967327	110967573	Peaks_37	0.701991	0.748147	0.438967	0.231235	0.615281	4.97976	0	0	15.6448	60.4885	3.96761	5.91859	Mf	yes	GRE	AR_half	MACTAD_168
		Peaks_38	chr1	111046916	111047116	Peaks_38	0.34538	0.736176	1.18785	0.426629	0.662196	1.75003	2.19848	8.96325	12.5159	17.2824	3.64569	4.11123	Weak	yes	GRE	AR_half	MACTAD_168
		Peaks_39	chr1	112032253	112032595	Peaks_39	0.100988	3.98224	1.07354	13.8051	0.719177	5.01864	1.92849	2.99524	115.772	84.7504	6.85514	6.40515	MoMf	yes	GRE	AR_half	MACTAD_170
		Peaks_40	chr1	112275941	112276162	Peaks_40	0.468841	0.666223	1.27042	4.24698	0.256831	0.578673	0	0.772527	22.7446	20.9475	4.50745	4.38871	MoMf	yes	0	0	MACTAD_170
		Peaks_41	chr1	115634943	115635188	Peaks_41	0.563885	1.878	0	2.08961	0.695017	4.4781	0	0	39.1121	54.1738	5.28954	5.75952	MoMf	yes	GRE	AR_half	MACiTAD_179
		Peaks_42	chr1	120751775	120752047	Peaks_42	1.01582	2.30055	1.42923	5.64656	0.486909	8.53733	0.538843	3.13839	53.1924	114.662	5.73315	6.84125	MoMf	yes	0	AR_half	MACiTAD_184
		Peaks_43	chr1	120760926	120761129	Peaks_43	2.21179	2.35721	1.17029	1.8214	1.49122	7.59296	0.360998	0.420514	49.3539	76.1091	5.62509	6.25	MoMf	yes	GRE	AR_half	MACiTAD_184
		Peaks_44	chr1	143708950	143709178	Peaks_44	0.605929	1.85658	1.04197	6.73625	0.248946	3.83778	0.321415	3.36964	37.2184	43.2061	5.21794	5.43316	MoMf	no	GRE	AR_half	MACiTAD_184_1
		Peaks_45	chr1	143991013	143991214	Peaks_45	0.343661	2.83849	2.47132	3.39605	1.22367	5.45837	0.36459	0	48.499	54.1738	5.59988	5.75952	MoMf	yes	GRE	AR_half	MACiTAD_184_1
		Peaks_46	chr1	144000377	144000724	Peaks_46	0.895798	2.28066	1.49375	5.16381	0.817863	10.5328	1.26714	1.23003	67.2728	180.468	6.07195	7.4956	MoMf	yes	0	AR_half	MACiTAD_184_1
		Peaks_47	chr1	144707649	144707957	Peaks_47	0.89709	1.55362	1.61278	5.2636	1.16714	7.34278	2.14138	27.1614	47.7087	111.671	5.57618	6.80311	MoMf	yes	GRE	AR_half	MACTAD_184
		Peaks_48	chr1	144909363	144909568	Peaks_48	1.01087	0.897776	0.737465	3.46853	1.66126	1.01784	1.78738	1.66564	17.2307	31.4213	4.10691	4.97367	Mf	yes	0	0	MACTAD_184
		Peaks_49	chr1	144982987	144983281	Peaks_49	1.05729	2.817	2.79147	6.19144	2.05931	8.76846	2.74187	29.3258	70.7405	136.159	6.14447	7.08915	MoMf	yes	GRE	AR_half	MACTAD_184
		Peaks_50	chr1	145191359	145191588	Peaks_50	1.35739	3.85769	0.377244	0.621003	2.56121	15.1371	0.320012	1.11831	80.6113	171.162	6.33291	7.41922	MoMf	yes	GRE	AR_half	MACiTAD_185
		Peaks_51	chr1	145427519	145427761	Peaks_51	0.856314	3.04205	0.535468	1.6454	0.625451	4.45017	0	0	62.5793	53.1767	5.96761	5.73272	MoMf	yes	GRE	0	MACTAD_185
		Peaks_52	chr1	146693675	146693891	Peaks_52	0.79949	0.511234	0.099987	2.37016	0.875921	0.373938	0.678543	0.395205	16.4513	16.758	4.04013	4.06678	Weak	no	0	0	MACiTAD_186
		Peaks_53	chr1	147896439	147896696	Peaks_53	0.537556	1.36064	0.0840358	4.9801	0.44171	3.1952	0.570293	2.65725	31.0153	40.5472	4.95491	5.34153	MoMf	no	GRE	AR_half	MACTAD_186
		Peaks_54	chr1	149901775	149902042	Peaks_54	0.517423	1.86112	1.21333	3.40877	0.354305	4.00828	0.548934	20.4619	42.2411	56.5583	5.40057	5.82167	MoMf	yes	GRE	0	MACTAD_187
		Peaks_55	chr1	150584048	150584345	Peaks_55	0.814026	1.23935	1.81795	10.3425	0.637034	2.69688	1.23371	6.32328	74.4368	39.5502	6.21794	5.30561	MoMf	yes	0	AR_half	MACiTAD_189
		Peaks_56	chr1	154989809	154990067	Peaks_56	0.937077	1.07002	1.42307	9.81136	0.586663	0.704394	2.27233	1.32348	61.3414	14.6633	5.93879	3.87414	Mo	yes	0	AR_half	MACiTAD_198
		Peaks_57	chr1	157253948	157254578	Peaks_57	0.219289	0.292133	1.16556	1.39952	0.330347	2.86329	0.232643	14.4984	31.2574	89.071	4.96613	6.47688	MoMf	yes	GRE	AR_half	MACTAD_200
		Peaks_58	chr1	157389891	157390150	Peaks_58	0.266703	0.0710595	1.00064	0.109814	0.1461	1.03952	0	6.92143	4.93539	13.2942	2.30316	3.73272	Weak	no	GRE	AR_half	MACTAD_200
		Peaks_59	chr1	158399914	158400210	Peaks_59	0.700094	2.42491	0	0.192175	1.27837	9.07304	0	0	61.0149	132.609	5.93109	7.05104	MoMf	yes	GRE	AR_half	MACTAD_203
		Peaks_60	chr1	160627114	160627361	Peaks_60	0.699149	0.894141	0	0.345449	0.919185	4.46909	0	0	19.7415	54.5061	4.30316	5.76835	MoMf	yes	GRE	0	MACTAD_209
		Peaks_61	chr1	167356678	167356909	Peaks_61	0.448545	1.67313	0.560966	0.24625	0.327617	5.91502	0.317241	0.369542	32.8542	67.4679	5.038	6.07613	MoMf	yes	GRE	AR_half	MACTAD_220
		Peaks_62	chr1	167586726	167586937	Peaks_62	0.163687	0.785022	1.33063	5.79622	1.16568	3.79609	1.04193	3.23656	29.6369	39.5502	4.88932	5.30561	MoMf	yes	GRE	AR_half	MACTAD_221
		Peaks_63	chr1	169454988	169455270	Peaks_63	0.4899	0.783166	1.37854	7.56434	0.469643	3.89054	1.29934	10.2921	51.6922	54.1738	5.69188	5.75952	MoMf	yes	0	AR_half	MACTAD_224
		Peaks_64	chr1	170450393	170450623	Peaks_64	0.600661	0.400096	0.751207	1.85491	0.493563	0.292647	0	6.68068	10.3384	3.32354	3.36995	1.73272	Weak	no	GRE	0	MACTAD_226
		Peaks_65	chr1	174957033	174957241	Peaks_65	0.498144	0.265448	1.14216	1.09392	0.545766	0.84136	0	4.10405	14.8062	8.64121	3.88813	3.11123	Weak	no	0	0	MACTAD_232
		Peaks_66	chr1	176505707	176505907	Peaks_66	0.34538	0.828198	0.323958	2.70198	0.378398	0.403853	0	0.426821	14.0804	20.9475	3.81561	4.38871	Mf	no	0	AR_half	MACTAD_235
		Peaks_67	chr1	179939194	179939415	Peaks_67	0.625122	0.999334	0	0	0.513662	4.53801	0	0.386264	26.3221	49.5208	4.7182	5.62996	MoMf	yes	GRE	AR_half	MACTAD_242
		Peaks_68	chr1	180827538	180827797	Peaks_68	0.666756	4.83205	0	0	1.1688	6.52298	0	0.329592	106.385	83.4209	6.73315	6.38234	MoMf	yes	GRE	AR_half	MACTAD_244
		Peaks_69	chr1	182143074	182143373	Peaks_69	0.577558	0.861745	0.722314	0.760988	0.759327	6.21312	0.490185	0	21.9028	91.7298	4.45304	6.51932	MoMf	yes	GRE	AR_half	MACTAD_247
		Peaks_70	chr1	192500296	192500542	Peaks_70	1.26358	0.972591	0.351174	4.39347	0.615281	2.21627	0.595794	2.77607	26.1907	41.8951	4.71098	5.38871	MoMf	yes	0	0	MACTAD_261
		Peaks_71	chr1	192786577	192786798	Peaks_71	0.625122	1.499	0	0	0.684883	4.75121	0	0	28.1607	51.8473	4.81561	5.6962	MoMf	yes	GRE	0	MACTAD_262
		Peaks_72	chr1	197744374	197744592	Peaks_72	0.316862	0.422119	0.891627	4.8273	0.60752	0.401383	1.34464	2.74106	25.5015	25.137	4.67251	4.65174	MoMf	yes	0	AR_half	MACTAD_265
		Peaks_73	chr1	198745831	198746141	Peaks_73	1.11413	5.87754	1.74171	13.854	0.366192	7.59938	0.236396	12.9423	154.884	116.324	7.27504	6.86201	MoMf	yes	GRE	0	MACTAD_268
		Peaks_74	chr1	206922090	206922329	Peaks_74	0.289021	2.6182	1.08438	5.35517	0.712465	3.06973	0.613244	2.14304	70.7405	48.1793	6.14447	5.59034	MoMf	yes	GRE	AR_half	MACTAD_282
		Peaks_75	chr1	213374831	213375112	Peaks_75	0.860377	1.50641	0	0	0.538645	7.25785	0	0	59.2246	100.703	5.88813	6.65397	MoMf	yes	GRE	AR_half	MACTAD_296
		Peaks_76	chr1	215372426	215372626	Peaks_76	0.17269	0.092022	0.215972	2.41756	0.756796	0.269235	1.09924	1.28046	11.7169	4.18951	3.55052	2.06678	Weak	no	0	0	MACTAD_298
		Peaks_78	chr1	231394036	231394264	Peaks_78	0.605929	0.0807211	0.757796	3.24338	0.41491	0.354257	1.28566	0.74881	17.92	3.98825	4.1635	1.99576	Weak	no	0	AR_half	MACTAD_318
		Peaks_79	chr1	233598236	233598436	Peaks_79	0.34538	0.184044	0.647916	2.70198	0	0.235581	1.83207	1.70729	13.0954	4.18951	3.71098	2.06678	Weak	no	0	0	MACTAD_322
		Peaks_80	chr1	234801502	234801738	Peaks_80	0.585389	0.623878	1.18968	1.32568	0.641352	1.16935	0	6.87255	12.5159	13.6265	3.64569	3.76835	Weak	yes	GRE	AR_half	MACTAD_324
		Peaks_81	chr1	234829982	234830182	Peaks_81	0.69076	0.552132	0.971874	1.27989	0.567597	0.53847	0	4.69504	9.3869	6.28426	3.23065	2.65174	Weak	no	0	0	MACTAD_324
		Peaks_82	chr1	235116727	235116979	Peaks_82	0.274111	2.4101	1.45695	8.91632	1.05111	1.54917	1.16322	3.38747	54.4491	19.2766	5.76684	4.26878	MoMf	yes	GRE	0	MACTAD_324
		Peaks_83	chr1	235132975	235133220	Peaks_83	0.422914	0.67608	0.96967	3.48269	0.38612	0.961554	0.598226	8.01379	20.6769	11.6324	4.36995	3.54008	Mo	yes	GRE	AR_half	MACTAD_324
		Peaks_84	chr1	238168124	238168324	Peaks_84	0	0.368088	0.971874	1.13768	0.945995	0.504816	0.366413	10.6705	18.0964	10.4738	4.17763	3.38871	Weak	yes	0	0	MACiTAD_330
		Peaks_85	chr1	238984633	238984833	Peaks_85	0.69076	0.736176	0.971874	0.995468	0.283798	0.403853	0.366413	5.12186	13.161	27.2318	3.7182	4.76722	Mf	no	0	AR_half	MACiTAD_330
		Peaks_86	chr1	247570460	247570713	Peaks_86	0.546055	1.23666	1.62192	7.08238	0.598258	0.532085	1.15862	1.01222	43.4215	18.8528	5.44034	4.23671	Mo	yes	0	AR_half	MACTAD_340
		Peaks_87	chr10	1315982	1316182	Peaks_87	0.51807	0.368088	0.971874	0.568839	0.0945995	0.134618	0	5.12186	11.5159	4.18951	3.52556	2.06678	Weak	no	0	AR_half	MACiTAD_2194
		Peaks_88	chr10	4308613	4308867	Peaks_88	1.08781	2.39112	0.0850283	0.335928	0.446927	5.19391	0	0.33608	52.6441	65.1414	5.7182	6.0255	MoMf	yes	GRE	AR_half	MACTAD_2197
		Peaks_89	chr10	4556720	4557036	Peaks_89	0.327892	0.815385	0.61511	8.73059	0.538858	1.21411	1.15954	2.16112	66.8553	18.9442	6.06297	4.24368	Mo	yes	0	0	MACTAD_2197
		Peaks_90	chr10	5339516	5339769	Peaks_90	0.682569	0.727447	1.28047	7.30722	0.448693	1.19719	1.44827	0	44.7999	14.9559	5.48542	3.90265	Mo	yes	GRE	AR_half	MACTAD_2198
		Peaks_91	chr10	7238316	7238524	Peaks_91	0	0.97331	1.14216	3.82872	0	1.48856	0	0.82081	36.1928	23.0423	5.17763	4.52621	MoMf	no	GRE	AR_half	MACTAD_2201
		Peaks_92	chr10	11205131	11205516	Peaks_92	0.717672	3.01163	0.841449	13.2975	0.884567	5.57701	1.90345	2.21725	124.061	106.021	6.95491	6.72821	MoMf	yes	GRE	AR_half	MACTAD_2207
		Peaks_93	chr10	11789239	11789494	Peaks_93	0.812658	2.74262	1.27042	5.35377	0.370978	4.09132	0	0	59.4504	51.5149	5.89361	5.68692	MoMf	yes	GRE	AR_half	MACTAD_2208
		Peaks_94	chr10	12288837	12289592	Peaks_94	0.182983	0.511911	0.400478	1.61987	0.100238	2.69235	0.485316	14.4724	32.8542	100.371	5.038	6.6492	MoMf	no	GRE	AR_half	MACTAD_2209
		Peaks_95	chr10	14699912	14700127	Peaks_95	0	0.770417	1.10497	0.926016	0.615997	0.813967	0	5.95565	14.0804	10.4738	3.81561	3.38871	Weak	yes	0	0	MACTAD_2213
		Peaks_96	chr10	17827606	17827821	Peaks_96	0.321284	1.54083	0.803617	4.89466	0.351998	4.28898	0.681699	1.19113	28.1607	45.5325	4.81561	5.50883	MoMf	yes	GRE	0	MACiTAD_2216
		Peaks_97	chr10	18074601	18074809	Peaks_97	0.332096	1.68117	0.207665	3.96546	0.363844	4.07736	0	0.410405	29.7252	41.8766	4.89361	5.38807	MoMf	no	GRE	0	MACiTAD_2216
		Peaks_98	chr10	19341500	19341785	Peaks_98	0.242372	0.452038	0.530457	0.79837	0.265542	0.472342	0	6.29	10.9514	8.37901	3.45304	3.06678	Weak	no	0	AR_half	MACiTAD_2217
		Peaks_99	chr10	20292727	20293010	Peaks_99	1.34247	4.81246	0.839467	17.1858	0.534838	3.8768	0	3.31805	117.858	56.5583	6.88091	5.82167	MoMf	yes	0	AR_half	MACTAD_2218
		Peaks_100	chr10	28689077	28689299	Peaks_100	0.466729	1.32644	2.5294	2.17799	0.852248	3.97183	0.660204	6.5369	39.4831	62.8426	5.30316	5.97367	MoMf	yes	GRE	AR_half	MACiTAD_2228
		Peaks_101	chr10	30282124	30282324	Peaks_101	0	0.46011	1.83576	0.426629	0.0945995	0.336544	0	5.12186	7.82242	4.18951	2.96761	2.06678	Weak	no	GRE	AR_half	MACTAD_2230
		Peaks_102	chr10	30782943	30783287	Peaks_102	0.301203	1.87254	1.13009	7.11048	0.549997	0.900059	0.426062	1.73706	59.2737	23.0423	5.88932	4.52621	MoMf	yes	0	AR_half	MACTAD_2231
		Peaks_103	chr10	32040476	32040676	Peaks_103	1.20883	1.19629	1.07986	4.55071	0.283798	0.84136	1.09924	1.28046	22.0553	20.9475	4.46306	4.38871	MoMf	yes	GRE	0	MACTAD_2233
		Peaks_104	chr10	34502103	34502398	Peaks_104	0.351234	0.374327	0.366054	2.12109	0.256541	0.501964	0.496832	2.02559	15.163	18.8528	3.92249	4.23671	Weak	no	0	0	MACiTAD_2238
		Peaks_105	chr10	36101874	36102074	Peaks_105	0.17269	0.46011	0.647916	1.27989	0.283798	0.30289	0	5.9755	7.82242	4.18951	2.96761	2.06678	Weak	no	0	AR_half	MACiTAD_2240
		Peaks_106	chr10	36409311	36409527	Peaks_106	0.319796	0.255617	1.49981	1.0534	0.525553	0.155807	0	5.92808	5.51384	2.09475	2.46306	1.06678	Weak	no	0	0	MACiTAD_2240
		Peaks_107	chr10	43662654	43662854	Peaks_107	0.863449	1.28831	0	1.27989	0.756796	4.87989	0	0	21.9028	48.1914	4.45304	5.5907	MoMf	yes	0	AR_half	MACiTAD_2243
		Peaks_108	chr10	43662981	43663217	Peaks_108	1.02443	2.33954	0	0	1.36287	6.21751	0	0	46.9345	72.4532	5.55258	6.17898	MoMf	yes	GRE	AR_half	MACiTAD_2243
		Peaks_109	chr10	50571039	50571260	Peaks_109	0.468841	1.24917	0.977249	6.82092	0.599273	0.852781	0.663192	3.09011	36.5292	14.6633	5.19098	3.87414	Mo	yes	0	AR_half	MACiTAD_2250
		Peaks_110	chr10	52153561	52153796	Peaks_110	0.734851	0.783166	0.459515	5.80942	0.563571	0.773335	0	0	33.083	14.6633	5.04802	3.87414	Mo	yes	0	AR_half	MACTAD_2250
		Peaks_111	chr10	56937204	56937404	Peaks_111	0.863449	0.644154	0.647916	2.9864	0.189199	0.370198	0.366413	0	14.4738	12.5685	3.85537	3.65174	Weak	no	0	0	MACiTAD_2254
		Peaks_112	chr10	59101176	59101408	Peaks_112	0.446612	0.555305	0.465457	0.858162	0.163103	0.203087	0	5.88719	10.9514	6.28426	3.45304	2.65174	Weak	no	0	AR_half	MACTAD_2255
		Peaks_113	chr10	63829225	63829500	Peaks_113	0.627963	1.67313	0.235606	0.20685	0.687996	5.94765	0	0	39.1121	80.7621	5.28954	6.33561	MoMf	yes	GRE	AR_half	MACTAD_2263
		Peaks_114	chr10	65007715	65007915	Peaks_114	0.69076	0.736176	0.863888	1.27989	0.472997	0.370198	0	5.9755	12.5159	12.5685	3.64569	3.65174	Weak	yes	0	0	MACTAD_2265
		Peaks_115	chr10	65786592	65786806	Peaks_115	1.12975	0.344008	1.11014	0.797437	0.618875	0.723412	0	5.18568	6.25793	10.4738	2.64569	3.38871	Weak	no	0	AR_half	MACTAD_2266
		Peaks_116	chr10	70847754	70847954	Peaks_116	1.20883	1.01224	1.40382	5.8306	0.662196	1.37983	0.366413	0	28.2584	27.2318	4.82061	4.76722	MoMf	yes	0	AR_half	MACTAD_2269
		Peaks_117	chr10	72254770	72254987	Peaks_117	0.477484	0.508878	1.19432	6.55344	0.435942	0.961554	2.02625	0.393384	34.4615	10.303	5.10691	3.36499	Mo	yes	0	0	MACiTAD_2274
		Peaks_118	chr10	74008590	74008900	Peaks_118	0.334239	3.38404	1.18436	14.6797	0.488255	7.51253	2.36396	25.8847	110.277	114.995	6.78498	6.84542	MoMf	yes	GRE	AR_half	MACTAD_2280
		Peaks_119	chr10	74014891	74015191	Peaks_119	0.230253	2.26988	1.72778	8.34297	0.378398	4.41994	0.488551	2.84548	60.6522	65.4738	5.92249	6.03285	MoMf	yes	GRE	AR_half	MACiTAD_2281
		Peaks_120	chr10	80338649	80338966	Peaks_120	0.653716	2.09009	0.74943	7.80583	0.775895	5.0747	0	26.1209	69.0954	79.4327	6.11052	6.31166	MoMf	yes	GRE	0	MACiTAD_2294
		Peaks_121	chr10	82227718	82227995	Peaks_121	0.124686	1.79393	1.87124	2.3616	0.409817	3.52338	1.05823	10.7861	42.2411	48.1914	5.40057	5.5907	MoMf	yes	GRE	AR_half	MACTAD_2296
		Peaks_122	chr10	99471909	99472126	Peaks_122	0.636645	0.763316	1.19432	3.801	0.435942	1.11664	0.337708	3.14707	21.3867	12.5685	4.41864	3.65174	Mo	yes	GRE	AR_half	MACiTAD_2327
		Peaks_123	chr10	100240670	100240870	Peaks_123	0.51807	0.46011	0.323958	3.27082	0.662196	0.235581	0	0.426821	15.8523	10.4738	3.98662	3.38871	Weak	no	0	0	MACTAD_2330
		Peaks_124	chr10	100515516	100515768	Peaks_124	0.137055	0.511234	0.342813	0.902918	0.300316	0.347228	0.290804	5.7587	10.9514	10.4738	3.45304	3.38871	Weak	no	0	0	MACTAD_2331
		Peaks_125	chr10	102753949	102754157	Peaks_125	0	0.442414	0.622996	3.69198	0.272883	0.45304	0.704641	1.64162	18.6092	8.37901	4.21794	3.06678	Weak	yes	0	0	MACTAD_2333
		Peaks_126	chr10	104227982	104228194	Peaks_126	0.32583	0.868132	1.01874	8.18376	0.624714	1.39697	0	1.61065	42.043	14.6236	5.39379	3.87023	Mo	yes	0	AR_half	MACiTAD_2338
		Peaks_127	chr10	108362978	108363178	Peaks_127	0.34538	0.552132	0.647916	0.995468	0.189199	0.370198	0.732827	6.82914	9.3869	3.6559	3.23065	1.87023	Weak	no	0	AR_half	MACiTAD_2344
		Peaks_128	chr10	124984584	124984791	Peaks_128	0.16685	0.0889102	1.04334	2.06101	0.365602	0.195098	0	6.59821	10.3384	4.18951	3.36995	2.06678	Weak	no	0	AR_half	MACTAD_2365
		Peaks_129	chr10	125795483	125795717	Peaks_129	0.590393	0.471908	1.56903	6.68507	0.242563	0.460231	1.87904	0.729609	37.9076	20.9475	5.24442	4.38871	MoMf	yes	0	AR_half	MACTAD_2367
		Peaks_130	chr10	125923018	125923234	Peaks_130	0.79949	0.255617	0.299961	0.658378	0.350368	0.405099	0.678543	5.53287	8.22564	6.28426	3.04013	2.65174	Weak	no	0	AR_half	MACTAD_2367
		Peaks_131	chr10	126417089	126417392	Peaks_131	0.455947	1.27555	1.21172	2.15896	0.749303	5.48689	0	0.563461	39.4831	82.0915	5.30316	6.35916	MoMf	yes	0	AR_half	MACTAD_2368
		Peaks_132	chr10	130577818	130578067	Peaks_132	0.277413	0.22174	0.433679	0.228449	0.151967	0.135158	0.294308	8.57071	8.22564	12.5685	3.04013	3.65174	Weak	no	0	0	MACiTAD_2372
		Peaks_133	chr10	131299306	131299509	Peaks_133	0.170138	0.815959	0.21278	2.10162	1.02522	0.464199	0	10.0923	14.8062	6.28426	3.88813	2.65174	Weak	no	0	AR_half	MACTAD_2373
		Peaks_134	chr10	134231686	134231894	Peaks_134	0.83024	2.12359	0.830661	4.1022	0.636727	2.45936	0.704641	12.7226	46.0636	25.2589	5.52556	4.65872	MoMf	yes	GRE	AR_half	MACiTAD_2375_1
		Peaks_135	chr11	588046	588317	Peaks_135	1.01957	0.543304	1.11572	4.72283	1.04723	0.62093	0.540831	0.314997	31.0153	29.3265	4.95491	4.87414	MoMf	yes	0	AR_half	MACiTAD_2376
		Peaks_136	chr11	2402161	2402475	Peaks_136	0.879949	1.817	1.65074	7.24635	0.602544	3.96565	2.33384	30.9921	55.1384	85.8849	5.78498	6.42433	MoMf	yes	GRE	AR_half	MACiTAD_2378
		Peaks_137	chr11	14072192	14072392	Peaks_137	0.34538	0.552132	0.323958	0.711048	0.662196	0.30289	0.732827	5.54868	9.3869	6.28426	3.23065	2.65174	Weak	no	GRE	AR_half	MACTAD_2397
		Peaks_138	chr11	15141942	15142142	Peaks_138	0.69076	0.368088	0.755902	0.284419	0.756796	0.403853	0.366413	5.12186	11.5159	3.98825	3.52556	1.99576	Weak	no	0	AR_half	MACiTAD_2399
		Peaks_139	chr11	35929639	35929904	Peaks_139	0.65166	1.94462	1.87447	4.50778	0.85675	6.12129	0	2.25491	54.2892	80.0974	5.76259	6.32368	MoMf	yes	GRE	AR_half	MACiTAD_2425
		Peaks_140	chr11	59887219	59887470	Peaks_140	0.825609	2.713	0.0860446	0.113314	0.603025	5.33643	0	0	57.8859	66.1385	5.85514	6.04742	MoMf	yes	GRE	AR_half	MACTAD_2448
		Peaks_141	chr11	60828793	60829100	Peaks_141	0.337505	0.77934	0.633143	6.29984	0.431398	0.416569	0	1.3903	46.8676	16.758	5.55052	4.06678	Mo	yes	0	AR_half	MACTAD_2453
		Peaks_142	chr11	60931843	60932052	Peaks_142	0.49576	1.40895	1.03336	7.48472	1.53894	1.35262	0.350635	0.408442	37.9076	18.8528	5.24442	4.23671	Mo	yes	0	AR_half	MACTAD_2453
		Peaks_143	chr11	65187508	65187708	Peaks_143	0.863449	1.10426	0.971874	5.8306	1.60819	1.98561	2.56489	5.12186	32.9026	19.6089	5.04013	4.29344	MoMf	yes	GRE	0	MACTAD_2463
		Peaks_144	chr11	65542951	65543266	Peaks_144	0.438578	1.57752	1.23413	0.902918	1.20126	4.44452	0.232643	25.7448	42.2411	69.1297	5.40057	6.11123	MoMf	yes	GRE	AR_half	MACTAD_2464
		Peaks_145	chr11	78024525	78024730	Peaks_145	0.168478	1.07733	0.94817	0.416223	0.461461	0.788005	0	5.41334	18.7738	16.758	4.23065	4.06678	Weak	yes	0	AR_half	MACTAD_2485
		Peaks_146	chr11	110055220	110055516	Peaks_146	0.233365	0.497416	0.583708	0.960876	0.319593	4.8435	1.48546	3.46071	12.5159	70.7915	3.64569	6.1455	Mf	yes	GRE	AR_half	MACiTAD_2527
		Peaks_147	chr11	110055966	110056262	Peaks_147	0.466729	0.621771	0.145927	1.44131	0.383511	4.02488	0.495153	13.5545	16.4513	58.8267	4.04013	5.8784	Mf	yes	GRE	AR_half	MACiTAD_2527
		Peaks_148	chr11	114025195	114025696	Peaks_148	0.275752	3.30618	0.646623	6.07442	0.5287	6.42188	0	0.340776	140.804	158.865	7.13754	7.31166	MoMf	yes	GRE	AR_half	MACTAD_2535
		Peaks_149	chr11	114030762	114031065	Peaks_149	0.569934	1.57926	1.21172	6.85235	0.374651	3.19883	0.483714	4.50769	54.2892	47.859	5.76259	5.58072	MoMf	yes	GRE	AR_half	MACTAD_2535
		Peaks_150	chr11	114034670	114035019	Peaks_150	0.593776	3.53322	0.990129	12.0613	0.379482	5.07227	0	1.46758	104.82	87.4092	6.71178	6.44971	MoMf	yes	GRE	AR_half	MACTAD_2535
		Peaks_151	chr11	114049950	114050376	Peaks_151	0.405375	5.05473	0.811162	18.0266	0.399716	10.6651	0	1.00193	186.092	224.339	7.53987	7.80954	MoMf	no	GRE	AR_half	MACTAD_2535
		Peaks_152	chr11	117102584	117102805	Peaks_152	0.468841	0.666223	0.684074	1.67305	0.513662	0.852781	0.331596	10.4291	29.6123	12.5685	4.88813	3.65174	Mo	yes	0	0	MACiTAD_2540
		Peaks_153	chr11	118632715	118632929	Peaks_153	0.161392	0.688015	0.403686	2.52522	0.795697	0.440338	1.02733	1.59559	13.0954	4.65296	3.71098	2.21815	Weak	no	0	0	MACTAD_2544
		Peaks_154	chr11	120718677	120718877	Peaks_154	0.17269	0.184044	0.647916	0.711048	0.472997	0.504816	0.366413	8.10961	11.5159	8.37901	3.52556	3.06678	Weak	no	0	AR_half	MACiTAD_2548
		Peaks_155	chr11	121446016	121446291	Peaks_155	0.376778	1.13773	1.3351	7.34319	0.825596	0.758754	0.799447	1.55208	48.9353	14.6633	5.6128	3.87414	Mo	yes	0	AR_half	MACTAD_2548
		Peaks_156	chr11	122619668	122619917	Peaks_156	0.693534	1.92175	1.12756	6.73925	1.06377	1.73003	1.76585	7.88505	40.6766	35.6108	5.34613	5.15424	MoMf	yes	GRE	AR_half	MACiTAD_2551
		Peaks_157	chr11	130421491	130421739	Peaks_157	0.417798	0.964747	0.0870855	1.03217	0.534029	3.63685	0.886484	0.688422	24.6769	44.5355	4.62509	5.47688	MoMf	yes	GRE	0	MACTAD_2566
		Peaks_158	chr11	131212242	131212496	Peaks_158	0.271953	0	0.850283	4.25509	0.297951	0.238496	2.59663	4.70512	26.1907	18.8528	4.71098	4.23671	Mo	yes	0	0	MACTAD_2567
		Peaks_159	chr12	724774	725020	Peaks_159	0.421195	0.598517	1.22911	2.42797	0.615281	5.71851	1.19159	16.3094	16.4513	69.4621	4.04013	6.11815	Mf	yes	GRE	AR_half	MACTAD_2574
		Peaks_160	chr12	7709912	7710259	Peaks_160	0.597198	8.32707	0	0.0819652	0.708815	17.3994	0	0	245.624	298.122	7.94031	8.21976	MoMf	yes	GRE	0	MACTAD_2584
		Peaks_161	chr12	11870214	11870414	Peaks_161	1.38152	0.552132	0.53993	1.4221	1.13519	2.12023	0	5.9755	14.8062	35.6108	3.88813	5.15424	Mf	yes	GRE	0	MACTAD_2592
		Peaks_162	chr12	17819660	17819876	Peaks_162	0	0.340822	0.499935	3.42357	0.0875921	0.124646	1.01781	0	17.92	12.5685	4.1635	3.65174	Weak	no	0	AR_half	MACiTAD_2603
		Peaks_163	chr12	33676444	33676662	Peaks_163	0.475293	0.928663	0	0	0.347154	3.24194	0	0	17.2093	34.8972	4.10512	5.12504	Mf	yes	GRE	AR_half	MACTAD_2627
		Peaks_164	chr12	40552373	40552636	Peaks_164	0.656616	3.00909	0.246356	0.432577	0.791326	5.86073	0.278641	0	67.2728	76.1091	6.07195	6.25	MoMf	yes	GRE	0	MACTAD_2631
		Peaks_165	chr12	41726963	41727193	Peaks_165	0.600661	0.640153	0.751207	0.989284	0.575823	0.468235	0.637241	7.79413	12.5159	5.31767	3.64569	2.41079	Weak	no	0	AR_half	MACTAD_2632
		Peaks_166	chr12	42450578	42450786	Peaks_166	1.32838	0.353931	0.519163	4.64916	1.09153	0.67956	2.81856	0.82081	23.4338	20.9475	4.55052	4.38871	MoMf	no	0	0	MACTAD_2633
		Peaks_167	chr12	44199892	44200093	Peaks_167	0.343661	0.64095	1.50428	1.41502	1.3178	0.736713	0	6.37047	10.9514	16.758	3.45304	4.06678	Weak	yes	0	0	MACTAD_2636
		Peaks_168	chr12	45809321	45809527	Peaks_168	0.67064	1.0721	1.46777	1.93295	0.367377	0.424764	0.711482	7.04463	19.7415	10.4738	4.30316	3.38871	Weak	yes	0	AR_half	MACTAD_2638
		Peaks_169	chr12	51402900	51403199	Peaks_169	1.15512	1.53883	0.650083	4.8513	1.26554	3.7819	0.98037	15.7025	39.1121	55.8355	5.28954	5.80311	MoMf	yes	0	0	MACTAD_2652
		Peaks_170	chr12	52399571	52399838	Peaks_170	0.776134	0.827164	0.566219	8.30888	0.283444	1.3613	0	2.55773	53.7599	17.9471	5.74846	4.16568	Mo	yes	GRE	AR_half	MACiTAD_2654
		Peaks_171	chr12	52591740	52591987	Peaks_171	0.27966	1.11768	0.87438	5.75748	0.842587	0.790265	1.18676	2.76484	34.4615	16.758	5.10691	4.06678	Mo	yes	0	AR_half	MACTAD_2654
		Peaks_172	chr12	56241726	56242080	Peaks_172	0.292695	1.40373	0.854126	13.5782	0.855137	4.16402	0	18.3268	116.48	72.7856	6.86394	6.18558	MoMf	yes	GRE	AR_half	MACTAD_2662
		Peaks_173	chr12	57254422	57254622	Peaks_173	0.34538	0.46011	0.431944	2.41756	0.378398	0.437507	1.46565	1.70729	11.7169	14.6633	3.55052	3.87414	Weak	no	0	0	MACTAD_2664
		Peaks_174	chr12	58210564	58210799	Peaks_174	0.881821	1.25307	1.01093	5.68839	0.644082	1.0884	0.623682	2.17951	32.3938	25.137	5.01765	4.65174	MoMf	yes	GRE	AR_half	MACTAD_2666
		Peaks_175	chr12	62609378	62609630	Peaks_175	0.548222	2.70223	0	0	0.525553	6.89114	0	0	57.8859	85.7474	5.85514	6.42202	MoMf	yes	0	0	MACiTAD_2670
		Peaks_176	chr12	64894336	64894602	Peaks_176	0.259684	1.24541	0.405962	0.427698	0.569019	5.46568	0	0	31.2574	71.7885	4.96613	6.16568	MoMf	yes	GRE	AR_half	MACiTAD_2674
		Peaks_177	chr12	66582792	66583127	Peaks_177	0.412394	3.29631	1.03151	13.6691	1.01659	4.8824	1.09377	15.7988	110.966	80.7621	6.79397	6.33561	MoMf	yes	GRE	AR_half	MACTAD_2675
		Peaks_178	chr12	66636334	66636597	Peaks_178	0.525292	0.699787	0.903305	1.29773	1.00714	0.767781	0	4.54411	15.6448	14.6633	3.96761	3.87414	Weak	yes	0	AR_half	MACTAD_2675
		Peaks_179	chr12	69181263	69181496	Peaks_179	1.03762	3.5545	0.463459	1.70896	0.812013	8.23305	0	2.19822	70.4018	94.721	6.13754	6.56561	MoMf	yes	GRE	AR_half	MACiTAD_2680
		Peaks_180	chr12	69345643	69345924	Peaks_180	0.860377	1.50641	0.384292	4.95962	0.942628	8.59924	0.260792	15.1894	35.9831	119.315	5.16925	6.89863	MoMf	yes	GRE	AR_half	MACiTAD_2680
		Peaks_181	chr12	76884589	76884848	Peaks_181	0.533405	0.781654	0.416934	3.18462	0.511349	0.389819	2.26356	0.988775	19.9877	12.5685	4.32104	3.65174	Weak	no	0	0	MACTAD_2689
		Peaks_182	chr12	92248667	92248889	Peaks_182	0.311153	1.07774	0	0	0.596573	3.82023	0	0	27.9672	41.8766	4.80566	5.38807	MoMf	yes	GRE	0	MACTAD_2705
		Peaks_183	chr12	92424485	92424686	Peaks_183	0.859154	1.2819	0.967039	4.38657	0.470644	1.60737	0.36459	0	36.1928	15.953	5.17763	3.99576	Mo	yes	GRE	AR_half	MACTAD_2705
		Peaks_184	chr12	93531997	93532236	Peaks_184	0.14451	0.847065	0.813284	0.833027	0.791627	0.591416	0	4.64325	17.2093	20.9475	4.10512	4.38871	Mf	yes	0	AR_half	MACTAD_2708
		Peaks_185	chr12	96792958	96793158	Peaks_185	0.34538	0.552132	1.07986	1.70652	0.567597	0.673088	0	4.69504	9.3869	12.5685	3.23065	3.65174	Weak	yes	0	0	MACTAD_2714
		Peaks_187	chr12	102814803	102815003	Peaks_187	0.69076	0.368088	0	3.27082	0.378398	0.53847	4.76337	2.13411	15.8523	5.31767	3.98662	2.41079	Weak	no	0	AR_half	MACTAD_2719
		Peaks_188	chr12	105193403	105193832	Peaks_188	0.483049	3.47496	0	0	0.57333	0.847244	0	0	126.723	54.4636	6.98554	5.76722	MoMf	no	GRE	AR_half	MACiTAD_2721
		Peaks_189	chr12	105363341	105363622	Peaks_189	0.491644	0.261984	0	0	0.875298	5.00624	0	0.303787	9.87077	69.4621	3.30316	6.11815	Mf	yes	GRE	AR_half	MACiTAD_2721
		Peaks_190	chr12	109167606	109167832	Peaks_190	0.152823	0.244306	0.66894	1.51019	0.167433	1.66783	1.29704	9.06523	8.27075	18.6118	3.04802	4.21815	Weak	yes	GRE	AR_half	MACiTAD_2726
		Peaks_191	chr12	109553702	109553907	Peaks_191	0.84239	0.35911	0.421409	0.416223	0.738337	2.95502	0	7.07899	8.22564	29.9119	3.04013	4.90265	Mf	yes	GRE	AR_half	MACiTAD_2726
		Peaks_192	chr12	112302804	112303016	Peaks_192	0.65166	1.12857	0	0	0.446224	5.96889	0	0.402662	24.6769	62.4826	4.62509	5.96538	MoMf	yes	GRE	0	MACiTAD_2733
		Peaks_193	chr12	125239767	125240166	Peaks_193	0.259684	0.830274	0.811925	6.77189	0.711274	2.63162	0.734663	10.0554	65.4768	51.8473	6.03291	5.6962	MoMf	yes	0	AR_half	MACTAD_2753
		Peaks_194	chr12	125412870	125413120	Peaks_194	0.69076	2.503	1.12305	6.25722	0.454078	0.969247	1.46565	1.70729	53.1924	11.9648	5.73315	3.58072	Mo	yes	GRE	0	MACTAD_2753
		Peaks_195	chr12	129342031	129342294	Peaks_195	0.787939	1.46955	1.3139	7.13752	0.287755	0.742188	0.557283	0.649158	45.4891	23.0423	5.50745	4.52621	MoMf	yes	GRE	0	MACTAD_2755
		Peaks_196	chr12	133047662	133047862	Peaks_196	0.17269	0.46011	0.755902	6.39943	0.662196	0.403853	1.46565	0.853643	31.0153	6.28426	4.95491	2.65174	Mo	yes	0	AR_half	MACiTAD_2756_1
		Peaks_197	chr13	20053875	20054075	Peaks_197	0.17269	0.184044	0.215972	1.84873	0.283798	0.134618	0.732827	1.28046	8.95998	2.09475	3.1635	1.06678	Weak	no	0	0	MACTAD_2757
		Peaks_198	chr13	31287289	31287658	Peaks_198	0.467994	2.09481	1.22911	12.1784	0.717828	1.97001	0	3.00741	108.898	35.8943	6.76684	5.16568	MoMf	yes	0	AR_half	MACiTAD_2772
		Peaks_199	chr13	31318616	31318816	Peaks_199	0.863449	1.10426	1.40382	6.11501	0.189199	0.942323	0.366413	5.54868	29.6369	12.5685	4.88932	3.65174	Mo	yes	0	AR_half	MACiTAD_2772
		Peaks_200	chr13	33589995	33590214	Peaks_200	0.315415	0.336154	0.591704	1.03897	0.259177	0.338081	0	7.79583	18.0964	3.6559	4.17763	1.87023	Weak	no	0	0	MACTAD_2776
		Peaks_201	chr13	38121082	38121282	Peaks_201	0.51807	0.184044	1.07986	0.711048	0.283798	0.269235	1.46565	4.69504	6.58051	2.65883	2.7182	1.41079	Weak	no	0	AR_half	MACiTAD_2783
		Peaks_202	chr13	41634234	41634467	Peaks_202	0.296463	0.631911	0.834227	4.15032	0.568409	0.953301	3.77421	6.2283	23.4338	18.8528	4.55052	4.23671	Mo	yes	GRE	AR_half	MACTAD_2786
		Peaks_203	chr13	43893712	43893912	Peaks_203	0.17269	0.46011	0.53993	0.426629	0.567597	0.84136	0	6.40232	24.6769	8.37901	4.62509	3.06678	Mo	no	GRE	AR_half	MACTAD_2791
		Peaks_204	chr13	44811514	44811723	Peaks_204	0.826267	1.40895	0.930023	6.39603	1.53894	2.76964	1.0519	2.45065	32.3938	39.8003	5.01765	5.31471	MoMf	yes	GRE	AR_half	MACTAD_2792
		Peaks_205	chr13	49706687	49706994	Peaks_205	0.450006	1.25893	0.422095	0.555868	0.554655	5.85389	0	0.556119	32.8542	88.7386	5.038	6.47149	MoMf	yes	GRE	AR_half	MACiTAD_2805
		Peaks_206	chr13	51094062	51094341	Peaks_206	0.495168	1.45124	0	1.22331	0.271253	7.28575	0	0.917896	42.7733	100.371	5.41864	6.6492	MoMf	yes	GRE	AR_half	MACTAD_2807
		Peaks_207	chr13	69638167	69638372	Peaks_207	0.336956	0.269333	0.526761	3.19105	0.922922	0.492503	0.357476	2.08206	16.4513	23.0423	4.04013	4.52621	Mf	no	0	0	MACiTAD_2819
		Peaks_208	chr13	71860298	71860498	Peaks_208	0.34538	0.184044	1.40382	0.426629	0.567597	0.437507	0	6.40232	23.0318	8.37901	4.52556	3.06678	Mo	no	0	0	MACTAD_2819
		Peaks_209	chr13	77453703	77453949	Peaks_209	1.40398	1.64592	1.14132	9.24941	0.615281	2.29835	0	1.38804	55.1384	27.9178	5.78498	4.80311	MoMf	yes	0	AR_half	MACTAD_2824
		Peaks_210	chr13	81044027	81044329	Peaks_210	0.343093	3.41274	0.572111	9.2295	0.689135	4.3461	0	9.61055	87.6111	64.8091	6.45304	6.01812	MoMf	yes	GRE	AR_half	MACTAD_2827
		Peaks_211	chr13	89050739	89051007	Peaks_211	1.03098	0.0686732	0.564106	2.65317	0.352983	0.301383	0	0.318523	17.2307	14.6633	4.10691	3.87414	Weak	no	0	AR_half	MACiTAD_2831
		Peaks_212	chr13	95288244	95288474	Peaks_212	0.150165	0.640153	0.281703	2.72053	0.329042	0.4975	1.27448	1.85575	15.163	8.37901	3.92249	3.06678	Weak	no	0	AR_half	MACTAD_2834
		Peaks_213	chr13	99128802	99129051	Peaks_213	0.554827	0.739133	1.82145	6.9677	0.303934	0.594696	0	0	42.043	16.758	5.39379	4.06678	Mo	yes	GRE	AR_half	MACiTAD_2841
		Peaks_214	chr13	99930016	99930268	Peaks_214	0.685277	1.24157	0.514219	4.06313	0.375395	4.24686	0.581608	7.79118	26.5962	52.8443	4.73315	5.72368	MoMf	yes	GRE	AR_half	MACTAD_2841
		Peaks_215	chr13	110306769	110307040	Peaks_215	0.892125	4.14269	0.0796945	0.104952	0.488706	5.26549	0	0.629995	95.4335	70.4591	6.57642	6.13871	MoMf	yes	GRE	AR_half	MACTAD_2852
		Peaks_216	chr13	110562581	110562787	Peaks_216	0.50298	0.178684	0.419363	3.03749	0.551065	0.849528	2.13445	0.828779	15.163	10.4738	3.92249	3.38871	Weak	no	0	AR_half	MACTAD_2852
		Peaks_217	chr13	111173298	111173582	Peaks_217	0.851288	0.45363	1.90116	1.80266	0.666194	2.06192	0	13.2255	14.8062	46.0846	3.88813	5.52621	Mf	yes	0	AR_half	MACTAD_2854
		Peaks_218	chr14	25462907	25463158	Peaks_218	0	0.293297	1.11858	2.3796	0.527647	2.41346	0	9.18261	19.7415	29.9119	4.30316	4.90265	MoMf	yes	GRE	AR_half	MACTAD_2869
		Peaks_219	chr14	35873070	35873478	Peaks_219	0.931171	4.6011	1.53509	27.8145	1.11294	6.73088	1.43691	6.48601	275.003	135.601	8.1033	7.08322	MoMf	yes	GRE	AR_half	MACTAD_2883
		Peaks_220	chr14	43923732	43924041	Peaks_220	0.223547	0.297806	0.419363	1.38068	0.244918	0.326742	0.474321	6.35398	10.3384	8.37901	3.36995	3.06678	Weak	no	0	AR_half	MACiTAD_2890
		Peaks_221	chr14	49814597	49814797	Peaks_221	0	0.368088	0.647916	0.711048	0.0945995	0.437507	0	5.54868	16.4513	8.37901	4.04013	3.06678	Weak	no	0	0	MACTAD_2891
		Peaks_222	chr14	50465876	50466195	Peaks_222	0.541348	2.19237	1.35406	10.7883	0.77103	2.00449	1.37836	3.2112	83.3968	31.5737	6.38192	4.98065	MoMf	yes	GRE	AR_half	MACTAD_2892
		Peaks_223	chr14	54430377	54430598	Peaks_223	0	0.166556	0.879524	1.02957	0.256831	0.213195	0.331596	6.95275	8.22564	2.32648	3.04013	1.21815	Weak	no	0	0	MACTAD_2896
		Peaks_224	chr14	56282851	56283123	Peaks_224	0.253956	0.40598	0.714613	2.50958	0.347792	0.84136	0.808265	10.0429	16.5415	11.3	4.04802	3.49826	Weak	no	GRE	0	MACTAD_2900
		Peaks_225	chr14	61855021	61855268	Peaks_225	0.27966	0.372559	0.961819	1.03635	0.536191	0.436008	0.593382	6.91209	14.8062	12.5685	3.88813	3.65174	Weak	yes	0	0	MACTAD_2908
		Peaks_226	chr14	61887987	61888235	Peaks_226	0.557064	0.890536	0	0.22937	0.22887	4.64105	0	0	18.7738	56.8326	4.23065	5.82865	Mf	yes	GRE	0	MACTAD_2908
		Peaks_227	chr14	67956973	67957264	Peaks_227	0.83081	0.126491	1.26169	1.36834	0.585151	5.04238	1.51098	12.614	23.0318	72.4532	4.52556	6.17898	MoMf	yes	GRE	AR_half	MACTAD_2919
		Peaks_228	chr14	68864391	68864591	Peaks_228	0	0.552132	0.971874	0.568839	0.851395	0.504816	0	5.54868	9.87077	12.5685	3.30316	3.65174	Weak	yes	0	AR_half	MACTAD_2922
		Peaks_229	chr14	69864351	69864573	Peaks_229	0.311153	0.414514	1.07013	1.28117	0.426124	0.394151	0.660204	4.99881	13.161	23.0423	3.7182	4.52621	Mf	yes	0	0	MACTAD_2924
		Peaks_230	chr14	75616909	75617112	Peaks_230	0.850689	0.634635	0.10639	0	0.745612	4.60883	0	0	21.3867	46.1973	4.41864	5.52974	MoMf	yes	0	0	MACTAD_2936
		Peaks_231	chr14	75807736	75808023	Peaks_231	0.240683	3.5911	1.12877	14.9642	0.725153	5.83968	1.53204	18.7385	104.074	82.7562	6.70146	6.3708	MoMf	yes	GRE	AR_half	MACTAD_2937
		Peaks_232	chr14	78032038	78032331	Peaks_232	0.353631	4.77384	0	0.0970714	1.03317	7.87949	0.500223	0	118.901	113.998	6.89361	6.83286	MoMf	yes	GRE	0	MACiTAD_2940
		Peaks_233	chr14	81586928	81587154	Peaks_233	0.458469	1.05866	0	0	0.251149	3.03783	0	0	23.0318	33.9001	4.52556	5.08322	MoMf	yes	0	AR_half	MACTAD_2942
		Peaks_234	chr14	81984415	81984631	Peaks_234	0.639592	0.511234	0.899883	1.84346	0.613145	3.36544	0.339272	12.2514	9.64921	39.8003	3.27041	5.31471	Mf	yes	GRE	0	MACTAD_2943
		Peaks_235	chr14	93126103	93126429	Peaks_235	0.953502	1.01619	0.927487	7.41584	0.928584	2.06469	0.449587	1.83298	58.5845	33.2354	5.87245	5.05465	MoMf	yes	GRE	AR_half	MACTAD_2960
		Peaks_236	chr14	93964201	93964401	Peaks_236	0	0.644154	0.971874	0.853258	0.378398	0.336544	0.732827	4.69504	14.8062	6.28426	3.88813	2.65174	Weak	no	0	0	MACTAD_2962
		Peaks_237	chr14	94254770	94254970	Peaks_237	0.34538	0.184044	0.971874	0.853258	0	0.269235	1.46565	9.81689	6.58051	2.65883	2.7182	1.41079	Weak	no	0	0	MACTAD_2963
		Peaks_238	chr14	94858967	94859198	Peaks_238	0.747575	1.19509	1.02844	5.66376	0.0819043	0.786726	0.317241	0.369542	31.7046	8.97357	4.98662	3.16568	Mo	yes	0	0	MACiTAD_2964
		Peaks_239	chr14	96064126	96064351	Peaks_239	0.614009	0.163595	0.959875	0.758451	0.336354	0.388895	0	6.07035	6.58051	8.37901	2.7182	3.06678	Weak	no	0	0	MACTAD_2966
		Peaks_240	chr14	97764757	97764957	Peaks_240	1.03614	0.46011	1.07986	0.711048	0.662196	0.370198	0	6.40232	9.87077	4.18951	3.30316	2.06678	Weak	no	0	AR_half	MACTAD_2969
		Peaks_241	chr14	103537966	103538166	Peaks_241	0.34538	0.276066	0.431944	1.84873	1.22979	2.38946	0	12.3778	8.95998	23.5972	3.1635	4.56054	Mf	yes	GRE	AR_half	MACiTAD_2977
		Peaks_242	chr15	24323663	24323896	Peaks_242	0.148232	0.552922	0.556151	2.44137	0.324805	0.231103	1.88711	1.09911	13.7846	4.18951	3.78498	2.06678	Weak	no	0	0	MACiTAD_2981
		Peaks_243	chr15	28375248	28375448	Peaks_243	0	0.276066	1.29583	0.426629	0.283798	0.504816	0	4.26821	6.58051	4.98531	2.7182	2.31768	Weak	no	GRE	0	MACiTAD_2983
		Peaks_244	chr15	31657928	31658331	Peaks_244	0.599915	8.403	1.01823	29.6417	0.375581	15.2823	1.81843	53.591	289.476	304.104	8.1773	8.24842	MoMf	yes	GRE	AR_half	MACTAD_2986
		Peaks_245	chr15	33446949	33447244	Peaks_245	0.702467	2.12119	1.24458	10.5091	0.577217	5.2478	0	3.76182	75.126	76.4415	6.23124	6.25628	MoMf	yes	GRE	0	MACTAD_2989
		Peaks_246	chr15	34042067	34042315	Peaks_246	0.139266	0.222634	0.348342	3.32587	0.534029	0.624235	0.886484	1.03263	19.9877	7.64415	4.32104	2.93436	Weak	no	0	AR_half	MACTAD_2990
		Peaks_247	chr15	35380909	35381109	Peaks_247	0.51807	0.276066	0.53993	0.426629	0.283798	0.403853	0.732827	7.68279	4.93539	6.28426	2.30316	2.65174	Weak	no	0	0	MACTAD_2993
		Peaks_248	chr15	39627193	39627478	Peaks_248	0.363558	0.839499	0.985135	5.68839	0.531085	3.07023	0.514264	0	39.4831	43.2061	5.30316	5.43316	MoMf	yes	0	AR_half	MACiTAD_2999
		Peaks_249	chr15	39760620	39760823	Peaks_249	0.680551	1.9039	1.0639	5.184	0.466007	3.38202	0	1.26154	32.8542	39.8003	5.038	5.31471	MoMf	yes	0	0	MACiTAD_2999
		Peaks_250	chr15	41836870	41837161	Peaks_250	0.237374	1.58113	0.964823	9.28517	0.715185	4.07091	0.503661	18.7743	65.4768	58.4944	6.03291	5.87023	MoMf	yes	GRE	AR_half	MACTAD_3001
		Peaks_251	chr15	42460622	42460852	Peaks_251	0.150165	0.560134	0.375603	2.72053	0.329042	0.468235	2.23034	1.11345	16.4513	16.758	4.04013	4.06678	Weak	yes	0	0	MACTAD_3002
		Peaks_252	chr15	51624443	51624765	Peaks_252	0.858086	5.37272	0.536576	6.18303	0.998877	10.0545	0	5.83234	147.061	159.862	7.20028	7.32069	MoMf	yes	GRE	AR_half	MACiTAD_3017
		Peaks_253	chr15	53007149	53007349	Peaks_253	0.51807	0.184044	0.971874	0.853258	0.662196	0.572125	0	5.12186	4.93539	5.65002	2.30316	2.49826	Weak	yes	0	AR_half	MACTAD_3020
		Peaks_254	chr15	54442492	54442741	Peaks_254	0.970947	0.960873	1.64798	3.19829	0.455901	3.29786	0.588616	7.1994	29.6123	64.9373	4.88813	6.02098	MoMf	yes	GRE	AR_half	MACTAD_3022
		Peaks_255	chr15	55896806	55897006	Peaks_255	0.17269	0.644154	0.53993	1.27989	0.378398	0.403853	0.732827	6.40232	18.0964	3.98825	4.17763	1.99576	Weak	no	0	0	MACiTAD_3024
		Peaks_256	chr15	57279393	57279608	Peaks_256	0.160642	0.513611	0.301356	3.43949	0.703996	0.500903	0.34085	0.397043	17.92	10.4738	4.1635	3.38871	Weak	yes	0	0	MACTAD_3025
		Peaks_257	chr15	58020309	58020551	Peaks_257	0.142719	0.304205	0.981691	0.587643	0.234544	0.305949	0.605642	5.99666	16.4513	10.4738	4.04013	3.38871	Weak	no	0	0	MACiTAD_3027
		Peaks_258	chr15	58543954	58544214	Peaks_258	0.664192	1.5573	1.07986	3.17237	0.363844	3.75376	0	0.328324	34.4186	48.1914	5.10512	5.5907	MoMf	no	GRE	AR_half	MACiTAD_3028
		Peaks_259	chr15	63789990	63790266	Peaks_259	0.50055	1.40034	1.17376	11.3356	0.548403	4.12144	0.796551	2.47433	75.8152	56.1679	6.24442	5.81167	MoMf	yes	GRE	0	MACTAD_3039
		Peaks_260	chr15	65184979	65185243	Peaks_260	0.654128	0.76685	1.63615	3.87844	2.07832	5.4306	0.555172	17.4609	26.3221	70.7915	4.7182	6.1455	MoMf	yes	GRE	AR_half	MACiTAD_3044
		Peaks_261	chr15	66683076	66683382	Peaks_261	0.451477	1.50363	1.12927	8.83001	0.309149	2.61756	0.957943	1.67381	65.4768	39.8003	6.03291	5.31471	MoMf	yes	GRE	AR_half	MACTAD_3048
		Peaks_262	chr15	69987429	69987669	Peaks_262	0.575633	0.30674	0.719907	2.37016	0.709496	0.476771	0.305344	6.40232	13.7846	23.0423	3.78498	4.52621	Mf	no	0	0	MACTAD_3057
		Peaks_263	chr15	70563833	70564049	Peaks_263	0.479694	0.511234	2.69965	7.76886	0.700737	2.24363	0	2.76644	59.2246	23.9295	5.88813	4.58072	MoMf	yes	0	AR_half	MACTAD_3058
		Peaks_264	chr15	70801726	70801965	Peaks_264	0.867062	2.07916	1.98803	9.1633	0.712465	1.80241	0.919866	1.42869	53.0707	25.137	5.72984	4.65174	MoMf	yes	0	0	MACTAD_3058
		Peaks_265	chr15	77362832	77363032	Peaks_265	0.69076	0.644154	1.5118	1.84873	0.851395	0.504816	0.366413	7.68279	10.9514	12.5685	3.45304	3.65174	Weak	yes	0	0	MACiTAD_3073
		Peaks_266	chr15	80248137	80248346	Peaks_266	0.661014	0.616416	0.516679	0.272172	0.724207	5.6359	0	0.816883	13.161	58.162	3.7182	5.86201	Mf	yes	GRE	AR_half	MACiTAD_3075
		Peaks_267	chr15	81305966	81306166	Peaks_267	0	0.736176	0.53993	2.70198	0.945995	0.504816	0.732827	0	13.0954	6.28426	3.71098	2.65174	Weak	no	GRE	AR_half	MACTAD_3076
		Peaks_268	chr15	85874461	85874744	Peaks_268	0.610212	1.3657	1.75525	3.01505	0.668548	3.8768	1.5537	11.764	32.8542	54.4636	5.038	5.76722	MoMf	yes	GRE	AR_half	MACTAD_3083
		Peaks_269	chr15	86124731	86124951	Peaks_269	1.25593	1.00388	1.57071	5.42982	0.601997	0.795468	0	1.16406	28.9476	18.8528	4.85537	4.23671	Mo	yes	GRE	AR_half	MACTAD_3084
		Peaks_270	chr15	86237377	86237580	Peaks_270	0.340276	0.543973	0.638341	0.560432	0.466007	2.22152	0.360998	6.72822	9.3869	22.2677	3.23065	4.47688	Mf	yes	GRE	AR_half	MACTAD_3084
		Peaks_271	chr15	89459166	89459441	Peaks_271	0.879149	1.00388	0.314141	0.20685	0.412798	6.04555	0.266482	0.310416	64.16	82.0915	6.0036	6.35916	MoMf	yes	GRE	AR_half	MACiTAD_3089
		Peaks_272	chr15	91305305	91305604	Peaks_272	0.808581	2.58523	1.30017	10.6538	0.759327	5.11007	0	15.417	77.1937	75.4444	6.27041	6.23734	MoMf	yes	0	0	MACTAD_3093
		Peaks_273	chr15	94406039	94406299	Peaks_273	0.398515	2.33594	1.49519	9.84528	0.436613	2.51114	1.69114	4.26821	62.0307	32.2384	5.95491	5.01071	MoMf	yes	GRE	AR_half	MACTAD_3098
		Peaks_274	chr15	99191654	99191892	Peaks_274	0.58047	1.08261	0.544467	3.34611	0.874449	0.452496	1.23164	1.43469	21.9028	25.137	4.45304	4.65174	MoMf	yes	0	0	MACTAD_3105
		Peaks_275	chr15	99782087	99782289	Peaks_275	0.17098	0.637776	0.534584	1.26721	0.468314	0.333212	0	8.45191	14.8062	8.37901	3.88813	3.06678	Weak	no	0	0	MACiTAD_3106
		Peaks_276	chr16	2557692	2557938	Peaks_276	0.280797	0.897776	0.790141	5.66526	1.76893	1.72376	0.893691	1.38804	33.7722	20.9475	5.07777	4.38871	MoMf	yes	GRE	0	MACTAD_3115
		Peaks_277	chr16	5051512	5051811	Peaks_277	0.346535	0.430872	1.22793	0.951235	0.379663	4.975	1.71565	10.849	14.8062	73.4503	3.88813	6.1987	Mf	yes	0	AR_half	MACTAD_3119
		Peaks_278	chr16	6546471	6546691	Peaks_278	0.313982	0.501938	0.589014	0.129281	0.0859995	0.367139	0	3.88019	19.7415	10.4738	4.30316	3.38871	Weak	no	0	AR_half	MACTAD_3121
		Peaks_279	chr16	11146323	11146626	Peaks_279	0.569934	0.364444	0.784057	6.47687	0.499535	0.844137	0.967428	1.69038	47.5568	20.9475	5.57158	4.38871	MoMf	yes	0	AR_half	MACTAD_3127
		Peaks_280	chr16	11318083	11318422	Peaks_280	0.407528	4.72326	1.40159	25.841	0.446487	11.4365	2.16173	30.2174	212.283	191.436	7.72984	7.58072	MoMf	yes	GRE	AR_half	MACTAD_3127
		Peaks_281	chr16	15498794	15499098	Peaks_281	0.227224	0.665949	1.634	9.91725	0.560129	8.74572	0.723184	8.1433	93.7723	131.28	6.55109	7.0365	MoMf	yes	GRE	AR_half	MACTAD_3131
		Peaks_282	chr16	29184802	29185166	Peaks_282	0.474423	0.404492	1.66132	6.7198	0.519777	0.832114	2.41591	3.28324	59.2737	25.137	5.88932	4.65174	MoMf	yes	0	AR_half	MACiTAD_3149
		Peaks_283	chr16	31129203	31129534	Peaks_283	0.208689	1.50127	0.717732	5.24156	1.37184	3.47728	1.77118	23.9845	65.8051	56.8326	6.04013	5.82865	MoMf	yes	GRE	AR_half	MACTAD_3150
		Peaks_284	chr16	31328307	31328552	Peaks_284	0.422914	0.7512	0	0	0.772241	6.37373	0	1.3937	15.6448	77.1062	3.96761	6.26878	Mf	yes	0	0	MACTAD_3150
		Peaks_285	chr16	31361697	31361971	Peaks_285	1.13446	0.873202	1.41879	2.49126	0.96671	1.47392	0	9.03491	24.6769	19.9413	4.62509	4.31768	MoMf	yes	0	AR_half	MACTAD_3150
		Peaks_286	chr16	48202105	48202351	Peaks_286	0.561593	1.57111	0.614554	0.346853	0.461461	4.04947	0	0	32.8542	49.1884	5.038	5.62025	MoMf	yes	0	0	MACiTAD_3152
		Peaks_287	chr16	56641111	56641429	Peaks_287	0.43444	0.868132	0.814989	2.32544	0.713958	2.79395	0.460897	18.254	23.4673	43.8708	4.55258	5.45519	MoMf	yes	GRE	AR_half	MACiTAD_3160
		Peaks_288	chr16	56642042	56642551	Peaks_288	0.271418	1.15706	1.61236	4.69376	1.15229	3.3985	0.575895	19.4543	57.8953	85.4151	5.85537	6.41642	MoMf	yes	GRE	AR_half	MACiTAD_3160
		Peaks_289	chr16	57443086	57443303	Peaks_289	0	1.18738	1.09479	4.32527	0.523131	3.31891	0.675416	0	22.7446	35.5619	4.50745	5.15226	MoMf	yes	GRE	AR_half	MACTAD_3162
		Peaks_290	chr16	60975605	60975812	Peaks_290	0.834251	0.266731	0.521671	3.16021	0.365602	0.390196	0.354023	0	15.8523	6.28426	3.98662	2.65174	Weak	no	0	0	MACiTAD_3166
		Peaks_291	chr16	72160476	72160714	Peaks_291	0.725588	1.23727	0.272234	0.59752	0.715458	4.80777	0	0	26.3221	56.5002	4.7182	5.82018	MoMf	yes	GRE	AR_half	MACTAD_3177
		Peaks_292	chr16	74869119	74869319	Peaks_292	0	0.46011	0.323958	1.13768	0.378398	0.235581	0.732827	7.68279	9.87077	14.6633	3.30316	3.87414	Weak	no	0	AR_half	MACiTAD_3182
		Peaks_293	chr16	75201622	75201822	Peaks_293	0.34538	0.368088	1.07986	0.711048	0.283798	0.504816	0.732827	5.9755	21.3867	8.37901	4.41864	3.06678	Mo	no	0	0	MACTAD_3183
		Peaks_294	chr16	79794896	79795144	Peaks_294	0.417798	0.296845	0.783769	3.44056	0.22887	0.325688	0.295495	0	20.6769	14.6633	4.36995	3.87414	Mo	no	0	AR_half	MACiTAD_3188
		Peaks_295	chr16	84233658	84233858	Peaks_295	0.51807	1.19629	1.07986	4.26629	0.378398	3.93756	4.39696	5.12186	20.6769	38.8855	4.36995	5.28116	MoMf	yes	GRE	AR_half	MACiTAD_3191
		Peaks_296	chr16	84931687	84931902	Peaks_296	1.60642	1.88324	0.703165	5.5561	0.615997	3.00542	0	2.7793	34.4186	31.906	5.10512	4.99576	MoMf	yes	0	AR_half	MACTAD_3192
		Peaks_297	chr16	85089017	85089288	Peaks_297	1.14702	2.51278	1.51419	10.4952	0.698151	1.83795	0.811247	0	68.923	24.5942	6.10691	4.62025	MoMf	yes	GRE	0	MACTAD_3192
		Peaks_298	chr16	90014215	90014435	Peaks_298	0.156991	0.501938	1.2762	2.0685	0.429998	0.244759	0.333103	6.59633	13.161	14.6633	3.7182	3.87414	Weak	yes	0	AR_half	MACTAD_3198
		Peaks_299	chr17	3701962	3702191	Peaks_299	0.904925	0.482212	0.565865	4.71962	0.578337	0.617242	0.640023	2.60939	26.1907	8.37901	4.71098	3.06678	Mo	yes	0	AR_half	MACiTAD_3205
		Peaks_300	chr17	7944572	7944850	Peaks_300	0.621187	1.78748	0.776878	2.45542	0.952801	6.80351	0	0	42.2411	93.3916	5.40057	6.54522	MoMf	yes	GRE	AR_half	MACiTAD_3211
		Peaks_301	chr17	8055133	8055376	Peaks_301	0	0.984598	1.86642	10.534	0.545018	1.93894	1.50787	10.8901	62.0307	23.2648	5.95491	4.54008	MoMf	yes	GRE	AR_half	MACiTAD_3211
		Peaks_302	chr17	8057604	8057942	Peaks_302	0.91965	3.04925	3.45044	19.2698	0.55976	3.94294	0.433625	24.498	157.834	73.3164	7.30226	6.19606	MoMf	yes	GRE	AR_half	MACiTAD_3211
		Peaks_303	chr17	8826326	8826568	Peaks_303	0.285438	2.12944	1.16018	3.76092	1.56363	3.33763	0	7.76039	43.8055	52.3688	5.45304	5.71064	MoMf	yes	0	AR_half	MACTAD_3211
		Peaks_304	chr17	14641670	14641915	Peaks_304	0.563885	3.60576	0.96967	9.9837	0.695017	2.82972	0.897339	1.04528	75.0952	34.2325	6.23065	5.09729	MoMf	yes	GRE	AR_half	MACiTAD_3217
		Peaks_305	chr17	16939847	16940185	Peaks_305	0.204367	1.03457	1.66132	4.88057	0.335856	1.27449	0.86725	1.7679	20.6769	14.6633	4.36995	3.87414	Mo	yes	GRE	AR_half	MACiTAD_3220
		Peaks_306	chr17	17140215	17140442	Peaks_306	0.912898	0.24323	1.42713	0.751769	2.00034	0.830241	0.968493	6.01687	9.87077	12.5685	3.30316	3.65174	Weak	yes	0	0	MACiTAD_3220
		Peaks_307	chr17	17162374	17162586	Peaks_307	0.65166	0.26044	1.32436	0.40248	0.356979	0.603239	0	8.4559	6.58051	16.758	2.7182	4.06678	Weak	no	0	AR_half	MACiTAD_3220
		Peaks_308	chr17	18636730	18637044	Peaks_308	0.329981	0.351677	0.894152	2.17391	0.301272	1.71487	0.233384	7.88396	16.5415	26.5883	4.04802	4.73272	Mf	yes	GRE	AR_half	MACiTAD_3222
		Peaks_309	chr17	26115953	26116160	Peaks_309	0.16685	0.533461	0.417337	0.274801	0.182801	0.130065	0	7.83537	9.87077	8.37901	3.30316	3.06678	Weak	no	0	AR_half	MACTAD_3227
		Peaks_310	chr17	28033433	28033675	Peaks_310	0.856314	2.58574	1.07094	8.227	1.17272	5.11769	0	5.64392	53.1924	61.1532	5.73315	5.93436	MoMf	yes	0	0	MACTAD_3231
		Peaks_311	chr17	28281372	28281592	Peaks_311	0.627963	0.167313	0.883522	0.775689	0.601997	0.428329	0	5.43227	9.87077	4.65296	3.30316	2.21815	Weak	no	0	0	MACiTAD_3232
		Peaks_312	chr17	30049078	30049278	Peaks_312	0.863449	0.092022	1.07986	0.568839	0.283798	0.437507	0	5.54868	6.58051	12.5685	2.7182	3.65174	Weak	no	0	AR_half	MACTAD_3233
		Peaks_313	chr17	32366331	32366563	Peaks_313	0.148871	0.237988	0.837822	0.735567	0.326205	0.522223	0	4.41539	4.69345	12.5685	2.23065	3.65174	Weak	no	0	0	MACTAD_3236
		Peaks_314	chr17	37158605	37158816	Peaks_314	0.163687	0.697797	0.511782	5.66143	0.538007	0.797498	0	1.21371	28.9476	12.5685	4.85537	3.65174	Mo	yes	0	AR_half	MACiTAD_3244
		Peaks_315	chr17	37823765	37824061	Peaks_315	0.350047	0.746125	0.291854	6.05352	0.191756	0.295613	0.247577	2.01875	43.4215	6.28426	5.44034	2.65174	Mo	no	GRE	AR_half	MACiTAD_3245
		Peaks_316	chr17	41050151	41050367	Peaks_316	0	0.0852056	0.099987	4.34529	0.175184	0.249292	0	3.95205	22.7446	2.65883	4.50745	1.41079	Mo	no	0	AR_half	MACTAD_3250
		Peaks_317	chr17	41534259	41534480	Peaks_317	0.625122	0.333111	0.684074	1.80175	0.342442	1.09643	0	5.79396	9.64921	12.5685	3.27041	3.65174	Weak	yes	0	AR_half	MACTAD_3251
		Peaks_318	chr17	41846864	41847064	Peaks_318	0.863449	1.28831	1.5118	1.4221	0.662196	1.98561	2.93131	8.53643	21.9028	19.6089	4.45304	4.29344	MoMf	yes	GRE	AR_half	MACiTAD_3252
		Peaks_319	chr17	42201188	42201389	Peaks_319	0.171831	0.64095	2.04153	1.41502	1.41193	0.468817	0.36459	11.4668	10.9514	4.65296	3.45304	2.21815	Weak	yes	0	AR_half	MACiTAD_3252
		Peaks_320	chr17	46036527	46036736	Peaks_320	0.165253	0.176119	1.03336	0.408257	0	0.257641	0.350635	6.53506	11.5159	2.65883	3.52556	1.41079	Weak	no	0	0	MACTAD_3258
		Peaks_321	chr17	47268171	47268399	Peaks_321	0.302965	0.645769	0.947246	1.87118	0.663856	0.590428	0	7.4881	13.161	29.3265	3.7182	4.87414	Mf	yes	0	AR_half	MACTAD_3261
		Peaks_322	chr17	47329551	47329796	Peaks_322	0.422914	1.65264	1.93934	10.332	0.463344	1.09892	2.99113	4.52953	61.3414	20.9475	5.93879	4.38871	MoMf	yes	GRE	AR_half	MACTAD_3261
		Peaks_323	chr17	47643493	47643773	Peaks_323	0.61675	0.26292	1.07986	3.04735	0.405426	2.62024	0	8.53643	37.838	36.2266	5.24176	5.17898	MoMf	yes	GRE	AR_half	MACTAD_3263
		Peaks_324	chr17	48221996	48222249	Peaks_324	0.546055	0.509213	0.426822	5.3961	0.299129	0.478877	1.44827	0.337408	33.083	8.37901	5.04802	3.06678	Mo	no	GRE	AR_half	MACiTAD_3265
		Peaks_325	chr17	48367536	48367758	Peaks_325	0.155576	0.746125	0.972847	4.22785	0.596573	0.667024	0	0	22.7446	12.5685	4.50745	3.65174	Mo	yes	0	0	MACTAD_3265
		Peaks_326	chr17	51150889	51151139	Peaks_326	0.414456	0.441706	0.950277	0.568839	0.302718	0.4577	0.293131	4.7804	9.3869	8.37901	3.23065	3.06678	Weak	no	0	0	MACiTAD_3270
		Peaks_327	chr17	52926057	52926267	Peaks_327	0.4934	0.35056	1.54266	1.35438	0.270284	0.35257	0	6.09745	18.0964	3.6559	4.17763	1.87023	Weak	no	GRE	AR_half	MACTAD_3270
		Peaks_328	chr17	59508457	59508688	Peaks_328	0.448545	0	1.02844	1.10813	0.409522	0.407932	0	5.54314	9.87077	12.5685	3.30316	3.65174	Weak	no	0	AR_half	MACTAD_3283
		Peaks_329	chr17	59551021	59551277	Peaks_329	0.269828	0.503246	0.506184	2.99973	0.295623	0.184047	0.572521	0.333454	18.6092	16.758	4.21794	4.06678	Weak	no	0	AR_half	MACTAD_3283
		Peaks_330	chr17	59960809	59961014	Peaks_330	0.336956	0.269333	0.316057	3.88475	0.184584	0.656671	0.357476	0.832822	19.2984	6.64709	4.27041	2.73272	Weak	no	0	AR_half	MACiTAD_3285
		Peaks_331	chr17	61542059	61542260	Peaks_331	1.37465	1.2819	0	0	0.941288	4.75515	0	0	21.9028	47.1943	4.45304	5.56054	MoMf	yes	GRE	AR_half	MACTAD_3288
		Peaks_332	chr17	65418121	65418323	Peaks_332	0.68392	1.18444	0.855335	3.80164	0.374651	0.966314	0	0.845191	20.3383	23.0423	4.34613	4.52621	MoMf	yes	GRE	AR_half	MACTAD_3297
		Peaks_333	chr17	66374245	66374585	Peaks_333	0.203165	2.11109	1.71507	9.78737	0.945995	4.90958	2.15537	23.6007	80.6399	82.4239	6.33342	6.36499	MoMf	yes	GRE	AR_half	MACTAD_3299
		Peaks_334	chr17	67951797	67951997	Peaks_334	0.34538	1.10426	0.755902	1.56431	1.13519	0.471162	0.732827	5.12186	18.7738	4.65296	4.23065	2.21815	Weak	no	0	0	MACTAD_3303
		Peaks_335	chr17	74248118	74248550	Peaks_335	0.79949	1.02247	1.04986	6.25459	0.788329	1.38669	1.69636	2.37123	65.4768	29.5795	6.03291	4.88653	MoMf	yes	GRE	AR_half	MACTAD_3313
		Peaks_336	chr17	74481757	74482042	Peaks_336	0	1.16238	0.682017	6.88594	0.464699	4.15661	0.514264	9.58476	47.5568	58.4944	5.57158	5.87023	MoMf	yes	GRE	AR_half	MACiTAD_3314
		Peaks_337	chr17	74513721	74514005	Peaks_337	0.243225	0.45363	1.52093	2.00295	0.466335	2.86773	1.54823	17.133	19.7415	40.2149	4.30316	5.32966	MoMf	yes	GRE	AR_half	MACiTAD_3314
		Peaks_338	chr17	78037633	78037940	Peaks_338	0.787511	2.51787	0.140698	0.741158	0.677912	5.28385	0	0.834179	65.8051	80.0974	6.04013	6.32368	MoMf	yes	GRE	AR_half	MACTAD_3322
		Peaks_339	chr17	78037987	78038262	Peaks_339	0.753556	1.74005	0.785353	6.51579	0.206399	1.63989	1.59889	1.55208	43.4215	22.2677	5.44034	4.47688	MoMf	yes	0	AR_half	MACTAD_3322
		Peaks_340	chr17	79300819	79301043	Peaks_340	0.770937	1.39676	1.25341	6.98351	0.929102	1.83296	0.65431	1.52436	37.9076	25.137	5.24442	4.65174	MoMf	yes	0	AR_half	MACTAD_3324
		Peaks_341	chr17	80174227	80174494	Peaks_341	0.646779	0.689304	2.34576	10.1198	0.70861	1.86549	0.274467	4.79575	65.4768	24.5942	6.03291	4.62025	MoMf	yes	GRE	0	MACTAD_3325
		Peaks_342	chr17	80255240	80255616	Peaks_342	0.642994	4.01373	1.32111	8.0182	0.603827	1.93334	2.53371	37.0063	128.288	35.8943	7.00324	5.16568	MoMf	yes	GRE	AR_half	MACTAD_3325
		Peaks_343	chr17	80757532	80757811	Peaks_343	0.742752	0.197897	0.774093	1.83496	0.474693	0.217125	0.787986	7.34316	27.9672	16.758	4.80566	4.06678	Mo	no	0	0	MACTAD_3326
		Peaks_344	chr18	6414795	6414999	Peaks_344	0.507911	0.360871	1.05869	1.9519	0.556468	0.329945	1.07769	5.85833	9.64921	4.18951	3.27041	2.06678	Weak	yes	0	0	MACTAD_3336
		Peaks_345	chr18	13872319	13872530	Peaks_345	0.163687	0.348899	0.818851	3.3699	0.0896678	0.0637998	1.04193	2.83199	17.2307	8.37901	4.10691	3.06678	Weak	no	0	AR_half	MACTAD_3343
		Peaks_346	chr18	18697833	18698043	Peaks_346	0.328933	1.57752	0.411375	1.21894	0.450474	5.73727	0	0	28.1607	59.4914	4.81561	5.89461	MoMf	yes	GRE	AR_half	MACTAD_3344
		Peaks_347	chr18	19454243	19454467	Peaks_347	0.308375	0.821625	0.385664	2.7934	0.506783	0.661069	0	0.381091	15.6448	10.4738	3.96761	3.38871	Weak	no	0	AR_half	MACiTAD_3345
		Peaks_348	chr18	28220298	28220505	Peaks_348	0.50055	0.266731	0.521671	2.88541	0.457002	0.422712	1.77011	0	14.4738	20.9475	3.85537	4.38871	Mf	no	0	0	MACiTAD_3354
		Peaks_349	chr18	36712656	36712856	Peaks_349	0.51807	0.368088	0.971874	0.568839	0.567597	0.471162	0	5.9755	8.22564	6.28426	3.04013	2.65174	Weak	no	0	0	MACTAD_3367
		Peaks_350	chr18	43251704	43251969	Peaks_350	0.390996	0.0694506	0.325995	2.89786	0.85675	0.685788	0.829615	0.644259	18.6092	18.8528	4.21794	4.23671	Weak	yes	0	AR_half	MACTAD_3372
		Peaks_351	chr18	43386830	43387059	Peaks_351	0	0.241106	0.660176	0.248401	0.991436	0.440887	0.640023	4.47324	19.7415	4.98531	4.30316	2.31768	Weak	yes	0	0	MACTAD_3372
		Peaks_352	chr18	44780468	44780670	Peaks_352	0.68392	0.455555	0.427667	3.09764	0.65564	0.433175	0	5.49374	15.163	14.6633	3.92249	3.87414	Weak	no	0	AR_half	MACiTAD_3376
		Peaks_353	chr18	48711465	48711754	Peaks_353	0.597543	0.955246	1.12096	1.08256	0.851068	0.97819	0	7.97521	26.3221	23.0423	4.7182	4.52621	MoMf	no	GRE	AR_half	MACiTAD_3385
		Peaks_354	chr18	49048906	49049118	Peaks_354	0.488745	0.434066	0.611241	0.53664	0.17849	0.380993	0.691346	5.63726	9.87077	10.4738	3.30316	3.38871	Weak	no	0	0	MACiTAD_3385
		Peaks_355	chr18	67616334	67616545	Peaks_355	0.654748	1.0467	0.409426	2.42633	0.80701	0.701798	0.347311	0	23.0318	7.3118	4.52556	2.87023	Mo	yes	0	0	MACiTAD_3407
		Peaks_356	chr19	2282161	2282408	Peaks_356	0.699149	0.745118	2.27339	9.21196	0.382994	2.8068	1.78015	2.41923	55.1384	34.2325	5.78498	5.09729	MoMf	yes	GRE	AR_half	MACiTAD_3418
		Peaks_357	chr19	2627573	2627810	Peaks_357	0.874379	2.01905	2.55157	11.0407	0.878139	3.55004	2.16447	5.76299	63.4091	41.5443	5.98662	5.37658	MoMf	yes	GRE	AR_half	MACTAD_3418
		Peaks_358	chr19	2634557	2634865	Peaks_358	0.336409	1.37436	0.981691	6.18704	0.368569	2.60057	1.18965	10.8091	46.1784	39.5502	5.52915	5.30561	MoMf	yes	GRE	AR_half	MACTAD_3418
		Peaks_359	chr19	3429697	3430010	Peaks_359	0.551725	0.882	0.828008	6.17908	0.846257	7.39752	0.70239	17.1819	46.8676	114.33	5.55052	6.83706	MoMf	yes	GRE	AR_half	MACiTAD_3419
		Peaks_360	chr19	8420633	8420889	Peaks_360	0.67457	1.22217	1.09673	7.44379	0.665153	1.81418	0.28626	4.66836	46.1784	22.9324	5.52915	4.51932	MoMf	yes	GRE	0	MACiTAD_3420
		Peaks_361	chr19	10532813	10533048	Peaks_361	1.17576	0.391583	2.11377	1.45235	0.805102	1.03111	0.935523	9.08131	19.7415	11.9648	4.30316	3.58072	Weak	yes	GRE	AR_half	MACiTAD_3423
		Peaks_362	chr19	12897405	12897605	Peaks_362	0.17269	1.19629	1.5118	6.11501	1.13519	3.8366	3.29772	10.2437	29.6369	39.8003	4.88932	5.31471	MoMf	yes	0	AR_half	MACiTAD_3423
		Peaks_363	chr19	14128735	14128995	Peaks_363	1.46122	3.75167	1.07986	4.26629	0.582151	5.6177	0.281856	3.61157	82.9176	72.1209	6.37361	6.17235	MoMf	yes	GRE	AR_half	MACiTAD_3425
		Peaks_364	chr19	15321137	15321399	Peaks_364	0.131824	0.561967	1.89594	3.36527	0.43328	0.69364	0.279705	0	46.1784	22.9324	5.52915	4.51932	MoMf	yes	0	AR_half	MACiTAD_3426
		Peaks_365	chr19	16369255	16369500	Peaks_365	0.563885	1.5024	0.617063	7.89409	0.695017	0.879135	0.598226	0	46.8676	23.0423	5.55052	4.52621	MoMf	yes	GRE	AR_half	MACTAD_3427
		Peaks_366	chr19	16719112	16719344	Peaks_366	0.446612	3.72848	0.372365	5.88454	0.570859	4.14877	0	0	73.5307	47.5267	6.20028	5.57067	MoMf	yes	GRE	0	MACiTAD_3428
		Peaks_367	chr19	28237883	28238100	Peaks_367	0.318322	0.508878	0.597158	0.393206	0.261565	0.651375	0	3.93384	11.5159	12.5685	3.52556	3.65174	Weak	no	0	0	MACiTAD_3429_1
		Peaks_368	chr19	31381021	31381240	Peaks_368	0.315415	1.59673	0.0986173	0.259744	1.1231	6.485	0.669248	0	29.7252	70.1268	4.89361	6.13189	MoMf	yes	GRE	AR_half	MACTAD_3431
		Peaks_369	chr19	39892176	39892425	Peaks_369	0.693534	0.591306	1.99492	5.02588	0.759835	0.702823	1.76585	0	47.7087	27.2318	5.57618	4.76722	MoMf	yes	0	AR_half	MACiTAD_3441
		Peaks_370	chr19	39900251	39900493	Peaks_370	0.285438	0.532359	1.96338	7.87442	1.48545	1.78007	2.11975	3.52745	47.7087	27.2318	5.57618	4.76722	MoMf	yes	GRE	AR_half	MACiTAD_3441
		Peaks_371	chr19	41226463	41226829	Peaks_371	0.566196	1.60913	0.649096	8.70354	0.620324	5.20448	1.00113	33.1195	77.1937	94.0563	6.27041	6.55545	MoMf	yes	GRE	AR_half	MACiTAD_3442
		Peaks_372	chr19	42344477	42344677	Peaks_372	0.51807	0.828198	0.755902	0.14221	0.378398	3.63467	0.366413	0	26.3221	35.8943	4.7182	5.16568	MoMf	yes	GRE	AR_half	MACTAD_3443
		Peaks_373	chr19	45396633	45396981	Peaks_373	0.396988	0.264431	1.05504	1.3894	0.543675	3.114	0.842329	20.1146	18.0964	53.509	4.17763	5.74171	Mf	yes	GRE	AR_half	MACiTAD_3447
		Peaks_374	chr19	45678993	45679222	Peaks_374	0.301642	2.16995	1.79191	8.19724	0.413098	0.793597	0.640023	1.49108	45.4891	23.0423	5.50745	4.52621	MoMf	yes	GRE	0	MACiTAD_3447
		Peaks_375	chr19	47281957	47282231	Peaks_375	0.378153	1.7464	0.867041	4.67112	0.207152	2.48109	0	12.4619	40.6766	41.8951	5.34613	5.38871	MoMf	yes	GRE	AR_half	MACiTAD_3448
		Peaks_376	chr19	48167501	48167731	Peaks_376	0.450495	0.640153	1.50241	2.10223	0.411302	4.4775	1.27448	5.19609	21.3867	50.8502	4.41864	5.66818	MoMf	yes	GRE	AR_half	MACiTAD_3448
		Peaks_377	chr19	51923075	51923290	Peaks_377	0.803209	0.513611	1.10497	4.89466	0.351998	0.78266	2.38595	2.7793	25.5015	8.30886	4.67251	3.05465	Mo	yes	0	AR_half	MACiTAD_3450
		Peaks_378	chr19	51930512	51930810	Peaks_378	0.347698	0.988156	0.507317	7.53997	0.380938	0.655018	1.47549	0	54.4491	16.758	5.76684	4.06678	Mo	yes	0	0	MACiTAD_3450
		Peaks_379	chr19	51970029	51970238	Peaks_379	0.330507	1.40895	0	0	0.543155	4.57313	0	0	25.0317	54.4636	4.64569	5.76722	MoMf	yes	0	0	MACiTAD_3450
		Peaks_380	chr19	52239312	52239594	Peaks_380	0.367425	1.4358	1.30196	8.06863	0.603827	1.31276	1.55921	6.65963	55.1384	18.2795	5.78498	4.19215	Mo	yes	0	AR_half	MACiTAD_3450
		Peaks_381	chr19	54523411	54523648	Peaks_381	0.582919	0.310623	0.273382	4.08028	0.159662	0.454405	0.618419	2.52131	23.4338	8.37901	4.55052	3.06678	Mo	yes	0	AR_half	MACTAD_3453
		Peaks_382	chr19	54712119	54712353	Peaks_382	0.590393	1.73033	1.38444	6.32043	0.889397	2.38745	0.939521	2.55363	36.1928	27.5854	5.17763	4.78583	MoMf	yes	0	AR_half	MACiTAD_3454
		Peaks_383	chr19	55382579	55382779	Peaks_383	0.51807	0.092022	0.53993	1.13768	0.283798	0.639434	0.366413	5.12186	16.4513	8.37901	4.04013	3.06678	Weak	no	0	0	MACTAD_3454
		Peaks_384	chr2	2046525	2046819	Peaks_384	0.352428	0.5008	1.54266	0.580448	0.321767	0.480777	0	6.09745	13.161	8.37901	3.7182	3.06678	Weak	no	0	0	MACTAD_344
		Peaks_385	chr2	7199417	7199714	Peaks_385	0.348868	1.67313	1.16349	9.8637	0.637034	6.57224	1.48046	4.88617	70.9906	96.3828	6.14956	6.5907	MoMf	yes	GRE	AR_half	MACiTAD_349
		Peaks_386	chr2	8075939	8076165	Peaks_386	0.764115	0.0814354	0.382251	3.39793	0.586015	0.506305	2.59408	1.88859	18.6092	18.8528	4.21794	4.23671	Weak	no	0	AR_half	MACTAD_351
		Peaks_387	chr2	8231092	8231408	Peaks_387	0.546487	0.64066	0.61511	4.4103	1.01784	0.915911	0.463814	3.51182	18.6092	18.8528	4.21794	4.23671	Weak	yes	GRE	AR_half	MACTAD_351
		Peaks_388	chr2	9501756	9501956	Peaks_388	0.51807	0.46011	0.863888	3.41303	0.189199	0.673088	0.732827	0.853643	16.5415	6.64709	4.04802	2.73272	Weak	no	0	0	MACTAD_353
		Peaks_389	chr2	9678453	9678721	Peaks_389	1.54648	2.74693	0	0.63676	0.705966	5.29931	0	0	69.0954	70.1268	6.11052	6.13189	MoMf	yes	0	AR_half	MACiTAD_354
		Peaks_390	chr2	9843495	9843712	Peaks_390	0.954967	0.339252	1.09479	2.35924	0.610319	2.88466	0	8.26106	18.0964	30.909	4.17763	4.94995	Mf	yes	GRE	AR_half	MACiTAD_354
		Peaks_391	chr2	15785661	15785907	Peaks_391	0	0.299259	0.877935	1.73426	0.461461	0.410419	0.595794	6.94019	10.3384	4.98531	3.36995	2.31768	Weak	no	0	0	MACiTAD_362
		Peaks_392	chr2	15886190	15886419	Peaks_392	0.150821	0.642949	0.754487	0.621003	0.578337	0.176355	0.640023	6.33709	12.5159	14.6633	3.64569	3.87414	Weak	no	0	AR_half	MACiTAD_362
		Peaks_393	chr2	20638428	20638684	Peaks_393	1.07931	3.09137	0.168728	0.333304	0.443435	6.23132	0	0	70.7405	78.768	6.14447	6.29954	MoMf	yes	GRE	AR_half	MACTAD_370
		Peaks_394	chr2	26179035	26179235	Peaks_394	0.34538	0.276066	1.07986	0.853258	0.283798	0.336544	0	9.81689	13.161	4.18951	3.7182	2.06678	Weak	no	0	0	MACTAD_378
		Peaks_395	chr2	29174964	29175185	Peaks_395	0.468841	1.499	0.977249	5.92004	0.684883	3.47204	1.32638	1.54505	34.5477	37.8884	5.11052	5.24368	MoMf	yes	GRE	AR_half	MACTAD_386
		Peaks_396	chr2	30656733	30656958	Peaks_396	0.153502	0.408987	0.7679	3.03381	0.504531	0.448725	0	0.379397	16.5415	16.758	4.04802	4.06678	Weak	no	0	AR_half	MACTAD_388
		Peaks_397	chr2	31442087	31442346	Peaks_397	0.533405	0.994833	0.750482	2.41592	0.438299	0.805627	0	6.26224	21.9028	23.0423	4.45304	4.52621	MoMf	yes	0	AR_half	MACTAD_389
		Peaks_398	chr2	32817681	32817886	Peaks_398	0.673912	0.35911	0.316057	3.74601	0.461461	0.394003	1.78738	2.08206	18.6092	3.98825	4.21794	1.99576	Weak	no	0	0	MACiTAD_391
		Peaks_399	chr2	32895763	32895963	Peaks_399	0.34538	0.276066	0.431944	2.9864	0.472997	0.471162	2.56489	0.853643	14.4738	14.6633	3.85537	3.87414	Weak	no	0	0	MACTAD_391
		Peaks_400	chr2	36607265	36607465	Peaks_400	0.51807	0.276066	1.29583	0.711048	0.567597	0.504816	0	5.12186	4.69345	8.37901	2.23065	3.06678	Weak	no	0	AR_half	MACiTAD_392
		Peaks_401	chr2	43358290	43358825	Peaks_401	0.64557	2.27045	1.77622	6.59215	1.06093	1.74877	0.273954	5.9037	103.256	46.1973	6.69008	5.52974	MoMf	yes	GRE	AR_half	MACTAD_402
		Peaks_402	chr2	43439600	43439809	Peaks_402	0.826267	1.84925	1.03336	3.40214	0.995784	3.22052	2.45444	16.3377	32.8542	33.2354	5.038	5.05465	MoMf	yes	GRE	AR_half	MACTAD_402
		Peaks_403	chr2	43767258	43767529	Peaks_403	1.40191	1.29035	0.557861	7.13672	0.628336	2.08632	0	1.88998	46.8676	27.9178	5.55052	4.80311	MoMf	yes	0	AR_half	MACTAD_403
		Peaks_404	chr2	46117305	46117599	Peaks_404	0.704857	3.443	0.514219	1.83808	0.579181	7.4177	0.747782	0.871064	86.0466	107.683	6.42705	6.75064	MoMf	yes	GRE	AR_half	MACTAD_406
		Peaks_405	chr2	46764870	46765100	Peaks_405	0.30033	2.0805	0.281703	0.494642	0.658083	5.20912	0	0	40.6766	64.9373	5.34613	6.02098	MoMf	yes	GRE	AR_half	MACTAD_408
		Peaks_406	chr2	46909950	46910159	Peaks_406	0	0.704475	0.206672	0.544343	0.362103	3.7358	0	0	18.0964	38.5531	4.17763	5.26878	Mf	yes	0	0	MACTAD_409
		Peaks_407	chr2	47527791	47528142	Peaks_407	0.688792	6.60671	0.430713	19.5285	0.161709	11.314	0.417565	2.18883	197.125	196.089	7.62297	7.61537	MoMf	yes	GRE	AR_half	MACTAD_410
		Peaks_408	chr2	48424261	48424605	Peaks_408	0.301203	1.55153	0.627826	5.87028	0.879995	6.82871	0.639093	13.4002	48.9353	115.992	5.6128	6.85788	MoMf	yes	GRE	0	MACTAD_413
		Peaks_409	chr2	48454858	48455063	Peaks_409	2.52717	1.43644	0	0.138741	1.1998	5.45037	0	0	34.5477	55.1708	5.11052	5.78583	MoMf	yes	GRE	0	MACTAD_413
		Peaks_410	chr2	56163146	56163382	Peaks_410	0.292695	0.15597	0.915136	2.04878	0.561183	0.370769	0.31052	5.4257	11.7169	10.4738	3.55052	3.38871	Weak	no	0	0	MACTAD_421
		Peaks_411	chr2	57310496	57310696	Peaks_411	0.34538	0.276066	1.18785	0.711048	0	0.168272	0	5.9755	4.69345	1.66177	2.23065	0.732722	Weak	no	0	AR_half	MACTAD_422
		Peaks_412	chr2	58395903	58396103	Peaks_412	0.34538	0.184044	2.26771	0.995468	0.378398	0.437507	0	7.25596	14.8062	14.6633	3.88813	3.87414	Weak	no	0	AR_half	MACiTAD_424
		Peaks_413	chr2	59773047	59773255	Peaks_413	0.498144	0.442414	0.830661	2.18784	0.454805	0.3236	0	6.15608	11.0277	14.6633	3.46306	3.87414	Weak	no	0	0	MACTAD_424
		Peaks_414	chr2	60396157	60396357	Peaks_414	0.17269	0.184044	0.53993	3.41303	0.283798	0.336544	0	0.853643	16.5415	6.28426	4.04802	2.65174	Weak	no	0	0	MACTAD_424
		Peaks_415	chr2	60945018	60945260	Peaks_415	0.713595	0.988667	0.624712	3.99597	0.703633	6.23024	1.21128	1.76372	31.2574	74.4474	4.96613	6.21815	MoMf	yes	GRE	0	MACTAD_426
		Peaks_416	chr2	64500739	64500944	Peaks_416	1.17935	1.70577	1.05352	5.54964	1.1998	1.87151	0	1.24923	29.7252	20.9475	4.89361	4.38871	MoMf	yes	0	0	MACTAD_433
		Peaks_417	chr2	69135873	69136127	Peaks_417	0.271953	0.579666	1.87062	1.23174	0.819366	0.741987	0	4.36904	12.5159	39.8003	3.64569	5.31471	Mf	yes	0	AR_half	MACTAD_441
		Peaks_418	chr2	69718140	69718340	Peaks_418	0.17269	0.828198	0.863888	1.13768	0.283798	0.975978	0.366413	4.69504	14.0804	20.9475	3.81561	4.38871	Mf	no	0	0	MACiTAD_443
		Peaks_419	chr2	85664699	85664954	Peaks_419	0.406329	2.81479	1.18573	8.69988	1.11294	4.72481	0.862149	19.751	61.0149	59.4914	5.93109	5.89461	MoMf	yes	GRE	AR_half	MACTAD_462
		Peaks_420	chr2	85932725	85932979	Peaks_420	0.679881	1.37671	1.7856	9.18204	1.11732	2.49096	0	5.37728	56.5168	31.2413	5.82061	4.96538	MoMf	yes	0	AR_half	MACTAD_463
		Peaks_421	chr2	85935831	85936056	Peaks_421	0.460506	2.69931	0.38395	7.3317	0.588619	3.32057	0	0	51.628	36.8913	5.69008	5.20521	MoMf	yes	GRE	AR_half	MACTAD_463
		Peaks_422	chr2	88927691	88927891	Peaks_422	0.69076	0.736176	1.83576	5.26176	1.13519	1.07694	1.46565	0	25.5015	10.6353	4.67251	3.41079	Mo	yes	GRE	0	MACTAD_469
		Peaks_423	chr2	96788156	96788433	Peaks_423	0.249372	0.33221	0.623746	1.12946	0.409817	1.45795	0.264558	12.9433	19.7415	19.9413	4.30316	4.31768	MoMf	no	GRE	AR_half	MACiTAD_471
		Peaks_424	chr2	96829459	96829663	Peaks_424	0.338608	0.360871	0.74108	0.418264	0.556468	0.494918	1.07769	10.8798	8.22564	16.758	3.04013	4.06678	Weak	no	GRE	AR_half	MACiTAD_471
		Peaks_425	chr2	101737022	101737360	Peaks_425	0.817467	1.90578	1.08625	6.56352	0.951592	4.85898	0	34.8529	54.7569	81.0945	5.77497	6.34153	MoMf	yes	GRE	AR_half	MACTAD_478
		Peaks_426	chr2	102133791	102134033	Peaks_426	1.14175	0.836564	1.69565	8.227	0.469088	0.528457	0.908463	1.05823	48.2461	6.31473	5.59234	2.65872	Mo	yes	0	0	MACTAD_479
		Peaks_427	chr2	102606251	102606572	Peaks_427	0.107595	1.37603	0.336405	8.24019	0.412583	5.24212	0	7.71204	65.8051	83.0886	6.04013	6.37658	MoMf	yes	GRE	AR_half	MACTAD_480
		Peaks_428	chr2	102680652	102680857	Peaks_428	0.336956	0.807998	0.842817	2.49734	1.1998	1.01784	0	6.66258	16.4513	20.9475	4.04013	4.38871	Mf	yes	GRE	AR_half	MACiTAD_481
		Peaks_429	chr2	105746241	105746459	Peaks_429	0.316862	0.506543	0.990697	0.913273	0.694308	1.42028	0.336159	6.26527	13.161	15.2883	3.7182	3.93436	Weak	yes	0	AR_half	MACiTAD_484
		Peaks_430	chr2	109150820	109151020	Peaks_430	0.863449	1.10426	0.971874	0.711048	1.41899	0.774051	0.366413	7.68279	18.7738	12.5685	4.23065	3.65174	Weak	yes	0	0	MACTAD_489
		Peaks_431	chr2	109855134	109855378	Peaks_431	0.849295	0.754279	1.15067	4.42948	0.930487	1.95858	0	5.2478	34.5477	23.5972	5.11052	4.56054	MoMf	yes	0	AR_half	MACiTAD_490
		Peaks_432	chr2	112137059	112137259	Peaks_432	0.69076	0.736176	0.647916	0.711048	0.567597	0.84136	0	7.25596	12.5159	18.8528	3.64569	4.23671	Weak	no	0	0	MACiTAD_492
		Peaks_433	chr2	112715404	112715639	Peaks_433	0.29394	0.391583	0.183806	0.847206	0.563571	4.26766	0.623682	0	7.82242	49.5208	2.96761	5.62996	Mf	yes	GRE	AR_half	MACTAD_493
		Peaks_434	chr2	113998504	113998865	Peaks_434	0.765385	0.764726	1.25635	3.86054	0.471687	2.2747	0.202999	13.9515	39.4831	60.7478	5.30316	5.92476	MoMf	yes	GRE	AR_half	MACiTAD_496
		Peaks_435	chr2	114390469	114390669	Peaks_435	0	0.736176	0.971874	2.55977	0.756796	1.71637	0.732827	9.81689	14.8062	16.9501	3.88813	4.08322	Weak	no	GRE	AR_half	MACTAD_496
		Peaks_436	chr2	115993242	115993452	Peaks_436	0.328933	0.4382	0.514219	3.11507	0.360379	0.544881	1.39586	3.25197	15.8523	8.37901	3.98662	3.06678	Weak	no	0	0	MACiTAD_498
		Peaks_437	chr2	121955090	121955392	Peaks_437	0.343093	2.80332	1.43028	7.06339	1.19032	3.254	1.45595	3.39196	71.9662	48.5237	6.16925	5.60062	MoMf	yes	GRE	AR_half	MACTAD_506
		Peaks_438	chr2	122069992	122070192	Peaks_438	0	0.46011	2.26771	0.426629	0.283798	0.740397	0.732827	5.9755	16.4513	7.3118	4.04013	2.87023	Weak	no	0	0	MACTAD_506
		Peaks_439	chr2	122384790	122385059	Peaks_439	0.385182	1.29994	0	0	0.633008	4.97935	0.272426	0	29.7252	66.1385	4.89361	6.04742	MoMf	yes	GRE	AR_half	MACiTAD_507
		Peaks_440	chr2	127837145	127837347	Peaks_440	0.34196	0.546666	1.71067	5.20966	0.468314	2.06591	1.81393	1.69038	25.5015	20.606	4.67251	4.36499	MoMf	yes	GRE	AR_half	MACiTAD_511
		Peaks_441	chr2	127838527	127838862	Peaks_441	0.515492	1.31852	1.16045	8.57503	0.62125	3.55632	2.4063	18.0921	69.6122	58.8267	6.12127	5.8784	MoMf	yes	GRE	AR_half	MACiTAD_511
		Peaks_442	chr2	128856004	128856204	Peaks_442	0.17269	0	0.647916	2.27535	0.378398	0.269235	0.732827	5.12186	16.4513	12.5685	4.04013	3.65174	Weak	no	0	0	MACiTAD_512
		Peaks_443	chr2	129514078	129514332	Peaks_443	0.543905	0.144917	1.36045	1.56767	0.0744878	0.503491	0.577029	6.38552	9.64921	20.9475	3.27041	4.38871	Mf	no	0	0	MACTAD_512
		Peaks_444	chr2	136889869	136890173	Peaks_444	0.908894	0.665949	0.852521	5.80066	0.311183	0.664232	0	2.24643	42.7322	9.97063	5.41725	3.31768	Mo	yes	0	AR_half	MACiTAD_518
		Peaks_445	chr2	136893529	136894100	Peaks_445	0.483895	2.1273	0.756469	7.77047	0.298212	1.62673	0.385023	0.298999	107.52	60.7478	6.74846	5.92476	MoMf	yes	GRE	AR_half	MACiTAD_518
		Peaks_446	chr2	139393758	139393969	Peaks_446	0.327374	0.261674	0.511782	1.34796	0.448339	0.733698	0	7.68683	6.8923	7.64415	2.78498	2.93436	Weak	no	0	AR_half	MACTAD_520
		Peaks_447	chr2	145417354	145417688	Peaks_447	1.34429	1.8184	1.74588	8.43039	0.79305	3.02285	2.19409	9.7121	68.2337	50.2741	6.09241	5.65174	MoMf	yes	GRE	AR_half	MACTAD_525
		Peaks_448	chr2	146450727	146451054	Peaks_448	0.950587	1.51963	0.528372	4.00101	0.57859	1.11152	0	0.783159	42.2411	18.8528	5.40057	4.23671	Mo	yes	0	AR_half	MACTAD_526
		Peaks_449	chr2	146509247	146509450	Peaks_449	1.19096	3.44516	1.38307	4.48346	0.65241	4.4762	0	0.841027	59.4504	44.8678	5.89361	5.48761	MoMf	yes	GRE	0	MACTAD_526
		Peaks_450	chr2	149400487	149400739	Peaks_450	0.548222	1.46067	0.685625	4.62746	0.900947	2.00324	0.581608	0	31.2897	33.516	4.96761	5.06678	MoMf	yes	GRE	AR_half	MACTAD_529
		Peaks_451	chr2	158391373	158391582	Peaks_451	0.330507	0.616416	0.413344	1.9052	0.181052	0.386462	0	4.49286	10.9514	3.98825	3.45304	1.99576	Weak	no	0	0	MACiTAD_541
		Peaks_452	chr2	160043616	160043816	Peaks_452	0.51807	0.552132	0.755902	0.568839	0.945995	0.403853	0.366413	7.68279	9.3869	12.5685	3.23065	3.65174	Weak	yes	0	0	MACiTAD_544
		Peaks_453	chr2	161492117	161492317	Peaks_453	0.17269	0.46011	2.15972	0.568839	0.283798	0.336544	0.366413	8.10961	7.82242	16.758	2.96761	4.06678	Weak	yes	0	AR_half	MACTAD_546
		Peaks_454	chr2	167172973	167173173	Peaks_454	0.51807	0.552132	0.755902	1.84873	0.567597	0.706742	0.366413	7.68279	9.87077	6.97944	3.30316	2.80311	Weak	no	0	0	MACiTAD_551
		Peaks_455	chr2	170886587	170886886	Peaks_455	0.346535	0.677085	0	0	0.379663	5.62783	0	0	37.838	83.0886	5.24176	6.37658	MoMf	yes	GRE	0	MACTAD_555
		Peaks_456	chr2	174296870	174297070	Peaks_456	1.03614	0.828198	0.215972	5.8306	0.662196	2.18754	0.732827	6.40232	28.2584	23.0423	4.82061	4.52621	MoMf	yes	GRE	AR_half	MACTAD_562
		Peaks_457	chr2	188406523	188406742	Peaks_457	0.473123	1.68077	0.197235	2.72731	0.691138	5.07121	0	0	31.2897	54.8385	4.96761	5.77712	MoMf	yes	GRE	AR_half	MACiTAD_580
		Peaks_458	chr2	192276326	192276560	Peaks_458	1.03319	0.629211	0.276887	0.486187	0.485126	3.91196	0	0.364805	12.5159	45.2002	3.64569	5.49826	Mf	yes	GRE	AR_half	MACiTAD_586
		Peaks_459	chr2	193072725	193072925	Peaks_459	0	0.184044	0.431944	2.13314	0.283798	0.639434	1.46565	0.853643	10.3384	14.6633	3.36995	3.87414	Weak	no	0	0	MACTAD_586
		Peaks_460	chr2	194146554	194146769	Peaks_460	0.160642	0.0856019	0.803617	1.45517	0.615997	0.500903	0	4.76452	11.5159	8.37901	3.52556	3.06678	Weak	no	0	0	MACTAD_587
		Peaks_461	chr2	197104999	197105229	Peaks_461	1.50165	1.84044	0.939009	5.56473	0.164521	1.43397	0	0.742298	35.9831	16.2854	5.16925	4.0255	Mo	yes	0	AR_half	MACTAD_592
		Peaks_462	chr2	203474266	203474484	Peaks_462	0.950587	1.26636	0.0990697	0	0.954674	4.84747	0	0	31.2574	54.4636	4.96613	5.76722	MoMf	yes	GRE	AR_half	MACTAD_603
		Peaks_463	chr2	208103961	208104211	Peaks_463	0	1.32512	2.3325	5.68839	0.605437	1.21156	0	5.12186	34.4615	14.9559	5.10691	3.90265	Mo	yes	GRE	AR_half	MACiTAD_610
		Peaks_464	chr2	216525343	216525547	Peaks_464	0.169304	0.451088	0.423474	0.418264	0.278234	0.560907	0.359229	5.43988	9.87077	6.28426	3.30316	2.65174	Weak	no	0	0	MACTAD_617
		Peaks_465	chr2	218343703	218343903	Peaks_465	0.34538	0.184044	0.53993	3.27082	0.567597	0.740397	2.56489	0	15.8523	7.3118	3.98662	2.87023	Weak	no	0	0	MACiTAD_620
		Peaks_466	chr2	218698920	218699239	Peaks_466	0.649617	1.73082	1.21865	6.15202	0.53379	3.41819	0.689179	5.08439	52.6441	53.8414	5.7182	5.75064	MoMf	yes	GRE	AR_half	MACTAD_620
		Peaks_467	chr2	219235197	219235518	Peaks_467	0.86076	1.14669	1.48018	7.17694	0.530464	1.97104	0.228295	6.91424	55.8276	31.2413	5.80291	4.96538	MoMf	yes	0	AR_half	MACiTAD_621
		Peaks_468	chr2	219246665	219246919	Peaks_468	0.679881	1.01442	0.680227	13.7731	0.372439	1.98746	0.288514	6.38552	84.7752	24.9266	6.40557	4.63961	MoMf	yes	0	AR_half	MACiTAD_621
		Peaks_469	chr2	221110596	221110798	Peaks_469	0	0	0.748418	0.563207	0.187326	0.199927	0	5.91634	9.87077	1.99413	3.30316	0.995757	Weak	no	0	0	MACTAD_622
		Peaks_470	chr2	223565724	223565936	Peaks_470	0.488745	0.173626	1.73185	0.80496	0.267734	0.285745	0	8.05323	4.13538	18.8528	2.04802	4.23671	Weak	no	0	0	MACTAD_626
		Peaks_471	chr2	223656686	223656995	Peaks_471	0.558867	2.02508	1.53766	9.94087	0.612294	2.89711	0.711482	1.3813	74.4368	71.2216	6.21794	6.15424	MoMf	yes	GRE	AR_half	MACTAD_626
		Peaks_472	chr2	228682948	228683207	Peaks_472	0.800108	2.2739	1.66774	10.1029	0.438299	2.33892	0.565889	0.659184	63.4091	29.9119	5.98662	4.90265	MoMf	yes	0	AR_half	MACiTAD_633
		Peaks_473	chr2	228683448	228683836	Peaks_473	0.356062	0.996115	1.55856	6.52405	0.536389	1.64802	0.944364	1.10006	61.3414	31.5737	5.93879	4.98065	MoMf	yes	0	0	MACiTAD_633
		Peaks_474	chr2	231306362	231306578	Peaks_474	0.79949	1.36329	1.19984	5.9254	0.0875921	2.11898	1.35709	0	47.7087	22.6001	5.57618	4.49826	MoMf	yes	GRE	AR_half	MACiTAD_637
		Peaks_475	chr2	232469483	232469795	Peaks_475	0.774891	1.23876	1.5921	9.84528	0.181922	0.58248	1.1744	1.91522	74.4368	20.9475	6.21794	4.38871	MoMf	yes	0	AR_half	MACiTAD_640
		Peaks_476	chr2	234665709	234665930	Peaks_476	0.15628	0	0.3909	0.128697	0.342442	0.274108	0	4.2489	3.29026	2.99119	1.7182	1.58072	Weak	no	0	AR_half	MACiTAD_642
		Peaks_477	chr2	237897449	237897651	Peaks_477	1.02588	1.54889	0.427667	5.63207	0.749303	1.49945	0.362785	3.38076	27.9672	14.9559	4.80566	3.90265	Mo	yes	GRE	AR_half	MACTAD_645
		Peaks_478	chr2	240162240	240162578	Peaks_478	0.715284	1.57908	1.66132	9.50869	0.55976	4.06242	1.7345	5.55626	77.8829	67.8003	6.28324	6.08322	MoMf	yes	GRE	AR_half	MACiTAD_648
		Peaks_479	chr2	240323162	240323362	Peaks_479	2.07228	0.46011	1.61979	1.70652	2.74339	1.34618	0	4.69504	16.4513	37.7056	4.04013	5.23671	Mf	yes	0	AR_half	MACiTAD_648
		Peaks_480	chr20	1307848	1308116	Peaks_480	0.515492	0.686732	0.725279	3.92668	1.41193	6.47973	0.546886	18.4744	25.5015	85.7474	4.67251	6.42202	MoMf	yes	GRE	AR_half	MACTAD_3460
		Peaks_481	chr20	2188236	2188436	Peaks_481	0.51807	0.368088	1.5118	1.84873	0.472997	0.639434	0	6.82914	11.5159	8.37901	3.52556	3.06678	Weak	yes	0	0	MACTAD_3464
		Peaks_482	chr20	3360513	3360713	Peaks_482	1.55421	0.184044	1.40382	1.84873	0.945995	0.605779	0	4.26821	11.5159	10.4738	3.52556	3.38871	Weak	no	0	0	MACTAD_3465
		Peaks_483	chr20	4783284	4783491	Peaks_483	0.50055	2.31166	0	0.961804	0.365602	5.65784	0	0	40.6766	57.8297	5.34613	5.85374	MoMf	yes	GRE	0	MACTAD_3469
		Peaks_484	chr20	4927705	4927905	Peaks_484	0.17269	1.19629	0.647916	0.284419	0.851395	0.53847	0	6.40232	20.3383	16.758	4.34613	4.06678	Mo	yes	GRE	AR_half	MACTAD_3469
		Peaks_485	chr20	5325622	5325898	Peaks_485	0.375413	0.133365	0.0782507	2.98846	0.616953	0.317034	0.531034	0.618582	19.9877	8.37901	4.32104	3.06678	Weak	no	0	AR_half	MACTAD_3470
		Peaks_486	chr20	8450430	8450650	Peaks_486	0.627963	1.58947	0	0.129281	0.343998	3.97734	0.333103	0	29.7252	43.2061	4.89361	5.43316	MoMf	yes	GRE	AR_half	MACTAD_3475
		Peaks_487	chr20	8456649	8456874	Peaks_487	0.614009	0.817974	0.671913	3.66585	0.672707	1.07694	0.325701	0.758794	26.3221	11.9648	4.7182	3.58072	Mo	yes	GRE	AR_half	MACTAD_3475
		Peaks_488	chr20	11176924	11177231	Peaks_488	0.112502	0.839289	0.84419	1.29703	0.431398	3.17908	0.477411	17.7958	21.9028	48.1914	4.45304	5.5907	MoMf	yes	GRE	AR_half	MACTAD_3479
		Peaks_489	chr20	12032464	12032747	Peaks_489	0.488169	1.82093	0.305261	0.603009	0.668548	6.63574	0	0.301641	46.0636	92.7269	5.52556	6.53492	MoMf	yes	GRE	AR_half	MACiTAD_3480
		Peaks_490	chr20	12570677	12570955	Peaks_490	0.248475	0.331015	0.388439	2.55773	0.340286	0.314753	1.05443	1.53533	17.2307	20.9475	4.10691	4.38871	Mf	no	0	AR_half	MACiTAD_3480
		Peaks_491	chr20	15735680	15735914	Peaks_491	0.442795	0.550559	0.461479	2.30939	0.242563	0.345173	0	1.45922	13.0954	12.5685	3.71098	3.65174	Weak	no	0	0	MACiTAD_3485
		Peaks_492	chr20	16599950	16600152	Peaks_492	0.17098	0.364444	0	2.11202	0.468314	0.366533	1.45114	1.69038	10.3384	6.28426	3.36995	2.65174	Weak	no	0	AR_half	MACiTAD_3485
		Peaks_493	chr20	25218450	25218691	Peaks_493	0.716556	1.1455	1.43384	7.19899	0.706552	1.7316	1.21631	4.95892	42.043	20.606	5.39379	4.36499	MoMf	yes	GRE	0	MACTAD_3497
		Peaks_494	chr20	25289665	25289896	Peaks_494	0.448545	0.717055	1.21543	3.57063	0.900947	1.71914	0.317241	13.6731	19.9877	29.3265	4.32104	4.87414	MoMf	yes	0	AR_half	MACiTAD_3498
		Peaks_495	chr20	29594380	29594642	Peaks_495	1.18642	2.31811	4.20403	7.16476	1.15541	2.05523	1.39852	10.1004	52.6441	62.8426	5.7182	5.97367	MoMf	yes	0	AR_half	MACiTAD_3498_1
		Peaks_496	chr20	30198590	30198844	Peaks_496	0.407929	0.652125	0.255085	7.27845	0.446927	0.980482	0	2.35256	44.7999	12.2971	5.48542	3.62025	Mo	yes	0	AR_half	MACiTAD_3498_1
		Peaks_497	chr20	30300434	30300691	Peaks_497	0.268778	0.143225	1.00843	1.66003	0.515328	1.99045	0	11.6255	10.3384	35.6108	3.36995	5.15424	Mf	yes	GRE	AR_half	MACiTAD_3498_1
		Peaks_498	chr20	34359621	34359853	Peaks_498	0.595482	1.74525	0.930914	7.11048	0.244654	1.04445	0.947621	3.31155	39.9753	16.758	5.32104	4.06678	Mo	yes	GRE	AR_half	MACiTAD_3504
		Peaks_499	chr20	36619022	36619352	Peaks_499	0.313982	1.89621	1.63615	12.842	0.114666	3.48782	1.55448	0.776039	102.695	56.8326	6.68222	5.82865	MoMf	yes	GRE	AR_half	MACTAD_3508
		Peaks_500	chr20	37639098	37639298	Peaks_500	0.51807	0.46011	0.755902	3.69745	0.851395	0.471162	0	0.426821	17.92	4.65296	4.1635	2.21815	Weak	no	0	AR_half	MACTAD_3511
		Peaks_501	chr20	37976296	37976639	Peaks_501	0.201388	0.107314	0.629656	1.82426	0.33096	0.353224	0.213652	6.22189	15.163	14.6633	3.92249	3.87414	Weak	no	0	AR_half	MACTAD_3512
		Peaks_502	chr20	38603705	38603905	Peaks_502	0	0.46011	1.18785	2.13314	0.567597	0.269235	0	5.12186	13.161	12.5685	3.7182	3.65174	Weak	no	0	0	MACTAD_3513
		Peaks_503	chr20	38968907	38969107	Peaks_503	0.863449	0.828198	0.431944	3.69745	0.851395	1.64907	0.732827	0.853643	31.2574	16.2854	4.96613	4.0255	Mo	yes	GRE	AR_half	MACTAD_3514
		Peaks_504	chr20	39122230	39122493	Peaks_504	0.525292	3.91881	1.88873	7.89453	0.57551	2.12419	0	6.49158	87.6111	27.5854	6.45304	4.78583	MoMf	yes	GRE	AR_half	MACTAD_3514
		Peaks_505	chr20	39631627	39631950	Peaks_505	0.748501	2.05127	1.00297	12.8561	0.468604	3.56341	0	6.60714	100.628	56.8326	6.65288	5.82865	MoMf	yes	GRE	AR_half	MACTAD_3516
		Peaks_506	chr20	41682923	41683147	Peaks_506	0.154187	0.410813	0.385664	2.92038	0.0844638	0.300486	0.65431	1.52436	18.0964	3.32354	4.17763	1.73272	Weak	no	0	0	MACTAD_3519
		Peaks_507	chr20	43987543	43987969	Peaks_507	0.16215	0.561637	0.912558	3.00443	0.399716	3.99745	0	46.8902	36.1928	111.022	5.17763	6.7947	MoMf	yes	GRE	AR_half	MACTAD_3525
		Peaks_508	chr20	45946036	45946360	Peaks_508	0.319796	2.27215	1.33316	9.56843	0.467158	4.84042	0.226181	11.0657	75.126	77.4386	6.23124	6.27498	MoMf	yes	GRE	0	MACiTAD_3530
		Peaks_509	chr20	45962921	45963146	Peaks_509	1.22802	1.63595	0.287963	1.76972	0.420442	3.50006	0	0	31.2897	38.8855	4.96761	5.28116	MoMf	yes	GRE	AR_half	MACiTAD_3530
		Peaks_510	chr20	48891349	48891742	Peaks_510	0.527297	2.34153	1.97837	12.8821	1.20356	2.77456	0.18647	4.99587	122.683	53.8414	6.93879	5.75064	MoMf	yes	0	AR_half	MACTAD_3536
		Peaks_511	chr20	48965891	48966188	Peaks_511	0.814026	0.867548	2.0361	9.48064	0.509627	1.72238	4.19463	4.59875	68.2337	25.2589	6.09241	4.65872	MoMf	yes	0	AR_half	MACTAD_3536
		Peaks_512	chr20	49011882	49012177	Peaks_512	0.117078	2.30835	1.68385	16.1974	0.641352	8.30522	2.98099	11.8642	115.791	120.977	6.85537	6.91859	MoMf	yes	GRE	AR_half	MACTAD_3536
		Peaks_513	chr20	49057346	49057588	Peaks_513	0.570876	1.29287	2.49885	6.81666	1.71999	1.86351	2.11975	7.40764	39.9753	22.2677	5.32104	4.47688	MoMf	yes	GRE	AR_half	MACTAD_3536
		Peaks_514	chr20	50248155	50248515	Peaks_514	0.863449	1.12471	1.19984	5.05634	0.683219	5.44079	0.814252	21.5782	44.1107	96.7151	5.46306	6.59567	MoMf	yes	GRE	AR_half	MACiTAD_3541
		Peaks_515	chr20	58009443	58009648	Peaks_515	0.168478	0.35911	0.842817	0.832447	0.276877	0.197001	0.714953	5.82976	13.161	14.6633	3.7182	3.87414	Weak	no	0	AR_half	MACiTAD_3552
		Peaks_516	chr21	15921174	15921438	Peaks_516	0.392477	4.74053	0.0818076	1.61602	0.931662	5.63456	0	0	106.385	73.4503	6.73315	6.1987	MoMf	yes	GRE	AR_half	MACTAD_3555
		Peaks_517	chr21	32608293	32608493	Peaks_517	0.34538	0.276066	1.07986	1.4221	0.378398	0.807706	0.366413	4.69504	6.8923	16.758	2.78498	4.06678	Weak	yes	0	AR_half	MACTAD_3576
		Peaks_518	chr21	34755450	34755853	Peaks_518	0.942724	1.18738	1.50055	5.08144	1.12674	0.818395	1.2729	0.423644	49.6245	16.2854	5.63298	4.0255	Mo	yes	0	AR_half	MACTAD_3582
		Peaks_519	chr21	35884514	35884769	Peaks_519	1.21899	1.80435	0.423474	7.80759	1.33552	6.65169	0.574766	1.00429	49.3539	83.7533	5.62509	6.38807	MoMf	yes	0	0	MACTAD_3585
		Peaks_520	chr21	36207924	36208159	Peaks_520	0.881821	0.9398	1.19474	7.62486	1.20765	4.61137	0.623682	5.44878	43.4215	53.509	5.44034	5.74171	MoMf	yes	0	AR_half	MACiTAD_3586
		Peaks_521	chr21	36237914	36238172	Peaks_521	0.535473	0.998689	1.00452	5.95296	0.806662	1.46097	0.568083	2.64695	37.2184	52.3688	5.21794	5.71064	MoMf	yes	0	0	MACiTAD_3586
		Peaks_522	chr21	37296982	37297270	Peaks_522	0.599618	2.42836	0.749903	4.04902	0.788329	5.11827	0	0.296404	59.4504	72.7856	5.89361	6.18558	MoMf	yes	GRE	AR_half	MACTAD_3586
		Peaks_523	chr21	39693098	39693298	Peaks_523	0.51807	0.552132	0.647916	0.568839	0.283798	0.639434	0	5.9755	9.87077	6.31473	3.30316	2.65872	Weak	no	0	AR_half	MACTAD_3592
		Peaks_524	chr21	40469490	40469710	Peaks_524	0	1.25485	1.17803	5.42982	0.343998	1.95807	1.33241	1.55208	28.9476	21.2707	4.85537	4.41079	MoMf	yes	GRE	0	MACTAD_3593
		Peaks_525	chr21	43974498	43974735	Peaks_525	0.14573	0.465934	1.09353	0.480033	0.239492	0.142002	0	6.12318	9.3869	6.28426	3.23065	2.65174	Weak	no	0	AR_half	MACiTAD_3600
		Peaks_526	chr21	44876571	44876847	Peaks_526	0.50055	1.46702	2.26927	8.24404	0.274201	3.68247	1.5931	25.3619	55.1384	50.1855	5.78498	5.6492	MoMf	yes	GRE	AR_half	MACiTAD_3602
		Peaks_527	chr21	44936865	44937118	Peaks_527	0.273028	0.800192	0.426822	6.07061	0.747822	0.611898	0	2.02445	37.2184	8.37901	5.21794	3.06678	Mo	yes	GRE	AR_half	MACiTAD_3602
		Peaks_528	chr21	45579753	45579964	Peaks_528	0	1.83172	1.53535	7.54857	0.627674	1.4036	0.347311	0.40457	38.5969	14.6236	5.27041	3.87023	Mo	yes	GRE	AR_half	MACiTAD_3602
		Peaks_529	chr21	46601719	46601933	Peaks_529	0.161392	0.43001	1.21106	1.32906	0.0884107	0.377432	0	7.57907	8.22564	14.6633	3.04013	3.87414	Weak	no	GRE	0	MACiTAD_3603_1
		Peaks_530	chr21	48055521	48055845	Peaks_530	0.85279	0.397626	2.99961	1.31676	1.69345	1.6204	0.226181	9.22145	19.7415	43.9898	4.30316	5.4591	MoMf	yes	0	0	MACiTAD_3603_1
		Peaks_531	chr22	17969777	17969983	Peaks_531	0	0.178684	0.314522	0.55227	0.367377	3.75753	0	0	11.5159	38.2207	3.52556	5.25628	Mf	no	GRE	0	MACiTAD_3605
		Peaks_532	chr22	22434009	22434216	Peaks_532	0	0.355641	0.73034	3.43502	1.09681	0.487745	0	1.23716	17.2307	12.5685	4.10691	3.65174	Weak	no	0	0	MACiTAD_3611
		Peaks_533	chr22	24586203	24586434	Peaks_533	0.149515	0.318691	0.747955	0.492501	0.819043	0.349656	0	4.43451	13.161	10.4738	3.7182	3.38871	Weak	no	0	0	MACiTAD_3613
		Peaks_534	chr22	30687125	30687330	Peaks_534	0.168478	0.628443	1.36958	2.21986	0.553753	0.722338	1.07243	9.57746	11.0277	12.5685	3.46306	3.65174	Weak	yes	GRE	AR_half	MACiTAD_3622
		Peaks_535	chr22	31682297	31682617	Peaks_535	0.323794	0.862707	0.877386	4.53293	0.88687	4.54334	0.458017	16.5393	35.1507	71.7885	5.13548	6.16568	MoMf	yes	GRE	AR_half	MACiTAD_3622
		Peaks_536	chr22	34720905	34721138	Peaks_536	0.296463	0.394944	0.278076	2.80757	0.162403	0.375543	1.57259	0.36637	23.0318	4.32061	4.52556	2.11123	Mo	no	GRE	AR_half	MACiTAD_3623
		Peaks_537	chr22	36002216	36002691	Peaks_537	0.218135	0.581192	0.363742	0.898166	0.27882	0.340087	0.308559	5.032	23.4673	18.8528	4.55258	4.23671	Mo	no	0	AR_half	MACiTAD_3624
		Peaks_538	chr22	36142354	36142595	Peaks_538	0.143311	0.534568	1.07538	0.354049	0.157012	0.223432	0	4.95892	10.9514	10.4738	3.45304	3.38871	Weak	no	0	AR_half	MACTAD_3624
		Peaks_539	chr22	36801814	36802014	Peaks_539	0.51807	1.10426	0.755902	3.98187	0.756796	0.774051	3.29772	0.853643	19.2984	14.6633	4.27041	3.87414	Weak	yes	0	0	MACiTAD_3625
		Peaks_540	chr22	37090726	37090926	Peaks_540	0.17269	0.368088	0.971874	0.853258	0.283798	0.471162	0	7.68279	11.5159	4.65296	3.52556	2.21815	Weak	no	0	0	MACTAD_3625
		Peaks_541	chr22	37212201	37212431	Peaks_541	0.150165	0.320077	1.03291	0.247321	0.740344	0.380441	0	10.021	21.3867	4.32061	4.41864	2.11123	Mo	yes	0	0	MACiTAD_3626
		Peaks_542	chr22	38458918	38459219	Peaks_542	0.458976	1.77318	1.07627	5.66949	0.439998	4.31581	0.486928	9.64248	45.37	67.0321	5.50367	6.06678	MoMf	yes	GRE	AR_half	MACTAD_3628
		Peaks_543	chr22	40939205	40939436	Peaks_543	0.747575	0.796728	0	0	0.491426	3.81708	0	0	23.0318	43.5384	4.52556	5.44422	MoMf	no	0	AR_half	MACTAD_3632
		Peaks_544	chr22	43356260	43356467	Peaks_544	0.667401	0.800192	0.939009	1.51141	1.18821	3.54428	1.06207	9.07253	16.4513	36.2266	4.04013	5.17898	Mf	yes	GRE	AR_half	MACTAD_3637
		Peaks_545	chr3	7864918	7865155	Peaks_545	0.43719	0.155311	0.911274	1.08007	0.159662	0.369204	0.30921	3.96206	11.5159	4.32061	3.52556	2.11123	Weak	no	0	AR_half	MACTAD_656
		Peaks_546	chr3	12185625	12185871	Peaks_546	0.140398	1.42148	1.58028	3.58415	0.307641	3.85794	0	12.1453	44.4185	46.862	5.47309	5.55035	MoMf	yes	GRE	0	MACTAD_664
		Peaks_547	chr3	13040940	13041187	Peaks_547	0.699149	1.04316	0.612066	6.33322	0.382994	1.93479	1.48345	2.07363	37.9076	23.5972	5.24442	4.56054	MoMf	yes	0	AR_half	MACiTAD_665
		Peaks_548	chr3	14208813	14209072	Peaks_548	0	0.497416	0.250161	0.549072	0.438299	1.45533	1.69767	14.8316	18.0964	18.6118	4.17763	4.21815	Weak	yes	GRE	AR_half	MACiTAD_666
		Peaks_549	chr3	14419856	14420188	Peaks_549	0.62418	2.82718	0.910725	11.0512	0.569876	2.98024	0	11.8276	88.9106	73.3164	6.47428	6.19606	MoMf	yes	GRE	AR_half	MACTAD_666
		Peaks_550	chr3	15901770	15901970	Peaks_550	0	0.184044	0.53993	0.426629	0.283798	0.201926	0	4.69504	4.93539	6.28426	2.30316	2.65174	Weak	no	GRE	0	MACTAD_671
		Peaks_551	chr3	16852684	16852905	Peaks_551	0	0.333111	0.3909	3.34611	0.342442	0.487303	0.994787	2.31758	17.92	5.31767	4.1635	2.41079	Weak	no	0	AR_half	MACiTAD_673
		Peaks_552	chr3	23244683	23244939	Peaks_552	0.134914	0.575138	0.590548	1.44432	0.517341	1.18316	0.28626	6.33563	24.6769	14.9559	4.62509	3.90265	Mo	yes	GRE	AR_half	MACTAD_680
		Peaks_553	chr3	24548990	24549248	Peaks_553	0.401604	1.71204	0.16742	0.22048	1.02666	7.98314	0	0	42.7733	101.7	5.41864	6.66818	MoMf	yes	0	0	MACiTAD_681
		Peaks_554	chr3	30667939	30668145	Peaks_554	0.33532	0.268025	1.04841	2.48522	0.551065	0.490113	0.355741	5.80146	12.4061	6.28426	3.63298	2.65174	Weak	no	0	0	MACTAD_686
		Peaks_555	chr3	33567204	33567416	Peaks_555	0.488745	0.434066	2.03747	1.3416	0.535469	0.57149	0.345673	5.2346	7.82242	5.98238	2.96761	2.58072	Weak	no	0	0	MACiTAD_691
		Peaks_556	chr3	36225534	36225755	Peaks_556	0.468841	0.333111	0.488624	0.643483	0.513662	0.548216	0.331596	5.02143	8.22564	23.0423	3.04013	4.52621	Mf	no	0	0	MACiTAD_692
		Peaks_557	chr3	37442037	37442269	Peaks_557	0.148871	0.475976	0.558548	1.34854	0.407756	0.348149	0	3.6795	9.3869	3.98825	3.23065	1.99576	Weak	no	0	AR_half	MACTAD_694
		Peaks_558	chr3	43306736	43306936	Peaks_558	0.17269	0.368088	1.83576	0.568839	0.851395	0.336544	0.366413	5.54868	18.0964	3.32354	4.17763	1.73272	Weak	no	0	0	MACTAD_704
		Peaks_559	chr3	49378091	49378309	Peaks_559	0.633724	0.844239	1.68419	6.13198	1.73577	1.45115	0.336159	3.13263	32.3938	15.6207	5.01765	3.96538	Mo	yes	GRE	AR_half	MACiTAD_720
		Peaks_560	chr3	49382632	49382837	Peaks_560	1.01087	1.07733	1.15887	5.27216	1.38438	1.14917	1.42991	0.832822	26.1907	11.6324	4.71098	3.54008	Mo	yes	0	AR_half	MACiTAD_720
		Peaks_561	chr3	53184300	53184606	Peaks_561	0.338608	0.421016	1.76448	2.13779	0.247319	5.65306	2.15537	23.9913	18.0964	85.4151	4.17763	6.41642	Mf	yes	GRE	AR_half	MACTAD_725
		Peaks_562	chr3	54242339	54242539	Peaks_562	0	0.46011	0.755902	0.284419	0.0945995	0.201926	0	5.54868	11.5159	4.18951	3.52556	2.06678	Weak	no	0	0	MACTAD_727
		Peaks_563	chr3	54988331	54988531	Peaks_563	0.69076	0.184044	0.647916	1.4221	0.567597	0.370198	0	5.9755	6.8923	12.5685	2.78498	3.65174	Weak	no	0	0	MACTAD_728
		Peaks_564	chr3	55658330	55658644	Peaks_564	0.659961	1.28948	1.58196	11.0507	0.723053	0.986052	0.233384	1.90303	84.086	15.2883	6.39379	3.93436	Mo	yes	GRE	AR_half	MACTAD_729
		Peaks_565	chr3	56821953	56822185	Peaks_565	0.446612	1.50726	1.39637	5.63935	0.489308	1.53766	0.947621	4.04744	31.7046	17.6148	4.98662	4.13871	Mo	yes	GRE	0	MACiTAD_731
		Peaks_566	chr3	57646089	57646289	Peaks_566	0.17269	0.184044	1.18785	1.56431	0.662196	0.740397	0	5.54868	9.87077	8.37901	3.30316	3.06678	Weak	no	0	0	MACTAD_733
		Peaks_567	chr3	58264490	58264740	Peaks_567	0.276304	1.61959	0	0	0.227039	4.36161	0.293131	0	34.4186	53.8414	5.10512	5.75064	MoMf	no	GRE	AR_half	MACTAD_735
		Peaks_568	chr3	69785101	69785301	Peaks_568	1.20883	0.552132	0.53993	3.41303	0.662196	1.37983	0.732827	0	54.2892	13.6265	5.76259	3.76835	Mo	yes	0	AR_half	MACTAD_753
		Peaks_569	chr3	71259668	71259893	Peaks_569	1.38152	1.22696	2.11173	2.78099	0.924973	4.7864	0	0.379397	26.3221	53.1767	4.7182	5.73272	MoMf	yes	GRE	AR_half	MACiTAD_756
		Peaks_570	chr3	93781513	93781752	Peaks_570	0.14451	0.770059	1.5362	0.952031	1.34577	0.647742	0.306622	5.71476	15.6448	16.758	3.96761	4.06678	Weak	yes	0	0	MACTAD_769
		Peaks_571	chr3	99600179	99600420	Peaks_571	0.143311	1.1455	0.35846	0.472065	0.235517	4.58035	0	1.41683	23.4673	54.5061	4.55258	5.76835	MoMf	yes	GRE	AR_half	MACTAD_773
		Peaks_572	chr3	101576090	101576296	Peaks_572	0.50298	0.446709	1.36293	0.414203	0.459221	0.947551	0	4.97268	9.87077	9.63828	3.30316	3.26878	Weak	no	GRE	0	MACTAD_775
		Peaks_573	chr3	101849066	101849405	Peaks_573	0.916937	1.90016	0.44596	2.68478	0.669731	5.81754	0	1.76268	54.7569	97.3798	5.77497	6.60555	MoMf	yes	GRE	AR_half	MACTAD_775
		Peaks_574	chr3	105035208	105035431	Peaks_574	0.309758	1.81568	0	0	0.763583	6.03666	0	0	36.1928	66.4709	5.17763	6.05465	MoMf	yes	GRE	0	MACiTAD_777
		Peaks_575	chr3	105511206	105511525	Peaks_575	0.866156	2.82701	0.880137	7.84605	0.5931	5.10618	0	2.9436	76.6597	80.4297	6.2604	6.32966	MoMf	yes	GRE	AR_half	MACTAD_778
		Peaks_576	chr3	107686969	107687169	Peaks_576	1.38152	0.644154	1.18785	1.13768	0.283798	0.336544	0	3.84139	10.9514	12.5685	3.45304	3.65174	Weak	no	GRE	AR_half	MACiTAD_781
		Peaks_577	chr3	116271879	116272088	Peaks_577	0.661014	0.440297	0.413344	2.8578	0.724207	0.289846	0.70127	1.22532	14.4738	2.99119	3.85537	1.58072	Weak	no	0	0	MACTAD_787
		Peaks_578	chr3	119176109	119176385	Peaks_578	0	3.20077	0.547755	1.0305	0.479852	7.70637	0.265517	4.02078	75.0952	105.024	6.23065	6.71457	MoMf	yes	0	AR_half	MACTAD_791
		Peaks_579	chr3	121952039	121952280	Peaks_579	0.286622	1.22187	0.53769	3.65851	0.471035	0.949585	1.82446	1.06263	25.0317	11.3	4.64569	3.49826	Mo	yes	GRE	AR_half	MACiTAD_795
		Peaks_580	chr3	128342534	128342820	Peaks_580	0	1.22267	0.302059	0.298342	0.396921	6.84855	0	0.596953	55.9344	96.7151	5.80566	6.59567	MoMf	yes	GRE	AR_half	MACiTAD_805
		Peaks_581	chr3	131105309	131105679	Peaks_581	0.933459	2.83527	1.51764	7.14892	0.460214	4.748	0.396123	2.53786	89.1756	86.7445	6.47858	6.4387	MoMf	yes	GRE	AR_half	MACiTAD_808
		Peaks_582	chr3	134230534	134230755	Peaks_582	0.937683	0.166556	0.684074	2.44523	0.856104	0.670042	2.98436	3.86264	13.0954	10.4738	3.71098	3.38871	Weak	yes	0	AR_half	MACiTAD_813
		Peaks_583	chr3	135373955	135374178	Peaks_583	0.309758	0.082531	0.677939	0.765254	0.254528	0.120733	2.62897	7.65599	8.22564	6.28426	3.04013	2.65174	Weak	no	0	0	MACTAD_813
		Peaks_584	chr3	146126582	146126782	Peaks_584	0.17269	0.184044	0.215972	3.12861	0.472997	0.53847	2.19848	0	15.163	6.28426	3.92249	2.65174	Weak	no	0	0	MACiTAD_831
		Peaks_585	chr3	149244680	149244884	Peaks_585	0.169304	0.451088	0.529343	0.278842	0.556468	4.94918	0.359229	0	26.3221	49.8531	4.7182	5.63961	MoMf	yes	GRE	0	MACTAD_837
		Peaks_586	chr3	150889102	150889381	Peaks_586	0.61896	0.527725	1.47078	2.6505	0.474693	2.24363	0.525324	5.50737	32.9026	30.909	5.04013	4.94995	MoMf	yes	GRE	AR_half	MACTAD_841
		Peaks_587	chr3	157978264	157978472	Peaks_587	0.498144	0.619379	0.519163	3.4185	0.363844	0.61484	4.58017	0	17.2307	6.31473	4.10691	2.65872	Weak	no	0	0	MACTAD_854
		Peaks_588	chr3	158520081	158520284	Peaks_588	0.510413	0.725297	1.80863	1.8214	1.30482	0.795769	0.360998	7.14873	12.5159	7.9765	3.64569	2.99576	Weak	yes	0	0	MACTAD_855
		Peaks_589	chr3	164313184	164313400	Peaks_589	0.159898	0.937261	0.699909	2.89686	0.262776	0.342776	1.35709	1.58082	17.2093	6.28426	4.10512	2.65174	Weak	no	0	0	MACiTAD_864
		Peaks_590	chr3	183088606	183088900	Peaks_590	0.352428	3.5056	1.24882	16.2525	0.450474	5.4717	1.74483	11.6142	115.791	79.4327	6.85537	6.31166	MoMf	yes	GRE	AR_half	MACTAD_884
		Peaks_591	chr3	185196291	185196497	Peaks_591	0	0.446709	0.524204	2.76135	0.275532	0.326742	1.42296	0	13.7846	20.9475	3.78498	4.38871	Mf	no	0	AR_half	MACTAD_889
		Peaks_592	chr3	188665779	188666052	Peaks_592	0.759076	1.28089	0.553774	2.29202	2.42563	3.18053	0.268435	12.8203	29.7252	46.0846	4.89361	5.52621	MoMf	yes	GRE	AR_half	MACTAD_896
		Peaks_593	chr3	190939846	190940150	Peaks_593	0.568059	0.363245	0.355217	2.90033	0.497892	0.199269	0.241061	2.24643	21.3661	6.28426	4.41725	2.65174	Mo	no	0	0	MACTAD_901
		Peaks_594	chr3	191801007	191801207	Peaks_594	0.17269	0.368088	1.40382	1.13768	0.189199	0.471162	0	4.26821	6.25793	4.65296	2.64569	2.21815	Weak	no	0	0	MACTAD_902
		Peaks_595	chr4	1195715	1196013	Peaks_595	0.347698	2.09983	1.15958	13.8392	0.698385	1.87471	0.245915	1.14583	99.9383	27.5854	6.64297	4.78583	MoMf	yes	0	AR_half	MACiTAD_920
		Peaks_596	chr4	4558815	4559016	Peaks_596	0.515492	0.549385	0.322346	0.283004	0.282387	0.736713	0	6.79517	9.3869	7.3118	3.23065	2.87023	Weak	no	0	0	MACiTAD_924
		Peaks_597	chr4	8090034	8090234	Peaks_597	0.17269	0.092022	0.431944	0.426629	0.662196	0.370198	0	4.69504	6.58051	3.6559	2.7182	1.87023	Weak	no	0	AR_half	MACiTAD_925
		Peaks_598	chr4	26021772	26022080	Peaks_598	0.672818	1.61337	0.350604	1.20047	0.184285	5.00445	0	0.554314	60.8698	76.1091	5.92765	6.25	MoMf	yes	GRE	AR_half	MACTAD_948
		Peaks_599	chr4	32750166	32750402	Peaks_599	0	0.15597	0.274541	3.01292	0.240507	0.313727	3.41572	1.80857	17.2307	3.6559	4.10691	1.87023	Weak	no	0	0	MACTAD_952
		Peaks_600	chr4	37315390	37315594	Peaks_600	0	0.360871	1.27042	1.25479	0.370978	0.428929	0	5.02143	11.5159	6.28426	3.52556	2.65174	Weak	no	0	0	MACTAD_955
		Peaks_601	chr4	40185597	40185811	Peaks_601	0.968355	3.26807	0.70645	5.44915	0.707286	2.35895	0.342442	0.398899	59.4504	24.9266	5.89361	4.63961	MoMf	yes	GRE	AR_half	MACTAD_962
		Peaks_602	chr4	43765347	43765562	Peaks_602	0.321284	0.513611	0.301356	3.04262	0.439998	0.313064	0	0	15.8523	6.28426	3.98662	2.65174	Weak	no	0	AR_half	MACTAD_969
		Peaks_603	chr4	44065920	44066120	Peaks_603	0.51807	0.276066	1.40382	1.13768	0.662196	0.201926	0	4.26821	5.51384	4.18951	2.46306	2.06678	Weak	no	0	AR_half	MACTAD_969
		Peaks_604	chr4	54542489	54543013	Peaks_604	0.659122	1.75615	0.41216	0.434228	0.397173	6.33268	0	0.162909	110.224	163.851	6.78429	7.35624	MoMf	yes	GRE	AR_half	MACTAD_976
		Peaks_605	chr4	57594815	57595045	Peaks_605	0.450495	1.92046	1.50241	8.40892	0.329042	2.13632	1.91172	0.371149	46.8676	24.2619	5.55052	4.60062	MoMf	yes	GRE	AR_half	MACiTAD_982
		Peaks_606	chr4	70592227	70592475	Peaks_606	0.139266	1.48423	0.95794	2.86713	0.30516	4.28822	0	0	31.2897	52.512	4.96761	5.71457	MoMf	no	GRE	AR_half	MACTAD_993
		Peaks_607	chr4	84065782	84066008	Peaks_607	0.152823	0.325742	0.477814	0.755095	0.586015	0.416957	0.32426	4.1549	6.58051	8.37901	2.7182	3.06678	Weak	no	0	0	MACTAD_1011
		Peaks_608	chr4	85579296	85579496	Peaks_608	0.51807	0.368088	0.107986	3.83966	0.945995	0.370198	1.83207	0	18.6092	18.8528	4.21794	4.23671	Weak	no	0	0	MACTAD_1014
		Peaks_609	chr4	99047490	99047690	Peaks_609	0.69076	0.368088	0.431944	1.27989	1.04059	0.201926	0.366413	4.69504	9.87077	12.5685	3.30316	3.65174	Weak	no	0	AR_half	MACiTAD_1034
		Peaks_610	chr4	99680033	99680233	Peaks_610	0	0.828198	1.07986	0.14221	0.378398	0.201926	0	5.12186	14.0804	10.4738	3.81561	3.38871	Weak	no	0	0	MACiTAD_1034
		Peaks_611	chr4	99699089	99699289	Peaks_611	0.51807	0.46011	0.107986	2.84419	0.378398	0.471162	0	0	18.0964	8.37901	4.17763	3.06678	Weak	no	0	0	MACiTAD_1034
		Peaks_612	chr4	108759305	108759538	Peaks_612	1.48232	2.36967	0	0	0.974415	6.32645	0	2.19822	46.9345	72.7856	5.55258	6.18558	MoMf	yes	GRE	AR_half	MACTAD_1050
		Peaks_613	chr4	124161563	124161813	Peaks_613	1.10522	1.32512	0.0863888	0.227535	0.832475	6.56934	0	0	28.1607	81.0945	4.81561	6.34153	MoMf	yes	GRE	AR_half	MACTAD_1067
		Peaks_614	chr4	124165447	124165710	Peaks_614	0.131323	1.11966	0.328474	4.00134	0.719388	2.4569	0	0.649158	25.5015	31.906	4.67251	4.99576	MoMf	yes	GRE	0	MACTAD_1067
		Peaks_615	chr4	124422138	124422378	Peaks_615	0.287816	0.383425	0.989872	0.829556	0.394165	0.588952	0	3.91253	32.9026	8.37901	5.04013	3.06678	Mo	no	0	AR_half	MACTAD_1068
		Peaks_616	chr4	128704273	128704473	Peaks_616	0.17269	0.368088	0.215972	2.84419	0.472997	0.471162	0.732827	1.28046	13.7846	6.28426	3.78498	2.65174	Weak	yes	0	0	MACTAD_1072
		Peaks_617	chr4	129492968	129493208	Peaks_617	0.287816	2.60729	0.53993	1.18508	0.55183	6.19802	0	0	75.6759	73.4503	6.24176	6.1987	MoMf	yes	GRE	AR_half	MACTAD_1073
		Peaks_618	chr4	137266644	137266844	Peaks_618	1.03614	0.368088	0.431944	3.83966	0.378398	0.639434	0.366413	0	18.6092	10.4738	4.21794	3.38871	Weak	no	0	0	MACiTAD_1076
		Peaks_619	chr4	139481917	139482121	Peaks_619	0.169304	0.451088	0.74108	1.11537	0.370978	0.461923	0	6.69524	11.5159	6.28426	3.52556	2.65174	Weak	no	0	0	MACTAD_1077
		Peaks_620	chr4	143883184	143883453	Peaks_620	1.28394	2.05254	0.80287	6.55539	0.633008	4.37882	0.272426	4.12541	46.9345	58.162	5.55258	5.86201	MoMf	yes	GRE	AR_half	MACTAD_1084
		Peaks_621	chr4	144298946	144299225	Peaks_621	1.23792	0.857553	0.0774093	0	0.339066	4.22188	0	0	26.3221	58.162	4.7182	5.86201	MoMf	yes	GRE	AR_half	MACiTAD_1085
		Peaks_622	chr4	146683890	146684118	Peaks_622	0.151482	0.161442	0.284174	3.49287	0.165964	0.590428	1.92849	2.24643	19.2984	6.64709	4.27041	2.73272	Weak	no	0	AR_half	MACTAD_1087
		Peaks_623	chr4	148776874	148777116	Peaks_623	0.285438	0.380256	1.07094	0.235057	0.469088	5.45146	0.605642	0	7.82242	65.1414	2.96761	6.0255	Mf	yes	GRE	AR_half	MACTAD_1090
		Peaks_624	chr4	154572879	154573424	Peaks_624	0.443607	2.39764	1.30772	6.62775	0.972031	2.07484	1.61356	6.10864	111.078	55.8355	6.79543	5.80311	MoMf	yes	GRE	AR_half	MACTAD_1100
		Peaks_625	chr4	154573492	154573894	Peaks_625	0.515492	1.64816	0.967039	4.81107	0.42358	1.69109	0.729181	6.15812	56.3214	33.5678	5.81561	5.06901	MoMf	yes	GRE	AR_half	MACTAD_1100
		Peaks_626	chr4	160527288	160527552	Peaks_626	0.392477	0.348568	0.163615	3.01657	0.0716663	0.356941	1.9431	1.61675	19.2984	4.65296	4.27041	2.21815	Weak	no	0	0	MACTAD_1112
		Peaks_627	chr4	164480006	164480280	Peaks_627	1.00841	2.28376	0.157644	0.207605	0.552406	5.35523	0	0	55.9344	72.4532	5.80566	6.17898	MoMf	yes	GRE	AR_half	MACTAD_1114
		Peaks_628	chr4	169486036	169486236	Peaks_628	0.34538	0.736176	0.323958	1.4221	0.0945995	0.471162	0.366413	5.54868	12.5159	8.37901	3.64569	3.06678	Weak	no	0	0	MACiTAD_1118
		Peaks_629	chr4	170171922	170172139	Peaks_629	0	0.424065	0.497631	4.06313	0.697508	0.620358	0	0	21.3661	6.64709	4.41725	2.73272	Mo	no	0	0	MACTAD_1119
		Peaks_630	chr4	175441842	175442113	Peaks_630	0.254893	1.90156	0	0.104952	0.698151	6.78055	0.540831	0	74.0308	123.59	6.21005	6.94942	MoMf	yes	GRE	AR_half	MACTAD_1125
		Peaks_631	chr4	185734548	185734889	Peaks_631	0.91156	4.42569	0.696684	7.42326	0.943221	5.38865	1.07453	0.250335	128.288	90.7327	7.00324	6.50355	MoMf	yes	GRE	AR_half	MACTAD_1137
		Peaks_632	chr4	186391834	186392046	Peaks_632	0.162915	0.607693	1.83372	1.3416	1.51716	0.666738	0	4.83194	10.9514	6.97944	3.45304	2.80311	Weak	yes	0	AR_half	MACTAD_1140
		Peaks_633	chr4	187342594	187342794	Peaks_633	0.34538	0.46011	0.863888	2.70198	0.189199	0.100963	0	0.853643	13.0954	6.28426	3.71098	2.65174	Weak	no	0	0	MACiTAD_1141
		Peaks_634	chr5	4494066	4494267	Peaks_634	0.343661	0.183128	1.50428	0.283004	0.376515	0.33487	0	6.37047	3.12897	10.4738	1.64569	3.38871	Weak	no	0	AR_half	MACiTAD_1146
		Peaks_635	chr5	5728617	5728861	Peaks_635	0.424647	0.527995	0.885131	0.349696	0.0775406	0.331027	0.600678	6.64722	18.0964	4.18951	4.17763	2.06678	Weak	no	0	0	MACTAD_1147
		Peaks_636	chr5	13234818	13235022	Peaks_636	0.169304	0.541306	0.846949	0.418264	0.0927446	0.197967	0	5.43988	9.3869	20.9475	3.23065	4.38871	Mf	no	0	0	MACTAD_1155
		Peaks_637	chr5	13613927	13614290	Peaks_637	0.666022	0.709812	1.13043	1.4887	0.416967	0.222508	0.403761	5.64392	21.9028	18.8528	4.45304	4.23671	Mo	no	0	AR_half	MACTAD_1155
		Peaks_638	chr5	19209693	19209893	Peaks_638	0.51807	0.368088	0.647916	0.995468	0.378398	0.437507	0	3.84139	9.87077	4.32061	3.30316	2.11123	Weak	no	0	AR_half	MACTAD_1162
		Peaks_639	chr5	35446804	35447008	Peaks_639	0.507911	0.631524	0.423474	3.62495	0.370978	0.494918	1.07769	1.25536	17.92	12.5685	4.1635	3.65174	Weak	no	0	0	MACTAD_1172
		Peaks_640	chr5	36680217	36680593	Peaks_640	0.459282	1.95792	0.631833	9.90929	1.6102	10.8124	0.974504	9.30834	90.2891	200.742	6.49648	7.6492	MoMf	yes	GRE	AR_half	MACiTAD_1173
		Peaks_641	chr5	36877363	36877568	Peaks_641	0.336956	0.718221	0.632113	1.38741	0.922922	0.426836	0.714953	7.4954	12.5159	4.32061	3.64569	2.11123	Weak	yes	0	0	MACiTAD_1173
		Peaks_642	chr5	39301579	39301813	Peaks_642	0.737991	1.41572	0	0	0.323417	4.94748	0	0	28.1607	57.1649	4.81561	5.83706	MoMf	yes	GRE	0	MACTAD_1177
		Peaks_643	chr5	45796796	45797058	Peaks_643	0.659122	0.421475	0.494592	2.49681	0.361067	0.333975	0	1.95491	16.4513	4.32061	4.04013	2.11123	Weak	no	0	0	MACiTAD_1185
		Peaks_644	chr5	50578184	50578476	Peaks_644	0.118281	0.252115	0.813593	3.31173	0.388765	0.207459	2.76065	1.16937	23.4338	16.758	4.55052	4.06678	Mo	no	0	AR_half	MACTAD_1186
		Peaks_645	chr5	54197363	54197563	Peaks_645	0.17269	0.828198	0.53993	3.41303	0.945995	2.6587	1.09924	5.54868	16.5415	26.256	4.04802	4.71457	Mf	yes	0	AR_half	MACTAD_1193
		Peaks_646	chr5	55567267	55567468	Peaks_646	0.171831	0.549385	0.752141	3.11305	0.470644	0.703226	0.36459	2.54819	15.163	6.97944	3.92249	2.80311	Weak	yes	0	0	MACTAD_1197
		Peaks_647	chr5	60906481	60906698	Peaks_647	0.159161	0.0848129	1.19432	0.786413	0.174377	0.217125	0	7.47429	6.58051	8.37901	2.7182	3.06678	Weak	no	0	AR_half	MACTAD_1205
		Peaks_648	chr5	61603430	61603630	Peaks_648	0.34538	0.552132	0.755902	1.13768	0.662196	0.706742	0	5.12186	14.8062	6.97944	3.88813	2.80311	Weak	no	0	0	MACiTAD_1206
		Peaks_649	chr5	64197101	64197301	Peaks_649	0	0.276066	1.18785	0.426629	0.283798	0.269235	0	4.69504	11.5159	4.18951	3.52556	2.06678	Weak	no	0	0	MACTAD_1209
		Peaks_650	chr5	65018147	65018379	Peaks_650	0.446612	0.555305	2.23419	0.735567	0.407756	0.493211	0	4.41539	10.9514	14.6633	3.45304	3.87414	Weak	yes	0	0	MACTAD_1210
		Peaks_651	chr5	67839086	67839370	Peaks_651	0.608063	0.712847	0.456279	0.200295	0.599574	6.68348	0.516075	12.6243	17.2093	93.7239	4.10512	6.55035	Mf	yes	GRE	AR_half	MACTAD_1214
		Peaks_652	chr5	68665278	68665478	Peaks_652	0.51807	0.644154	2.37569	0.284419	1.13519	0.639434	0.366413	6.82914	10.9514	29.3265	3.45304	4.87414	Mf	yes	0	0	MACTAD_1216
		Peaks_653	chr5	70402312	70402523	Peaks_653	0.491061	0.348899	0.818851	1.21316	0.358671	0.510398	0.347311	5.66398	13.161	5.31767	3.7182	2.41079	Weak	no	0	0	MACiTAD_1217
		Peaks_654	chr5	70867549	70867788	Peaks_654	0.14451	0.462035	1.17474	0.714023	0.395814	0.42244	0.306622	5.00042	13.161	4.98531	3.7182	2.31768	Weak	no	0	0	MACiTAD_1217
		Peaks_655	chr5	76399333	76399552	Peaks_655	0.157708	0.756346	1.28203	0.259744	0.259177	4.24138	0.334624	4.6775	14.0804	45.8649	3.81561	5.51932	Mf	no	GRE	AR_half	MACTAD_1225
		Peaks_656	chr5	76924082	76924287	Peaks_656	0.84239	0	0.526761	3.60727	0.276877	0.492503	0.714953	2.08206	17.92	8.37901	4.1635	3.06678	Weak	no	0	AR_half	MACTAD_1226
		Peaks_657	chr5	77297171	77297386	Peaks_657	0.481925	1.45523	0.904069	1.71974	1.05599	4.3829	0.681699	2.7793	26.5962	46.5296	4.73315	5.54008	MoMf	yes	GRE	AR_half	MACTAD_1226
		Peaks_658	chr5	88525424	88525624	Peaks_658	0.863449	0.368088	1.61979	0.995468	0.567597	0.235581	0.732827	6.82914	11.5159	4.18951	3.52556	2.06678	Weak	no	0	0	MACiTAD_1241
		Peaks_659	chr5	90765598	90765876	Peaks_659	0.621187	2.3833	0.932253	10.4355	1.08891	5.90768	0	0.614132	70.3014	81.0945	6.13548	6.34153	MoMf	yes	GRE	AR_half	MACTAD_1243
		Peaks_660	chr5	93769100	93769367	Peaks_660	0.776134	2.34363	0.242665	1.06524	0.566888	6.27711	0	0	64.16	82.7562	6.0036	6.3708	MoMf	yes	0	AR_half	MACiTAD_1246
		Peaks_661	chr5	94319552	94319775	Peaks_661	0.929273	2.80605	0.871636	0.765254	0.424213	5.0708	0	1.1484	53.1924	55.8355	5.73315	5.80311	MoMf	yes	GRE	0	MACTAD_1246
		Peaks_662	chr5	94580141	94580363	Peaks_662	0	0.248708	1.2647	0.896818	0.340899	0.303193	0.330102	5.76786	9.87077	4.18951	3.30316	2.06678	Weak	no	GRE	AR_half	MACTAD_1246
		Peaks_663	chr5	94982381	94982641	Peaks_663	0.398515	2.97302	1.74439	9.84528	1.38261	4.5304	1.69114	6.23816	65.7083	58.162	6.038	5.86201	MoMf	yes	GRE	AR_half	MACTAD_1247
		Peaks_664	chr5	95297627	95297827	Peaks_664	0.863449	0.644154	1.29583	7.82153	1.04059	0.673088	0.732827	0	37.9076	16.758	5.24442	4.06678	Mo	yes	0	0	MACTAD_1248
		Peaks_665	chr5	98688792	98688999	Peaks_665	0.16685	0.266731	0.417337	2.88541	0.731204	0.390196	0.708045	0.412388	14.4738	16.758	3.85537	4.06678	Weak	no	0	0	MACTAD_1253
		Peaks_666	chr5	109205859	109206147	Peaks_666	0.359771	0.319521	1.12485	1.97513	0.197082	0.397309	0	4.14965	26.3221	10.4738	4.7182	3.38871	Mo	no	0	0	MACiTAD_1267
		Peaks_667	chr5	119564449	119564669	Peaks_667	0.313982	0.585595	0.589014	0.646407	0.171999	0.458924	0	4.65623	10.9514	8.37901	3.45304	3.06678	Weak	no	0	0	MACTAD_1281
		Peaks_668	chr5	119724040	119724274	Peaks_668	0.737991	2.67414	0	0	0.808543	4.40096	0	0	53.1924	50.8502	5.73315	5.66818	MoMf	yes	GRE	AR_half	MACTAD_1281
		Peaks_669	chr5	123786716	123786927	Peaks_669	0.491061	0.523348	0.614138	3.10031	0.538007	0.287099	0.694622	0.40457	15.8523	2.99119	3.98662	1.58072	Weak	no	0	0	MACTAD_1287
		Peaks_670	chr5	125844700	125844953	Peaks_670	0.546055	3.05528	0.341458	3.14772	0.299129	4.49612	0	0	65.7083	56.1679	6.038	5.81167	MoMf	yes	GRE	0	MACTAD_1289
		Peaks_671	chr5	127673274	127673490	Peaks_671	0.639592	0.0852056	0.499935	2.50184	0.437961	0.373938	0.339272	0.395205	13.0954	20.9475	3.71098	4.38871	Mf	no	0	AR_half	MACTAD_1294
		Peaks_672	chr5	133802052	133802419	Peaks_672	0.282327	2.70801	1.11811	16.8172	0.567081	3.09951	1.79712	14.4212	149.563	56.1679	7.22461	5.81167	MoMf	yes	GRE	AR_half	MACTAD_1301
		Peaks_673	chr5	134727645	134727893	Peaks_673	0.974862	0.816325	0.95794	3.21119	1.5258	4.9396	0.886484	11.7032	39.4831	60.4885	5.30316	5.91859	MoMf	yes	GRE	0	MACTAD_1304
		Peaks_674	chr5	136917937	136918150	Peaks_674	0.810751	1.29609	1.01395	7.0771	0.621781	2.24363	1.3762	2.00386	36.5292	23.5972	5.19098	4.56054	MoMf	yes	GRE	AR_half	MACiTAD_1307
		Peaks_675	chr5	142198315	142198515	Peaks_675	0.17269	0.184044	0.971874	1.27989	0.945995	0.403853	0	6.82914	6.58051	12.5685	2.7182	3.65174	Weak	no	0	0	MACTAD_1319
		Peaks_676	chr5	148514017	148514268	Peaks_676	0.137602	0.733243	1.46276	6.91218	0.904537	1.01902	1.45981	1.70048	42.043	31.4213	5.39379	4.97367	MoMf	yes	GRE	AR_half	MACTAD_1329
		Peaks_677	chr5	148514999	148515352	Peaks_677	0.391365	4.90089	0.673001	22.5602	0.267987	15.4829	0	24.908	192.984	269.872	7.59234	8.07613	MoMf	yes	GRE	AR_half	MACTAD_1329
		Peaks_678	chr5	150159807	150160184	Peaks_678	0.732901	3.41726	2.06233	15.2394	0.853152	6.40951	0.583151	26.9452	139.224	119.315	7.12127	6.89863	MoMf	yes	GRE	AR_half	MACTAD_1335
		Peaks_679	chr5	150239886	150240115	Peaks_679	0.301642	0.642949	0.188622	0	0.330479	4.20313	0	0	12.5159	47.5267	3.64569	5.57067	Mf	yes	0	0	MACiTAD_1336
		Peaks_680	chr5	150460747	150461019	Peaks_680	0.253956	0.608969	2.14384	1.15023	1.6694	0.668139	0.269422	6.90446	14.0804	23.0423	3.81561	4.52621	Mf	yes	0	AR_half	MACTAD_1336
		Peaks_681	chr5	151104049	151104266	Peaks_681	0.477484	0.339252	0.497631	1.04855	0.435942	0.496286	0	6.29414	16.4513	5.31767	4.04013	2.41079	Weak	no	0	0	MACTAD_1337
		Peaks_682	chr5	151531584	151531790	Peaks_682	0.50298	0.178684	1.67745	0.828406	0.0918442	0.228719	0	4.55829	4.13538	6.28426	2.04802	2.65174	Weak	no	0	0	MACTAD_1338
		Peaks_683	chr5	151903884	151904084	Peaks_683	0.34538	0.552132	0.971874	1.27989	0.378398	0.30289	0.366413	4.69504	9.3869	8.37901	3.23065	3.06678	Weak	no	0	AR_half	MACTAD_1339
		Peaks_684	chr5	157621819	157622035	Peaks_684	0	0.596439	1.19984	1.18508	0.788329	0.405099	0.678543	7.11369	10.9514	4.32061	3.45304	2.11123	Weak	no	0	0	MACTAD_1345
		Peaks_685	chr5	157908865	157909065	Peaks_685	0.34538	0.736176	0.431944	3.12861	0.283798	0.471162	0	0.426821	15.163	4.65296	3.92249	2.21815	Weak	no	0	AR_half	MACTAD_1345
		Peaks_686	chr5	158788088	158788320	Peaks_686	0	0.713964	0	0	0.897064	4.78705	0	0	18.0964	54.8385	4.17763	5.77712	Mf	yes	GRE	AR_half	MACTAD_1348
		Peaks_687	chr5	160188253	160188462	Peaks_687	0.330507	0.616416	0.310008	3.12997	0.724207	0.386462	1.0519	2.45065	15.8523	6.28426	3.98662	2.65174	Weak	no	GRE	0	MACTAD_1350
		Peaks_688	chr5	160438544	160438761	Peaks_688	0.159161	0.424065	0.398105	2.62138	0.697508	0.279161	1.01312	0.393384	13.7846	35.6108	3.78498	5.15424	Mf	no	0	AR_half	MACiTAD_1351
		Peaks_689	chr5	168552532	168552732	Peaks_689	0.69076	0.736176	2.05173	1.13768	0	0.471162	0	4.69504	13.161	18.8528	3.7182	4.23671	Weak	no	GRE	0	MACTAD_1358
		Peaks_690	chr5	169760282	169760496	Peaks_690	0.64557	1.03202	1.21106	6.5124	0.530464	1.25811	0.342442	2.39339	33.7722	14.6633	5.07777	3.87414	Mo	yes	0	AR_half	MACTAD_1361
		Peaks_691	chr5	171836488	171836736	Peaks_691	0.417798	1.18738	0.174171	0.344056	0.15258	5.26528	0.295495	0	31.2574	64.4767	4.96613	6.01071	MoMf	yes	GRE	AR_half	MACiTAD_1366
		Peaks_692	chr5	172193288	172193542	Peaks_692	0.815858	1.30425	0.680227	0.55988	0.446927	2.88845	0.577029	0.67216	42.7733	37.7056	5.41864	5.23671	MoMf	yes	0	AR_half	MACTAD_1367
		Peaks_693	chr5	172199403	172199715	Peaks_693	0.442795	3.0674	1.73054	8.47788	1.69794	2.84768	0.939521	10.6705	81.3531	43.8708	6.34613	5.45519	MoMf	yes	0	AR_half	MACTAD_1367
		Peaks_694	chr5	172202557	172202909	Peaks_694	1.17743	3.50311	0.42949	14.625	0.644996	5.62181	2.08189	7.27537	124.751	97.7122	6.9629	6.61047	MoMf	yes	GRE	AR_half	MACTAD_1367
		Peaks_695	chr5	172227006	172227330	Peaks_695	1.06599	1.5905	1.46648	14.7477	0.817526	3.51086	0.678543	4.47899	115.791	56.1679	6.85537	5.81167	MoMf	yes	0	AR_half	MACTAD_1367
		Peaks_696	chr5	172296104	172296465	Peaks_696	0.478365	3.77265	1.31617	13.0786	0.576507	7.04785	1.015	22.9372	115.772	125.63	6.85514	6.97304	MoMf	yes	GRE	AR_half	MACTAD_1367
		Peaks_697	chr5	173028872	173029096	Peaks_697	0.61675	0	1.44624	0.380919	0.168928	0.330534	0	6.85963	11.5159	8.37901	3.52556	3.06678	Weak	no	0	AR_half	MACTAD_1370
		Peaks_698	chr5	173098148	173098351	Peaks_698	0.170138	0.271986	1.80863	2.38184	1.11842	1.32628	0.360998	7.98976	11.7169	13.2942	3.55052	3.73272	Weak	yes	GRE	0	MACTAD_1370
		Peaks_699	chr5	177557646	177557914	Peaks_699	0.386619	0.618058	1.28938	1.37965	1.41193	0.552535	0.820328	9.23718	16.4513	18.8528	4.04013	4.23671	Weak	yes	0	0	MACiTAD_1377
		Peaks_700	chr5	178783645	178783950	Peaks_700	0.226479	3.1378	0.354052	6.80741	0.434227	8.6067	0.720813	4.19824	105.288	129.618	6.7182	7.01812	MoMf	yes	GRE	0	MACTAD_1379
		Peaks_702	chr6	4323195	4323414	Peaks_702	0	0.588269	0.887556	0.519487	0.345569	4.64093	0.334624	0	10.9514	50.1855	3.45304	5.6492	Mf	yes	0	AR_half	MACTAD_1387
		Peaks_703	chr6	6750459	6750666	Peaks_703	1.0011	1.42256	0.208669	4.94642	1.46241	2.43872	1.06207	5.36104	25.0317	24.9266	4.64569	4.63961	MoMf	yes	GRE	AR_half	MACTAD_1390
		Peaks_704	chr6	10874408	10874641	Peaks_704	0.296463	0.236967	0.648843	3.53998	0.0812013	0.577758	0.943554	0.36637	19.9877	6.64709	4.32104	2.73272	Weak	no	0	0	MACTAD_1400
		Peaks_705	chr6	14598668	14598912	Peaks_705	0.707745	0.754279	0.177026	0.815957	0.620324	4.41369	0	0	39.4831	53.1767	5.30316	5.73272	MoMf	yes	GRE	AR_half	MACTAD_1408
		Peaks_706	chr6	14921354	14921608	Peaks_706	0.815858	1.30425	0.935312	10.6377	0.893853	1.13948	0.577029	0.67216	65.4768	14.2912	6.03291	3.83706	Mo	yes	0	AR_half	MACiTAD_1409
		Peaks_707	chr6	16909307	16909527	Peaks_707	0.627963	0.669251	0.294507	3.87844	0.429998	0.642493	1.66552	0.776039	20.6769	10.4738	4.36995	3.38871	Mo	no	0	AR_half	MACTAD_1412
		Peaks_708	chr6	18330740	18330944	Peaks_708	0.338608	1.80435	0.317606	0	1.02019	7.68772	0	0.418452	52.6441	77.4386	5.7182	6.27498	MoMf	yes	GRE	0	MACTAD_1416
		Peaks_709	chr6	20484462	20484681	Peaks_709	1.26166	2.85731	0.197235	0.259744	0.604746	6.30059	0.334624	0	53.1924	68.1326	5.73315	6.09027	MoMf	yes	GRE	0	MACTAD_1418
		Peaks_710	chr6	25006691	25007085	Peaks_710	0.964258	5.04486	0.767413	19.0575	0.960401	6.59421	0	18.6328	181.957	128.289	7.50745	7.00325	MoMf	yes	GRE	AR_half	MACTAD_1424
		Peaks_711	chr6	26505705	26505991	Peaks_711	0.724573	0.257404	1.05721	0.298342	0.529228	0.658967	0	5.37258	9.87077	10.4738	3.30316	3.38871	Weak	no	0	0	MACiTAD_1428
		Peaks_712	chr6	28324466	28324801	Peaks_712	0	0.164816	0.967039	0.169803	0.451818	0.28129	0.437508	5.86083	4.69345	4.65296	2.23065	2.21815	Weak	no	0	AR_half	MACTAD_1429
		Peaks_713	chr6	35331271	35331471	Peaks_713	0.69076	0.368088	2.15972	1.56431	0.472997	0.437507	0.366413	9.81689	14.8062	6.28426	3.88813	2.65174	Weak	yes	0	0	MACiTAD_1441
		Peaks_714	chr6	35569668	35570044	Peaks_714	0.734851	1.86002	0.631833	10.0606	0.654145	13.0142	11.1093	16.3464	91.6675	241.622	6.51834	7.91661	MoMf	yes	GRE	AR_half	MACTAD_1441
		Peaks_715	chr6	35693449	35693840	Peaks_715	0.971657	2.11815	2.26467	13.239	0.677439	5.35372	2.62393	6.98634	125.44	103.362	6.97085	6.69156	MoMf	yes	GRE	AR_half	MACTAD_1441
		Peaks_716	chr6	35695697	35696116	Peaks_716	0.494577	7.33541	2.11333	32.4469	0.496704	10.763	0.349798	106.553	329.452	222.677	8.36392	7.79881	MoMf	yes	GRE	AR_half	MACTAD_1441
		Peaks_717	chr6	35699632	35699980	Peaks_717	0.297741	3.0674	1.61358	14.221	0.706778	5.22223	0.210582	19.1334	119.926	89.7357	6.906	6.48761	MoMf	yes	GRE	AR_half	MACTAD_1441
		Peaks_718	chr6	39791214	39791472	Peaks_718	0.401604	0.927354	1.08823	4.85056	0.366665	3.73068	4.8287	12.2422	34.5477	47.5267	5.11052	5.57067	MoMf	yes	GRE	AR_half	MACiTAD_1448
		Peaks_719	chr6	40891016	40891232	Peaks_719	0	0.340822	0.799896	3.81859	0.0875921	0.467422	1.69636	1.18562	19.9877	4.98531	4.32104	2.31768	Weak	no	0	0	MACTAD_1449
		Peaks_720	chr6	42013436	42013776	Peaks_720	0.914241	3.3561	1.58803	10.2893	0.445174	3.0091	1.50876	20.5879	96.998	50.5179	6.59988	5.65872	MoMf	yes	GRE	AR_half	MACTAD_1452
		Peaks_721	chr6	46185396	46185676	Peaks_721	0.2467	1.77471	0.385664	11.9862	1.08114	1.10579	0	3.96334	81.3291	23.0423	6.3457	4.52621	MoMf	yes	GRE	AR_half	MACTAD_1458
		Peaks_722	chr6	71708341	71708541	Peaks_722	0.17269	0.552132	0.755902	1.4221	0.0945995	0.235581	0.366413	6.40232	9.3869	20.9475	3.23065	4.38871	Mf	no	0	AR_half	MACTAD_1481
		Peaks_723	chr6	72056832	72057034	Peaks_723	1.36784	0.728887	0.641501	1.12641	0.374651	1.13292	0	7.60672	12.5159	20.9475	3.64569	4.38871	Mf	yes	GRE	0	MACTAD_1482
		Peaks_724	chr6	85343077	85343277	Peaks_724	0.34538	0.276066	0.431944	3.12861	0.662196	0.437507	0.366413	0.426821	15.163	20.9475	3.92249	4.38871	Mf	no	0	AR_half	MACiTAD_1497
		Peaks_725	chr6	99465409	99465616	Peaks_725	0	0.355641	0.73034	0.549602	0.274201	0.455229	0.708045	6.59821	8.22564	12.5685	3.04013	3.65174	Weak	no	0	0	MACTAD_1512
		Peaks_726	chr6	106332487	106332690	Peaks_726	0.510413	0.181324	1.27668	1.54119	0.559209	1.59154	1.083	6.72822	7.58152	15.953	2.92249	3.99576	Weak	yes	GRE	AR_half	MACTAD_1518
		Peaks_727	chr6	106844656	106844894	Peaks_727	0.725588	0.850624	1.27042	0.59752	0.158991	0.367653	0.30791	6.8148	17.2093	10.4738	4.10512	3.38871	Weak	no	0	0	MACiTAD_1519
		Peaks_728	chr6	108910444	108910744	Peaks_728	0.460506	1.59505	0.863888	6.44684	0.882929	4.03853	0.488551	19.0647	46.8676	77.5059	5.55052	6.27623	MoMf	yes	GRE	AR_half	MACTAD_1524
		Peaks_729	chr6	109625517	109625813	Peaks_729	0.816777	0.621771	1.45927	3.74742	0.639186	5.23008	0.247577	12.4009	26.88	76.4415	4.74846	6.25628	MoMf	yes	0	AR_half	MACTAD_1526
		Peaks_730	chr6	110850774	110850987	Peaks_730	0.810751	2.07374	2.53488	7.34416	1.33239	3.79204	0	7.61465	37.9076	39.8825	5.24442	5.31768	MoMf	yes	GRE	AR_half	MACTAD_1528
		Peaks_731	chr6	111212965	111213225	Peaks_731	0.132838	0.283145	1.24599	0.984528	0.291075	0.750752	0.281856	6.56648	6.58051	10.4738	2.7182	3.38871	Weak	no	0	AR_half	MACTAD_1529
		Peaks_732	chr6	111391617	111391859	Peaks_732	0.713595	0.532359	0	0	0.703633	6.17461	0	0	18.0964	73.7827	4.17763	6.20521	Mf	yes	GRE	0	MACTAD_1530
		Peaks_733	chr6	114773866	114774066	Peaks_733	0.17269	0.092022	0.215972	0.995468	0.472997	0.370198	0	4.26821	4.82461	10.4738	2.27041	3.38871	Weak	no	GRE	AR_half	MACiTAD_1537
		Peaks_734	chr6	127277602	127277835	Peaks_734	0	0.631911	1.39038	1.22068	0.406006	0.317767	0	4.76281	14.8062	6.28426	3.88813	2.65174	Weak	no	0	0	MACiTAD_1557
		Peaks_735	chr6	127780040	127780240	Peaks_735	0.51807	0.828198	0.323958	3.27082	0.662196	2.89428	0	0.853643	15.8523	28.5825	3.98662	4.83706	Mf	yes	GRE	0	MACTAD_1557
		Peaks_736	chr6	130210878	130211094	Peaks_736	0.159898	2.21535	0	0	0.700737	4.39377	0	0	55.9344	46.862	5.80566	5.55035	MoMf	yes	GRE	0	MACTAD_1560
		Peaks_737	chr6	132745915	132746154	Peaks_737	0.433531	0.0770059	0.451824	1.78506	0.474976	0.506928	0	3.9289	16.4513	23.0423	4.04013	4.52621	Mf	no	GRE	AR_half	MACTAD_1565
		Peaks_738	chr6	134497140	134497340	Peaks_738	0.51807	1.28831	0.323958	0.995468	2.64879	5.11547	0.732827	10.6705	21.9028	50.5179	4.45304	5.65872	MoMf	yes	GRE	AR_half	MACiTAD_1568
		Peaks_739	chr6	134587285	134587507	Peaks_739	0.311153	0.414514	0.583708	1.5374	0.426124	0.303193	0.330102	3.84524	11.5159	8.37901	3.52556	3.06678	Weak	no	0	0	MACiTAD_1568
		Peaks_740	chr6	134952054	134952287	Peaks_740	0.444695	1.34281	0.834227	5.85928	0.64961	0.808861	0	0.36637	33.083	9.30592	5.04802	3.21815	Mo	yes	0	AR_half	MACiTAD_1568
		Peaks_741	chr6	138028757	138029006	Peaks_741	0.693534	3.84349	0.780622	7.8815	0.379918	2.91942	0	2.05697	81.3531	35.8943	6.34613	5.16568	MoMf	yes	GRE	AR_half	MACTAD_1573
		Peaks_742	chr6	138056048	138056258	Peaks_742	1.4802	4.20672	0.514219	7.1782	0.900947	4.55136	0	3.25197	75.0952	47.1943	6.23065	5.56054	MoMf	yes	0	AR_half	MACTAD_1573
		Peaks_743	chr6	138132622	138132845	Peaks_743	1.08415	2.22834	0.774787	6.12203	0.593898	2.05247	1.31449	0	42.2411	22.6001	5.40057	4.49826	MoMf	yes	GRE	AR_half	MACTAD_1573
		Peaks_744	chr6	138194589	138194792	Peaks_744	1.02083	4.35178	0.31917	2.94227	1.39802	7.49349	0.721997	0	75.0952	75.1121	6.23065	6.23097	MoMf	yes	GRE	0	MACTAD_1573
		Peaks_745	chr6	139764734	139764934	Peaks_745	0.863449	0.552132	0.755902	3.98187	0.472997	0.908669	2.19848	0.426821	19.2984	8.97357	4.27041	3.16568	Weak	no	0	0	MACiTAD_1577
		Peaks_746	chr6	141178918	141179484	Peaks_746	0.610212	1.23563	0.0381576	0	0.735402	4.84005	0	0.15082	59.4504	135.268	5.89361	7.07968	MoMf	yes	GRE	AR_half	MACTAD_1578
		Peaks_747	chr6	146821505	146821705	Peaks_747	0.34538	0.368088	0.53993	2.9864	0.283798	0.403853	0	6.40232	14.4738	4.18951	3.85537	2.06678	Weak	no	0	AR_half	MACTAD_1589
		Peaks_748	chr6	156862406	156862606	Peaks_748	0	0.276066	0.863888	1.84873	0.472997	0.336544	0.366413	5.9755	16.4513	27.2318	4.04013	4.76722	Mf	no	0	0	MACTAD_1608
		Peaks_749	chr6	160735230	160735430	Peaks_749	0.34538	0.276066	0.863888	0.568839	0.378398	0.403853	0.366413	5.9755	4.69345	8.37901	2.23065	3.06678	Weak	no	0	AR_half	MACTAD_1617
		Peaks_750	chr6	162572127	162572404	Peaks_750	0.498743	1.72749	0.155936	4.92857	1.29775	2.62431	0.529117	4.93079	47.7087	35.8943	5.57618	5.16568	MoMf	yes	GRE	AR_half	MACTAD_1618
		Peaks_751	chr6	164132620	164132867	Peaks_751	0.27966	0.819629	2.18595	2.99389	0.842587	6.29487	0	10.0225	17.92	76.7738	4.1635	6.26254	Mf	yes	GRE	AR_half	MACTAD_1621
		Peaks_752	chr6	170743354	170743554	Peaks_752	0	0.092022	0.431944	1.99094	0.378398	0.168272	0	5.9755	9.64921	14.6633	3.27041	3.87414	Weak	no	0	0	MACTAD_1630
		Peaks_753	chr7	2797953	2798219	Peaks_753	0.519368	0.553516	0.730732	4.8116	0.640147	0.455473	1.10199	1.92551	31.0153	8.37901	4.95491	3.06678	Mo	yes	0	AR_half	MACTAD_1636
		Peaks_754	chr7	7661864	7662107	Peaks_754	0.568526	0.530168	0.355509	2.45794	0.778597	0.969468	0	0.351293	14.4738	11.6324	3.85537	3.54008	Weak	no	0	0	MACTAD_1642
		Peaks_755	chr7	12751985	12752191	Peaks_755	0.16766	1.78684	0	0	1.01029	4.67241	0	0	31.2897	47.5267	4.96761	5.57067	MoMf	yes	GRE	0	MACTAD_1646
		Peaks_756	chr7	12755307	12755682	Peaks_756	0.184203	2.45392	1.20944	9.48064	0.756796	2.88979	1.56336	3.86985	86.1537	53.509	6.42884	5.74171	MoMf	yes	GRE	AR_half	MACTAD_1646
		Peaks_757	chr7	12835337	12835547	Peaks_757	0.657866	0.26292	0.411375	0.948064	0.360379	0.576933	0	6.50395	4.93539	6.28426	2.30316	2.65174	Weak	no	0	AR_half	MACTAD_1646
		Peaks_758	chr7	24613431	24613635	Peaks_758	1.01582	0.631524	1.27042	1.81248	0.463723	0.494918	0	5.85833	13.161	10.4738	3.7182	3.38871	Weak	yes	0	0	MACiTAD_1669
		Peaks_759	chr7	25659861	25660118	Peaks_759	0.537556	1.28902	0.840358	6.64014	0.662564	5.81422	0.570293	0.664314	41.3538	73.7827	5.36995	6.20521	MoMf	yes	GRE	AR_half	MACTAD_1670
		Peaks_760	chr7	29901587	29901803	Peaks_760	0.79949	0.596439	0.599922	1.0534	0.613145	0.249292	0.678543	8.69451	11.5159	25.137	3.52556	4.65174	Mf	no	0	AR_half	MACTAD_1682
		Peaks_761	chr7	38962187	38962449	Peaks_761	0.395473	0.140492	0.41216	1.08557	0.361067	0.385356	0.55941	5.21309	9.87077	6.28426	3.30316	2.65174	Weak	no	0	AR_half	MACTAD_1698
		Peaks_762	chr7	44870457	44870665	Peaks_762	0.996288	1.06179	0.519163	4.23894	0.454805	0.87372	0	2.46243	21.3661	8.97357	4.41725	3.16568	Mo	no	0	0	MACiTAD_1706
		Peaks_763	chr7	47493314	47493552	Peaks_763	0.435353	1.70125	1.90564	3.94363	1.35142	2.43217	0	7.89082	34.4186	28.5825	5.10512	4.83706	MoMf	yes	GRE	AR_half	MACTAD_1708
		Peaks_764	chr7	47797486	47797780	Peaks_764	0.352428	0.4382	0.881518	1.45112	0.514827	1.1676	0.498522	9.001	10.9514	16.9501	3.45304	4.08322	Weak	no	GRE	AR_half	MACTAD_1708
		Peaks_765	chr7	47846306	47846641	Peaks_765	0.309295	1.81297	1.54726	9.76365	0.451818	9.40314	0.875017	9.93793	79.2614	155.542	6.30855	7.28116	MoMf	yes	GRE	AR_half	MACTAD_1708
		Peaks_766	chr7	55032177	55032406	Peaks_766	0	0.0803686	0.943109	0.621003	0.0826196	0.617242	0	6.33709	11.5159	6.97944	3.52556	2.80311	Weak	no	0	0	MACTAD_1715
		Peaks_767	chr7	65720016	65720351	Peaks_767	0.103098	4.23027	0.967039	8.57503	0.395341	6.50987	0.218754	10.4476	120.465	107.683	6.91247	6.75064	MoMf	yes	GRE	AR_half	MACTAD_1716
		Peaks_768	chr7	68336336	68336588	Peaks_768	0	0.146067	1.19984	1.24151	0.375395	0.480777	0.872413	4.40371	7.58152	12.5685	2.92249	3.65174	Weak	no	0	0	MACiTAD_1718
		Peaks_769	chr7	71870394	71870632	Peaks_769	0.58047	1.00528	0.635212	7.76775	0.476972	2.96951	0	5.02143	44.7999	34.8972	5.48542	5.12504	MoMf	yes	GRE	AR_half	MACTAD_1721
		Peaks_770	chr7	73892529	73892795	Peaks_770	0.389526	0.622706	0.730732	2.88696	1.06691	6.95862	1.37749	24.0689	46.0636	91.3974	5.52556	6.51408	MoMf	yes	GRE	AR_half	MACTAD_1724
		Peaks_771	chr7	75425393	75425753	Peaks_771	0.575633	1.78932	1.49981	6.24142	0.472997	3.0289	0.610689	10.9077	57.5795	53.8414	5.84748	5.75064	MoMf	yes	GRE	AR_half	MACiTAD_1725
		Peaks_772	chr7	76956306	76956567	Peaks_772	0.396988	0.98721	1.07572	1.74357	0.65241	6.00879	0.280776	2.9436	21.9028	77.4386	4.45304	6.27498	MoMf	yes	GRE	0	MACTAD_1725
		Peaks_773	chr7	77662802	77663082	Peaks_773	0.12335	0.26292	0.0771328	0.304735	0.405426	4.85585	1.30862	1.82923	11.5159	67.1356	3.52556	6.06901	Mf	yes	GRE	AR_half	MACTAD_1728
		Peaks_774	chr7	86974617	86974848	Peaks_774	0.448545	0.796728	1.96338	1.35438	0.819043	1.04897	0	6.65176	23.0318	27.2318	4.52556	4.76722	MoMf	yes	0	AR_half	MACTAD_1739
		Peaks_775	chr7	95179538	95179780	Peaks_775	0.428157	1.29287	0.713957	2.23304	0.469088	4.25547	1.5141	9.52411	26.5962	50.8502	4.73315	5.66818	MoMf	yes	GRE	AR_half	MACTAD_1749
		Peaks_776	chr7	95238095	95238442	Peaks_776	0.696732	1.6442	0.622398	3.11468	1.14501	1.97853	2.74546	0.984026	48.499	33.9001	5.59988	5.08322	MoMf	yes	GRE	AR_half	MACTAD_1749
		Peaks_777	chr7	96092074	96092274	Peaks_777	0.34538	0.368088	0.863888	2.41756	0.283798	0.403853	0.366413	0	11.7169	6.28426	3.55052	2.65174	Weak	no	0	0	MACTAD_1751
		Peaks_778	chr7	100743528	100743810	Peaks_778	0.612376	1.76212	0	4.74032	0.469643	2.19589	0.519735	14.5301	42.2411	30.5766	5.40057	4.93436	MoMf	yes	GRE	AR_half	MACiTAD_1757
		Peaks_779	chr7	104524626	104524835	Peaks_779	0.49576	0.440297	0.516679	4.21866	1.08631	0.611898	0.350635	1.22532	21.3661	18.8528	4.41725	4.23671	Mo	yes	0	AR_half	MACiTAD_1761
		Peaks_780	chr7	106058632	106058876	Peaks_780	0.990844	3.39426	0.177026	0.116565	0.232622	3.75164	0	0	70.4018	45.2002	6.13754	5.49826	MoMf	yes	GRE	AR_half	MACTAD_1765
		Peaks_781	chr7	106301447	106301647	Peaks_781	0.51807	0.368088	1.83576	2.41756	1.32439	1.78368	0	5.12186	11.7169	27.2318	3.55052	4.76722	Mf	yes	0	AR_half	MACiTAD_1766
		Peaks_782	chr7	106709787	106710090	Peaks_782	0.68392	0.911109	0.213834	0.563207	0.374651	3.6209	0	2.25384	29.6123	54.1738	4.88813	5.75952	MoMf	yes	GRE	AR_half	MACTAD_1766
		Peaks_783	chr7	116273636	116273859	Peaks_783	1.08415	1.65062	1.16218	9.43813	0.763583	1.69027	0	0	51.003	25.137	5.67251	4.65174	MoMf	yes	GRE	AR_half	MACiTAD_1780
		Peaks_784	chr7	117513282	117513500	Peaks_784	0	0.675391	0.792558	0.913273	0.347154	0.463134	0.672318	8.22317	12.5159	16.758	3.64569	4.06678	Weak	yes	0	AR_half	MACTAD_1782
		Peaks_785	chr7	122331968	122332199	Peaks_785	0.149515	0.398364	0.373977	3.32438	0.982852	0.29138	0.317241	1.84771	18.6092	25.137	4.21794	4.65174	Mf	no	0	0	MACTAD_1788
		Peaks_786	chr7	137094886	137095086	Peaks_786	0.34538	0.368088	0.431944	2.84419	0.283798	0.403853	1.09924	0.426821	13.7846	10.4738	3.78498	3.38871	Weak	no	0	0	MACiTAD_1811
		Peaks_787	chr7	139418766	139418972	Peaks_787	1.6766	2.50157	1.67745	2.20908	0.642909	4.24764	0.355741	1.65756	43.8055	43.2061	5.45304	5.43316	MoMf	yes	GRE	AR_half	MACTAD_1815
		Peaks_788	chr7	139575633	139575874	Peaks_788	0.573244	0.840035	0.35846	5.42875	0.628046	0.837869	0.304077	1.06263	31.7046	9.97063	4.98662	3.31768	Mo	yes	GRE	AR_half	MACTAD_1815
		Peaks_789	chr7	139952761	139953006	Peaks_789	0.704857	1.05168	0.881518	4.75967	0.308896	0.659351	0.598226	1.04528	28.2584	23.0423	4.82061	4.52621	MoMf	yes	0	0	MACiTAD_1816
		Peaks_790	chr7	143582162	143582362	Peaks_790	0.34538	0.184044	0.53993	0.711048	0.567597	0.437507	0	5.54868	11.5159	8.37901	3.52556	3.06678	Weak	no	0	AR_half	MACTAD_1825
		Peaks_791	chr7	149605952	149606152	Peaks_791	0	0.368088	1.07986	1.27989	0.378398	0.471162	0.366413	4.26821	6.25793	4.65296	2.64569	2.21815	Weak	no	0	0	MACTAD_1829
		Peaks_792	chr7	151620704	151620984	Peaks_792	0.2467	3.81234	1.00273	10.6657	1.08114	5.14432	0	9.45105	90.74	71.1238	6.50367	6.15226	MoMf	yes	GRE	AR_half	MACiTAD_1833
		Peaks_793	chr7	157426229	157426455	Peaks_793	0.152823	0.325742	0.286688	3.27208	0.167433	0.208479	0.648519	0.377718	17.92	6.28426	4.1635	2.65174	Weak	no	0	0	MACTAD_1840
		Peaks_794	chr8	12623000	12623291	Peaks_794	0.712123	1.45464	1.11326	2.93216	0.910236	2.79875	0.755491	25.2279	69.0954	48.1793	6.11052	5.59034	MoMf	yes	GRE	AR_half	MACiTAD_1853
		Peaks_795	chr8	12623928	12624156	Peaks_795	0.605929	1.85658	0.947246	7.60946	1.90859	3.95587	0	1.12321	42.043	44.5355	5.39379	5.47688	MoMf	yes	GRE	AR_half	MACiTAD_1853
		Peaks_796	chr8	14587398	14587617	Peaks_796	0.630831	0.840384	0.690321	3.50654	0.172784	0.491754	0.334624	0	23.0318	12.5685	4.52556	3.65174	Mo	no	0	0	MACTAD_1854
		Peaks_797	chr8	18720809	18721084	Peaks_797	1.38152	0.602326	0.392676	3.10276	0.481597	0.587422	2.39834	0.620831	20.6769	20.9475	4.36995	4.38871	MoMf	no	0	AR_half	MACTAD_1862
		Peaks_798	chr8	19212718	19213030	Peaks_798	0.553493	2.77246	0.0692218	0.72928	0.606407	8.26259	0	0	106.933	127.292	6.74057	6.99199	MoMf	yes	GRE	AR_half	MACTAD_1864
		Peaks_799	chr8	20724156	20724362	Peaks_799	0.16766	0.0893418	0.524204	0.414203	0.275532	3.7902	0	0	13.161	38.5531	3.7182	5.26878	Mf	yes	0	AR_half	MACTAD_1867
		Peaks_800	chr8	21916156	21916366	Peaks_800	0.164467	0.35056	0.925594	1.21894	0.360379	0.0641036	1.39586	7.72344	6.58051	14.6633	2.7182	3.87414	Weak	no	0	AR_half	MACiTAD_1869
		Peaks_801	chr8	22562582	22562786	Peaks_801	0.677215	2.07501	1.79977	6.27395	0.556468	1.1878	0.359229	1.25536	35.9831	18.8528	5.16925	4.23671	Mo	yes	0	0	MACTAD_1870
		Peaks_802	chr8	23416961	23417301	Peaks_802	0.812658	3.19371	0.444648	8.86719	0.278234	2.07865	0.215537	0	92.3045	48.1793	6.52833	5.59034	MoMf	yes	GRE	AR_half	MACTAD_1872
		Peaks_803	chr8	23600253	23600549	Peaks_803	0.466729	0.186531	0.437781	2.69045	0.383511	0.386571	0.247577	0.576786	19.2984	10.4738	4.27041	3.38871	Weak	no	0	AR_half	MACTAD_1873
		Peaks_804	chr8	27229372	27229622	Peaks_804	0.828911	3.01832	1.38222	12.5144	0.832475	3.87699	0.293131	7.51206	75.8152	48.1793	6.24442	5.59034	MoMf	yes	GRE	AR_half	MACTAD_1880
		Peaks_805	chr8	27233275	27233491	Peaks_805	0.479694	0	0.99987	0.658378	0.525553	2.21247	0.339272	9.48492	8.22564	23.5972	3.04013	4.56054	Mf	no	0	AR_half	MACTAD_1880
		Peaks_806	chr8	36494338	36494538	Peaks_806	0.34538	0.184044	0.53993	0.995468	0.189199	0.168272	0	6.40232	4.93539	6.28426	2.30316	2.65174	Weak	no	0	0	MACiTAD_1897
		Peaks_807	chr8	37400720	37400925	Peaks_807	0.673912	0.35911	1.15887	1.94238	0.738337	0.623838	0.357476	7.4954	11.5159	8.37901	3.52556	3.06678	Weak	no	0	0	MACTAD_1897
		Peaks_808	chr8	38501340	38501596	Peaks_808	0.539656	0.359461	1.01237	0.777709	0.443435	0.21034	0.28626	6.66908	8.22564	23.0423	3.04013	4.52621	Mf	no	0	0	MACTAD_1899
		Peaks_809	chr8	43528445	43528676	Peaks_809	0.149515	0.478037	0.467472	0.24625	0.409522	0.116552	0.634482	4.06497	9.3869	6.28426	3.23065	2.65174	Weak	no	0	AR_half	MACTAD_1904
		Peaks_810	chr8	48266201	48266435	Peaks_810	0.147598	5.11234	0.184591	1.21547	0.970251	6.27065	0	0.364805	101.691	72.4532	6.66805	6.17898	MoMf	yes	GRE	AR_half	MACiTAD_1906
		Peaks_811	chr8	48540158	48540445	Peaks_811	0.84239	1.15428	1.50503	10.6038	0.65923	1.64168	0	5.35386	73.7476	29.3265	6.20452	4.87414	MoMf	yes	GRE	0	MACiTAD_1906
		Peaks_812	chr8	48571995	48572288	Peaks_812	0.471508	2.19848	0.147421	4.95064	0.64573	2.94045	0.500223	10.7798	54.7569	42.5414	5.77497	5.41079	MoMf	yes	GRE	AR_half	MACiTAD_1906
		Peaks_813	chr8	54623201	54623435	Peaks_813	1.03319	0.393257	0	0	0.485126	4.88996	0	0	18.0964	56.5002	4.17763	5.82018	Mf	no	GRE	AR_half	MACTAD_1910
		Peaks_814	chr8	57620061	57620262	Peaks_814	0.515492	0.457821	0.214897	3.25455	0.753031	0.736713	0	0.424698	16.4513	12.5685	4.04013	3.65174	Weak	no	0	0	MACTAD_1914
		Peaks_815	chr8	59309306	59309597	Peaks_815	0.593436	1.51789	1.92965	7.91683	1.23532	1.85041	2.01464	0.880044	55.8276	26.5883	5.80291	4.73272	MoMf	yes	0	AR_half	MACiTAD_1916
		Peaks_816	chr8	62569778	62570109	Peaks_816	0.834755	2.89133	1.10922	5.6712	0.800237	5.02274	0	0	81.3531	82.0915	6.34613	6.35916	MoMf	yes	GRE	AR_half	MACTAD_1921
		Peaks_817	chr8	82062525	82062783	Peaks_817	0.401604	2.06871	0	0.44096	0.439998	5.47862	0	0	45.37	69.7944	5.50367	6.12504	MoMf	yes	GRE	0	MACTAD_1949
		Peaks_818	chr8	91013832	91014256	Peaks_818	0.32583	1.69286	1.12061	11.6719	0.93707	1.90497	1.20986	3.01996	119.926	39.8825	6.906	5.31768	MoMf	yes	GRE	AR_half	MACTAD_1960
		Peaks_819	chr8	96099952	96100192	Peaks_819	0.575633	1.07359	1.25984	4.97734	0.630663	1.14986	0.610689	2.13411	28.9476	23.0423	4.85537	4.52621	MoMf	yes	0	AR_half	MACTAD_1965
		Peaks_820	chr8	97317578	97317778	Peaks_820	0.34538	0.644154	1.07986	0.995468	0.378398	0.370198	0.366413	5.9755	10.9514	6.28426	3.45304	2.65174	Weak	no	0	AR_half	MACTAD_1966
		Peaks_821	chr8	97873609	97873858	Peaks_821	0.970947	4.21306	0	0	1.29172	10.245	0	0	89.1756	125.962	6.47858	6.97685	MoMf	yes	GRE	AR_half	MACTAD_1966
		Peaks_822	chr8	102152168	102152385	Peaks_822	0.318322	1.9507	2.18958	4.32527	0.610319	3.8152	0.675416	7.08091	35.9831	40.8796	5.16925	5.35331	MoMf	yes	GRE	AR_half	MACTAD_1973
		Peaks_823	chr8	102207220	102207470	Peaks_823	0.414456	0.662559	0.259166	1.25144	0.227039	3.74237	0	5.80477	18.0964	46.1973	4.17763	5.52974	Mf	yes	GRE	AR_half	MACTAD_1973
		Peaks_824	chr8	102891438	102891652	Peaks_824	0.806962	0.0860019	0.807372	0.132906	0.265232	0.251622	0	5.18568	8.22564	12.5685	3.04013	3.65174	Weak	no	0	0	MACTAD_1975
		Peaks_825	chr8	103989118	103989416	Peaks_825	0.811295	1.79103	1.08711	12.5984	0.444427	1.1971	0	2.0052	90.9783	29.3265	6.50745	4.87414	MoMf	yes	GRE	0	MACTAD_1977
		Peaks_826	chr8	125667460	125667773	Peaks_826	0.66207	2.2344	1.31101	10.8134	0.544023	1.74186	0.46826	1.36365	82.0183	27.2318	6.35787	4.76722	MoMf	yes	0	AR_half	MACTAD_2017
		Peaks_827	chr8	126525323	126525543	Peaks_827	0.156991	1.67313	1.2762	6.59336	0.601997	2.08045	2.99793	2.71614	35.1507	22.6001	5.13548	4.49826	MoMf	yes	0	AR_half	MACTAD_2019
		Peaks_828	chr8	131289865	131290099	Peaks_828	0.737991	1.17977	0.922957	0.972374	0.970251	4.71737	0	0.364805	47.7087	54.5061	5.57618	5.76835	MoMf	yes	0	0	MACTAD_2027
		Peaks_829	chr8	132789618	132789867	Peaks_829	1.24836	0.44348	0.433679	3.54096	0.303934	0.513601	0.882924	1.37131	21.3661	6.31473	4.41725	2.65872	Mo	no	0	AR_half	MACTAD_2028
		Peaks_830	chr8	133544686	133544886	Peaks_830	0.17269	0.644154	1.18785	1.70652	0.189199	0.639434	0	4.26821	13.161	6.31473	3.7182	2.65872	Weak	no	GRE	0	MACTAD_2029
		Peaks_831	chr8	134093852	134094130	Peaks_831	0.496949	1.19165	1.86451	7.98011	0.952801	2.59066	1.05443	2.76359	53.7599	46.0846	5.74846	5.52621	MoMf	yes	0	AR_half	MACTAD_2030
		Peaks_832	chr8	136307118	136307318	Peaks_832	0.17269	0.736176	0.647916	0.568839	0.662196	0.201926	0	5.12186	13.161	6.28426	3.7182	2.65174	Weak	no	0	0	MACiTAD_2035
		Peaks_833	chr8	136453584	136453784	Peaks_833	0.51807	0.092022	0.755902	0.853258	0.945995	0.30289	0	5.9755	8.22564	6.28426	3.04013	2.65174	Weak	no	0	AR_half	MACiTAD_2035
		Peaks_834	chr8	141348994	141349227	Peaks_834	0	0	0.648843	1.34275	0.487208	0.173327	0.943554	6.59467	7.58152	6.28426	2.92249	2.65174	Weak	no	0	0	MACTAD_2037
		Peaks_835	chr8	141607175	141607434	Peaks_835	0.800108	0.426357	1.00064	7.13794	0.438299	0.727663	2.82945	3.29592	44.7999	14.6633	5.48542	3.87414	Mo	yes	0	AR_half	MACTAD_2038
		Peaks_836	chr8	144289785	144290139	Peaks_836	0.780519	1.24776	1.28119	3.05309	0.320676	5.64709	0	9.40454	37.5476	98.7092	5.23065	6.62511	MoMf	yes	GRE	AR_half	MACTAD_2039
		Peaks_837	chr8	144486851	144487067	Peaks_837	0.319796	0.170411	0.399948	2.10681	0.788329	0.436261	0.339272	6.71849	16.4513	8.37901	4.04013	3.06678	Weak	yes	0	0	MACiTAD_2039_1
		Peaks_838	chr9	5887099	5887363	Peaks_838	0.261651	0.0697137	0.572653	0.538673	0.429998	0.356941	0	4.52689	4.93539	6.28426	2.30316	2.65174	Weak	no	0	AR_half	MACTAD_2049
		Peaks_839	chr9	7214882	7215107	Peaks_839	0.307004	0.327189	0.575925	0.632043	0.336354	0.448725	0	5.69095	14.8062	14.6633	3.88813	3.87414	Weak	no	0	0	MACTAD_2053
		Peaks_840	chr9	18001785	18002034	Peaks_840	0.693534	0.147827	0.60715	2.17027	0.227951	0.378443	0	1.71414	13.0954	4.65296	3.71098	2.21815	Weak	no	0	0	MACTAD_2062
		Peaks_841	chr9	25677790	25678019	Peaks_841	0.754104	0.723317	1.98053	1.11781	0.330479	0.70542	0.320012	4.84601	14.0804	7.9765	3.81561	2.99576	Weak	yes	0	0	MACTAD_2071
		Peaks_842	chr9	38462156	38462390	Peaks_842	0	0.550559	0.276887	0.972374	0.161709	0.230116	0.313174	6.56648	11.5159	14.6633	3.52556	3.87414	Weak	no	GRE	AR_half	MACTAD_2088
		Peaks_843	chr9	42854358	42854566	Peaks_843	0.166048	1.76965	0.311498	0.6837	0.454805	3.49488	0	1.23122	31.2897	35.8943	4.96761	5.16568	MoMf	no	GRE	AR_half	MACiTAD_2089
		Peaks_844	chr9	67292844	67293071	Peaks_844	0.912898	3.40522	0.380567	1.12765	1.25021	7.11635	0.322831	0.376054	65.7083	79.765	6.038	6.31768	MoMf	yes	GRE	AR_half	MACiTAD_2089_1
		Peaks_845	chr9	69654789	69654994	Peaks_845	1.34782	1.70577	0	1.10993	1.01521	6.00854	0	0	29.7252	60.8208	4.89361	5.92649	MoMf	no	GRE	AR_half	MACiTAD_2089_1
		Peaks_846	chr9	71939601	71939848	Peaks_846	0.13983	0.149024	0.612066	0.806047	0.229796	0.163503	0.593382	4.49286	9.87077	8.37901	3.30316	3.06678	Weak	no	0	AR_half	MACiTAD_2090
		Peaks_847	chr9	73034059	73034429	Peaks_847	0.466729	1.34302	1.75112	8.91693	0.920427	1.91011	1.38643	4.845	79.9506	34.8972	6.32104	5.12504	MoMf	yes	0	AR_half	MACTAD_2092
		Peaks_848	chr9	73034918	73035297	Peaks_848	0.364517	1.26257	0.398893	8.93032	0.89857	2.34426	0.193358	5.40565	82.0183	43.9898	6.35787	5.4591	MoMf	yes	GRE	0	MACTAD_2092
		Peaks_849	chr9	73095643	73095959	Peaks_849	0.655784	1.68901	1.64029	8.46057	0.299365	3.98315	0	22.1515	75.6759	62.1503	6.24176	5.95769	MoMf	yes	GRE	AR_half	MACTAD_2092
		Peaks_850	chr9	88984211	88984428	Peaks_850	0.636645	4.49509	0.497631	0.393206	0.435942	4.74574	0	0	82.9176	50.8502	6.37361	5.66818	MoMf	yes	0	AR_half	MACTAD_2115
		Peaks_851	chr9	100373428	100373712	Peaks_851	0.364838	0.259217	0.684418	0.901329	0.133239	0.355504	0.258038	4.50868	9.87077	18.8528	3.30316	4.23671	Weak	no	0	0	MACTAD_2134
		Peaks_852	chr9	100611683	100611897	Peaks_852	0.484177	0.258006	0.302764	3.45556	0.618875	0.754865	0	1.59559	17.92	12.5685	4.1635	3.65174	Weak	no	0	0	MACTAD_2135
		Peaks_853	chr9	107078624	107078824	Peaks_853	0.17269	0.46011	0.755902	1.27989	0.189199	0.269235	0	5.54868	7.82242	4.18951	2.96761	2.06678	Weak	no	0	0	MACTAD_2143
		Peaks_854	chr9	108174695	108174895	Peaks_854	0.51807	0.46011	0.215972	0	0.567597	3.97122	0	4.26821	11.5159	41.8951	3.52556	5.38871	Mf	yes	GRE	AR_half	MACiTAD_2145
		Peaks_855	chr9	109937394	109937634	Peaks_855	0	0.30674	1.07986	1.4221	0.315332	0.560907	0	6.04664	14.8062	18.8528	3.88813	4.23671	Weak	yes	GRE	AR_half	MACiTAD_2146
		Peaks_856	chr9	110523353	110523567	Peaks_856	0.484177	2.40805	1.51382	9.43634	0.618875	4.37193	0	1.1967	48.9353	46.1973	5.6128	5.52974	MoMf	yes	0	AR_half	MACTAD_2146
		Peaks_857	chr9	110572761	110573037	Peaks_857	0.875963	2.40057	1.40851	7.72879	0.685504	0.926715	1.06207	4.63936	56.3214	39.8003	5.81561	5.31471	MoMf	yes	GRE	AR_half	MACTAD_2146
		Peaks_858	chr9	110913077	110913308	Peaks_858	0.448545	1.27476	0.841449	3.32438	0.245713	4.28329	1.26896	12.934	34.5477	56.5583	5.11052	5.82167	MoMf	yes	GRE	AR_half	MACTAD_2146
		Peaks_859	chr9	112702111	112702357	Peaks_859	0.421195	0.822961	0	0	0.461461	4.48725	0	0	18.0964	54.5061	4.17763	5.76835	Mf	yes	GRE	AR_half	MACTAD_2149
		Peaks_860	chr9	115914053	115914260	Peaks_860	2.50275	1.33365	0.73034	2.61061	1.55381	3.21912	0.708045	9.48492	23.4673	32.9031	4.55258	5.04015	MoMf	yes	GRE	0	MACiTAD_2158
		Peaks_861	chr9	117114275	117114582	Peaks_861	0.562508	0.419644	0.562793	1.29703	0.554655	6.9282	0.238706	10.5663	34.5477	105.024	5.11052	6.71457	MoMf	yes	GRE	AR_half	MACiTAD_2162
		Peaks_862	chr9	121803754	121804038	Peaks_862	0.729676	0.388826	0.532325	2.40354	0.333097	0.355504	1.80626	0.300578	18.0964	35.6108	4.17763	5.15424	Mf	no	0	AR_half	MACTAD_2166
		Peaks_863	chr9	123412674	123412908	Peaks_863	0.590393	1.02247	0.369183	1.21547	0.56598	4.08455	0	1.45922	27.9672	47.1943	4.80566	5.56054	MoMf	yes	GRE	AR_half	MACiTAD_2167
		Peaks_864	chr9	124044676	124044876	Peaks_864	0.17269	1.10426	0.647916	6.39943	0.567597	1.27887	0.366413	1.28046	31.0153	12.6295	4.95491	3.65872	Mo	yes	0	0	MACTAD_2167
		Peaks_865	chr9	124048137	124048387	Peaks_865	0.276304	1.91406	1.03667	7.62244	0.908155	3.39236	1.17252	2.04874	87.1918	41.8766	6.44612	5.38807	MoMf	yes	GRE	AR_half	MACTAD_2167
		Peaks_866	chr9	125022363	125022606	Peaks_866	0.284263	0.302953	0.711019	1.52158	0.700737	0.830973	0	4.56681	14.8062	23.0423	3.88813	4.52621	Mf	no	0	0	MACTAD_2168
		Peaks_867	chr9	126016501	126016701	Peaks_867	0.34538	0.644154	0.323958	1.27989	0.378398	0.437507	0	6.40232	10.9514	4.32061	3.45304	2.11123	Weak	no	0	0	MACTAD_2171
		Peaks_868	chr9	130621237	130621437	Peaks_868	0.17269	0.552132	1.61979	2.13314	0.283798	0.774051	0	9.81689	10.3384	10.4738	3.36995	3.38871	Weak	yes	GRE	AR_half	MACTAD_2179
		Peaks_869	chr9	130818068	130818295	Peaks_869	0	1.21615	1.23684	3.13237	0.666781	3.85469	0.322831	8.27319	23.4673	43.2061	4.55258	5.43316	MoMf	yes	GRE	AR_half	MACiTAD_2180
		Peaks_870	chr9	132106046	132106338	Peaks_870	0.591404	1.82783	1.62719	17.1431	0.518353	2.97357	1.25484	5.55453	121.304	42.8737	6.92249	5.42202	MoMf	yes	GRE	AR_half	MACiTAD_2181
		Peaks_871	chr9	134430491	134430765	Peaks_871	0.378153	0.335847	0.157644	1.45324	0.621456	0.319348	0.267455	7.16562	11.5159	14.6633	3.52556	3.87414	Weak	no	0	AR_half	MACiTAD_2184
		Peaks_872	chrX	7162568	7162798	Peaks_872	0.450495	1.20029	0.187802	4.32812	0.575823	2.92647	0.31862	2.22689	24.123	33.2354	4.59234	5.05465	MoMf	yes	0	AR_half	MACiTAD_3652
		Peaks_873	chrX	23805307	23805575	Peaks_873	0.902111	2.06019	0.322346	0.212253	0.564773	5.24908	0.273443	1.59262	46.9345	69.4621	5.55258	6.11815	MoMf	yes	GRE	AR_half	MACiTAD_3673
		Peaks_874	chrX	25387285	25387528	Peaks_874	0	0.227215	0.355509	0.819315	0.0778597	0.332389	0.301575	4.91811	4.82461	4.18951	2.27041	2.06678	Weak	no	0	0	MACiTAD_3674
		Peaks_875	chrX	41240963	41241172	Peaks_875	0.330507	1.32089	0.930023	6.12386	0.452629	2.76964	1.40254	8.16883	31.0153	28.5825	4.95491	4.83706	MoMf	yes	GRE	AR_half	MACiTAD_3683
		Peaks_876	chrX	106917237	106917575	Peaks_876	0.204367	1.74243	0.255588	5.89034	0.447808	2.5888	0.216813	10.1023	50.0635	43.2061	5.64569	5.43316	MoMf	yes	GRE	AR_half	MACiTAD_3712
		Peaks_877	chrX	106920313	106920592	Peaks_877	0.61896	1.45124	0.309637	6.83014	0.271253	2.46075	0.525324	4.58948	46.1784	33.9001	5.52915	5.08322	MoMf	yes	GRE	0	MACiTAD_3712
		Peaks_878	chrX	106985009	106985307	Peaks_878	0.347698	0.555838	0.652264	1.04987	0.253958	2.0554	0	6.30206	14.0804	30.2442	3.81561	4.91859	Mf	yes	0	AR_half	MACiTAD_3712
		Peaks_879	chrX	149373317	149373543	Peaks_879	0.305646	0.814354	0.382251	4.40472	0.251149	2.35283	0.972779	6.79893	24.123	26.256	4.59234	4.71457	MoMf	no	GRE	AR_half	MACTAD_3737
		Peaks_880	chrX	153305808	153306008	Peaks_880	1.03614	0.368088	0.323958	3.41303	1.32439	1.75003	0.732827	1.70729	16.5415	17.2824	4.04802	4.11123	Weak	yes	GRE	0	MACiTAD_3740
		Peaks_881	chrX	153326915	153327118	Peaks_881	0.170138	0.815959	0.425561	0.420324	0.559209	0.497356	0	5.04616	14.0804	8.37901	3.81561	3.06678	Weak	no	0	AR_half	MACiTAD_3740
